# Supplementary material for: A Multiple QTL-Seq Strategy Delineates Potential Genomic Loci Governing Flowering Time in Chickpea
Source: Front Plant Sci. 2017 Jul 11;8:1105. doi: 10.3389/fpls.2017.01105 (PMC5508101; doi:10.3389/fpls.2017.01105)
Supplement: Supplementary file 1 [file Data_Sheet_1.zip]

Archive with 4 entries (4 files):
- Table 1.PDF
- Table 4.PDF
- Table 5.PDF
- Image 1.PDF
