# Supplementary material for: A Multiple QTL-Seq Strategy Delineates Potential Genomic Loci Governing Flowering Time in Chickpea
Source: Front Plant Sci. 2017 Jul 11;8:1105. doi: 10.3389/fpls.2017.01105 (PMC5508101; doi:10.3389/fpls.2017.01105)
Supplement: Supplementary file 2 [file Table_S2.xlsx]

## Sheet: Chr 1-4
Table S2. Structural and functional annotation of SNPs mapped on chromosomes (1-4) of desi chickpea genome
SNP IDs	Chromosomes	Physical positions (bp)	SNPs	Gene accession IDs	Tag sequences	Sequence components of genes	Putative functions
Ca_LG_112	Ca_chr_1	12	C/A	--	GTTATCATATC[C/A]TGTTTGAATTCTGTATTTGATGAACCAACATAATGTGATAAGTTTATCCAAAATATTATT	INTERGENIC	--
Ca_LG_166	Ca_chr_1	66	T/C	--	CATATCCTGTTTGAATTCTGTATTTGATGAACCAACATAATGTGATAAGTTTATCCAAAA[T/C]ATTATTCAATCTTGTATTTCTATTTGAAATTTCTTCCTGCATATGAGATGAGTTAGAAAT	INTERGENIC	--
Ca_LG_1534	Ca_chr_1	534	T/C	--	GATTATATAACGGATAAAATAAAATTATTTAGTTACTTATGATTATGGGTGAGCAAAGTT[T/C]AGTTTTGAATTAGAACCGTTTAAAAACTAAACTGAACTGAACTGATTTTCAGTTTGAAAA	INTERGENIC	--
Ca_LG_1557	Ca_chr_1	557	A/C	--	ATTATTTAGTTACTTATGATTATGGGTGAGCAAAGTTTAGTTTTGAATTAGAACCGTTTA[A/C]AAACTAAACTGAACTGAACTGATTTTCAGTTTGAAAAAACTGAATCAAATTGTTTTTGTT	INTERGENIC	--
Ca_LG_1630	Ca_chr_1	630	T/C	--	ACTGAACTGATTTTCAGTTTGAAAAAACTGAATCAAATTGTTTTTGTTCAAGAAATTGAA[T/C]CGGACCGTTTTATAAACTAGTGAACCGATTTATTGATTTGAACCAAACTGAATCGATTTT	INTERGENIC	--
Ca_LG_1631	Ca_chr_1	631	C/T	--	CTGAACTGATTTTCAGTTTGAAAAAACTGAATCAAATTGTTTTTGTTCAAGAAATTGAAT[C/T]GGACCGTTTTATAAACTAGTGAACCGATTTATTGATTTGAACCAAACTGAATCGATTTTG	INTERGENIC	--
Ca_LG_1633	Ca_chr_1	633	G/A	--	GAACTGATTTTCAGTTTGAAAAAACTGAATCAAATTGTTTTTGTTCAAGAAATTGAATCG[G/A]ACCGTTTTATAAACTAGTGAACCGATTTATTGATTTGAACCAAACTGAATCGATTTTGTA	INTERGENIC	--
Ca_LG_1649	Ca_chr_1	649	A/G	--	TGAAAAAACTGAATCAAATTGTTTTTGTTCAAGAAATTGAATCGGACCGTTTTATAAACT[A/G]GTGAACCGATTTATTGATTTGAACCAAACTGAATCGATTTTGTACATATAAGCCAAATTT	INTERGENIC	--
Ca_LG_1683	Ca_chr_1	683	T/C	--	AATTGAATCGGACCGTTTTATAAACTAGTGAACCGATTTATTGATTTGAACCAAACTGAA[T/C]CGATTTTGTACATATAAGCCAAATTTTACACAAGTACTCCTAATTACTTTTAAAAATAAA	INTERGENIC	--
Ca_LG_1714	Ca_chr_1	714	C/T	--	ACCGATTTATTGATTTGAACCAAACTGAATCGATTTTGTACATATAAGCCAAATTTTACA[C/T]AAGTACTCCTAATTACTTTTAAAAATAAATTCGGTTCTAATTTTTTTTAACTAAAAACCA	INTERGENIC	--
Ca_LG_1846	Ca_chr_1	846	A/G	--	TTTTTTCAAATTAAAAATCAGTTTGATTTGATTTTTTCAAACTGAAAACCTGTTCAGTTC[A/G]ATTCTAGTTTTAAAAAATCAGTTCGAAAATAATTTAGTTATCAATTTTTATAAATCAGTT	INTERGENIC	--
Ca_LG_1882	Ca_chr_1	882	A/G	--	TCAAACTGAAAACCTGTTCAGTTCAATTCTAGTTTTAAAAAATCAGTTCGAAAATAATTT[A/G]GTTATCAATTTTTATAAATCAGTTGAGTTCAAAAATAGTTTGATTCAACTCAGTTCAACA	INTERGENIC	--
Ca_LG_1923	Ca_chr_1	923	T/C	--	ATCAGTTCGAAAATAATTTAGTTATCAATTTTTATAAATCAGTTGAGTTCAAAAATAGTT[T/C]GATTCAACTCAGTTCAACAATTTGATTCAGTGTTTAGTTTTTTTTTAACAATCCTCCTTA	INTERGENIC	--
Ca_LG_1955	Ca_chr_1	955	G/T	--	TATAAATCAGTTGAGTTCAAAAATAGTTTGATTCAACTCAGTTCAACAATTTGATTCAGT[G/T]TTTAGTTTTTTTTTAACAATCCTCCTTATGATTGATTTTAAAACGTGTTATTAATTCATT	INTERGENIC	--
Ca_LG_11546	Ca_chr_1	1546	C/A	--	TCTGTTTGATTCTGATTAATTTGGTAAAATTCCTTTAAAAAAAAATAAAAACTAATTTGG[C/A]TTAACAGGCTGGAAATTAAAAATCCTTAAGCATGAGCGCAGCAAATGGTTTCTGATGCTT	INTERGENIC	--
Ca_LG_11548	Ca_chr_1	1548	T/C	--	TGTTTGATTCTGATTAATTTGGTAAAATTCCTTTAAAAAAAAATAAAAACTAATTTGGCT[T/C]AACAGGCTGGAAATTAAAAATCCTTAAGCATGAGCGCAGCAAATGGTTTCTGATGCTTTT	INTERGENIC	--
Ca_LG_11859	Ca_chr_1	1859	G/A	--	TTAAAAAGGTGACTTTTTTACACCTCACCGATATACCATTCATCAAATTAAAAAAAGTAT[G/A]GTTATTTTCATTGAATAAATGATTAATTTAATTCATTGTTAAAAATTATGGTCAATTCAA	INTERGENIC	--
Ca_LG_11860	Ca_chr_1	1860	G/A	--	TAAAAAGGTGACTTTTTTACACCTCACCGATATACCATTCATCAAATTAAAAAAAGTATG[G/A]TTATTTTCATTGAATAAATGATTAATTTAATTCATTGTTAAAAATTATGGTCAATTCAAT	INTERGENIC	--
Ca_LG_11925	Ca_chr_1	1925	A/T	--	TTTCATTGAATAAATGATTAATTTAATTCATTGTTAAAAATTATGGTCAATTCAATTAAG[A/T]AACTATAATTTTAGTTATACTCTATTCAATCAAAATTAACTATATTTTTACACCTGGATA	INTERGENIC	--
Ca_LG_11949	Ca_chr_1	1949	A/G	--	AATTCATTGTTAAAAATTATGGTCAATTCAATTAAGAAACTATAATTTTAGTTATACTCT[A/G]TTCAATCAAAATTAACTATATTTTTACACCTGGATATATAAAAAAGTGAATTTCCATCAA	INTERGENIC	--
Ca_LG_11979	Ca_chr_1	1979	C/T	--	ATTAAGAAACTATAATTTTAGTTATACTCTATTCAATCAAAATTAACTATATTTTTACAC[C/T]TGGATATATAAAAAAGTGAATTTCCATCAAATATTTTACTTTTTTATTTTGACTTCAATT	INTERGENIC	--
Ca_LG_12007	Ca_chr_1	2007	C/A	--	CTATTCAATCAAAATTAACTATATTTTTACACCTGGATATATAAAAAAGTGAATTTCCAT[C/A]AAATATTTTACTTTTTTATTTTGACTTCAATTGAATGGCATGGTCATTTTCTAGTGCATT	INTERGENIC	--
Ca_LG_12030	Ca_chr_1	2030	G/T	--	TTTTTACACCTGGATATATAAAAAAGTGAATTTCCATCAAATATTTTACTTTTTTATTTT[G/T]ACTTCAATTGAATGGCATGGTCATTTTCTAGTGCATTTTTGTGGAGTATAGAAGAGGCAG	INTERGENIC	--
Ca_LG_12066	Ca_chr_1	2066	T/C	--	TCAAATATTTTACTTTTTTATTTTGACTTCAATTGAATGGCATGGTCATTTTCTAGTGCA[T/C]TTTTGTGGAGTATAGAAGAGGCAGACCGGTTAAGTAATTAATTCTAATGAGTATGAGGGT	INTERGENIC	--
Ca_LG_12075	Ca_chr_1	2075	A/T	--	TTACTTTTTTATTTTGACTTCAATTGAATGGCATGGTCATTTTCTAGTGCATTTTTGTGG[A/T]GTATAGAAGAGGCAGACCGGTTAAGTAATTAATTCTAATGAGTATGAGGGTAAACTTCTT	INTERGENIC	--
Ca_LG_12120	Ca_chr_1	2120	T/C	--	AGTGCATTTTTGTGGAGTATAGAAGAGGCAGACCGGTTAAGTAATTAATTCTAATGAGTA[T/C]GAGGGTAAACTTCTTTTACTTTCTTAAAAGTTATAAGTTAAATTACATTTGTGGTCCCTT	INTERGENIC	--
Ca_LG_12137	Ca_chr_1	2137	T/A	--	TATAGAAGAGGCAGACCGGTTAAGTAATTAATTCTAATGAGTATGAGGGTAAACTTCTTT[T/A]ACTTTCTTAAAAGTTATAAGTTAAATTACATTTGTGGTCCCTTAACTTAATTTTAAGTGA	INTERGENIC	--
Ca_LG_12868	Ca_chr_1	2868	T/A	--	CTTAATACTTGTTTAGAGTCTCAACTCCCAATCTTTTATTTTGAAGATTTAGATTGAGTG[T/A]AGTGTCATTACGCACAATCAGACAGTTACATGCATCTTGGTCGTTGATCAAGATTAGATA	INTERGENIC	--
Ca_LG_12897	Ca_chr_1	2897	C/T	--	AATCTTTTATTTTGAAGATTTAGATTGAGTGTAGTGTCATTACGCACAATCAGACAGTTA[C/T]ATGCATCTTGGTCGTTGATCAAGATTAGATAATCTAAATTTTTAAACAAGTTTTAATATT	INTERGENIC	--
Ca_LG_12924	Ca_chr_1	2924	A/G	--	AGTGTAGTGTCATTACGCACAATCAGACAGTTACATGCATCTTGGTCGTTGATCAAGATT[A/G]GATAATCTAAATTTTTAAACAAGTTTTAATATTTTTTTCTTAATTTTAAAATATAAAGTT	INTERGENIC	--
Ca_LG_13018	Ca_chr_1	3018	A/G	--	TTTTTCTTAATTTTAAAATATAAAGTTTTAATATTTTCATTAAACAACTTAGAAGTGTAT[A/G]ATTACATGCAATTTGAATCCTTATTTTAAAAGTGCACATTAATGGGAGAGGAGTGGTTAG	INTERGENIC	--
Ca_LG_13041	Ca_chr_1	3041	A/T	--	AGTTTTAATATTTTCATTAAACAACTTAGAAGTGTATAATTACATGCAATTTGAATCCTT[A/T]TTTTAAAAGTGCACATTAATGGGAGAGGAGTGGTTAGGGTGCATATAGGTTGGAGCTAAG	INTERGENIC	--
Ca_LG_13046	Ca_chr_1	3046	A/G	--	TAATATTTTCATTAAACAACTTAGAAGTGTATAATTACATGCAATTTGAATCCTTATTTT[A/G]AAAGTGCACATTAATGGGAGAGGAGTGGTTAGGGTGCATATAGGTTGGAGCTAAGAGGGT	INTERGENIC	--
Ca_LG_13056	Ca_chr_1	3056	A/G	--	ATTAAACAACTTAGAAGTGTATAATTACATGCAATTTGAATCCTTATTTTAAAAGTGCAC[A/G]TTAATGGGAGAGGAGTGGTTAGGGTGCATATAGGTTGGAGCTAAGAGGGTTCAGAGGGGT	INTERGENIC	--
Ca_LG_13083	Ca_chr_1	3083	C/G	--	CATGCAATTTGAATCCTTATTTTAAAAGTGCACATTAATGGGAGAGGAGTGGTTAGGGTG[C/G]ATATAGGTTGGAGCTAAGAGGGTTCAGAGGGGTTGTGACAGTGCAATTGCACACAATATA	INTERGENIC	--
Ca_LG_13200	Ca_chr_1	3200	C/T	--	TATATAGATTTAAGCATAAGTTTCAATTTTGACTCGACCTAATGAAGCTGGTGCGATGGA[C/T]CTATGTTATGGACTTAAATCCTTAATTATATGTATGAAAACAATTGAATTATTCTGGCTT	INTERGENIC	--
Ca_LG_13233	Ca_chr_1	3233	T/C	--	TCGACCTAATGAAGCTGGTGCGATGGACCTATGTTATGGACTTAAATCCTTAATTATATG[T/C]ATGAAAACAATTGAATTATTCTGGCTTTGACCTATTGGTTATGTGAGTCACTCTTTTATG	INTERGENIC	--
Ca_LG_13364	Ca_chr_1	3364	A/G	--	ATAAAAAAATTAAAATAATTTGCATCTAAAAAATTTAGGTTTAACCCAATTTAGTGTGAC[A/G]TGTTTAAGGTTGGGTCGAGCTATCAAATCTATAACCTAATGAAATTATAGTTTGACCCAA	INTERGENIC	--
Ca_LG_13420	Ca_chr_1	3420	C/T	--	TGACATGTTTAAGGTTGGGTCGAGCTATCAAATCTATAACCTAATGAAATTATAGTTTGA[C/T]CCAATTCAACCTATTTTTTGAATTTGAAATTATAGTTTGACCAAACTTAGTCAATTTTTT	INTERGENIC	--
Ca_LG_13422	Ca_chr_1	3422	C/T	--	ACATGTTTAAGGTTGGGTCGAGCTATCAAATCTATAACCTAATGAAATTATAGTTTGACC[C/T]AATTCAACCTATTTTTTGAATTTGAAATTATAGTTTGACCAAACTTAGTCAATTTTTTTT	INTERGENIC	--
Ca_LG_13432	Ca_chr_1	3432	T/C	--	GGTTGGGTCGAGCTATCAAATCTATAACCTAATGAAATTATAGTTTGACCCAATTCAACC[T/C]ATTTTTTGAATTTGAAATTATAGTTTGACCAAACTTAGTCAATTTTTTTTTAATTTGACC	INTERGENIC	--
Ca_LG_13468	Ca_chr_1	3468	T/C	--	ATTATAGTTTGACCCAATTCAACCTATTTTTTGAATTTGAAATTATAGTTTGACCAAACT[T/C]AGTCAATTTTTTTTTAATTTGACCCTCTAAACTATGTCAAACCAACGACTCATGTTAATA	INTERGENIC	--
Ca_LG_13471	Ca_chr_1	3471	T/C	--	ATAGTTTGACCCAATTCAACCTATTTTTTGAATTTGAAATTATAGTTTGACCAAACTTAG[T/C]CAATTTTTTTTTAATTTGACCCTCTAAACTATGTCAAACCAACGACTCATGTTAATAACT	INTERGENIC	--
Ca_LG_13532	Ca_chr_1	3532	T/C	--	CAATTTTTTTTTAATTTGACCCTCTAAACTATGTCAAACCAACGACTCATGTTAATAACT[T/C]TAAATCTAAAAAAATGGATAATAACATATTTTGGTGTAAGTTTTATCAAGAGATATAAAA	INTERGENIC	--
Ca_LG_13607	Ca_chr_1	3607	A/G	--	TGGATAATAACATATTTTGGTGTAAGTTTTATCAAGAGATATAAAAATATGTAACACGTT[A/G]ATCGACATTCCATGACTAGCAAGTACCCAAATTGTCTATCTTGGTCCAGCTTCTATTTAT	INTERGENIC	--
Ca_LG_13707	Ca_chr_1	3707	G/A	--	CTTGGTCCAGCTTCTATTTATGATATTATTTTAAATGAAATGATTGAGTTGATATTGTAA[G/A]AAAAGAATATCATGTTAAAACTTTATCAATTAACAATGTAAAATCTAAATCAAAAATGGA	INTERGENIC	--
Ca_LG_14085	Ca_chr_1	4085	A/G	--	AGCACAAAATCTACAATGTTTTTCGATTCTTTAACACGCTTAATTAATTGTCACACTCAC[A/G]CAAATAAATTATAAATTCAGATAATATATATTCATCAACCGAACAACTTCTCTTTCAGCA	INTERGENIC	--
Ca_LG_14530	Ca_chr_1	4530	T/C	--	TTAGTTAATTGGTTATATTTAGGAGTCTTCAAATTAAAATTAATTTAAATAAAAATTGCA[T/C]AATATTATTATATTAAATTATTATTTGTTAGTTTAATTATTTTTTTAATAATATTAATCT	INTERGENIC	--
Ca_LG_15063	Ca_chr_1	5063	C/G	--	CTTTTAACCATTTCTGATATTTCTAAAGTTATCAATCACATCCGTCCAATCCCTTTTCAA[C/G]TCCAGCGCGTCCAAAGCGTTTTACAAATTCTACCTCAACCAACTGCTCTCCATTTAATCA	INTERGENIC	--
Ca_LG_15103	Ca_chr_1	5103	C/A	--	TCCGTCCAATCCCTTTTCAACTCCAGCGCGTCCAAAGCGTTTTACAAATTCTACCTCAAC[C/A]AACTGCTCTCCATTTAATCAAAATCATATTTTTGGCCCATTATAATGGGACCCCCACAAT	INTERGENIC	--
Ca_LG_15946	Ca_chr_1	5946	A/G	--	ATTAGCTAATACTAATCTATATTTAATGGATATACAGCTATCATAAAACTGTACAAAACA[A/G]AATCTGTTGATTCTCCTTAATTAGCGCCAATCTTCAACAGCTTGGTTCATATGTATATGC	INTERGENIC	--
Ca_LG_121542	Ca_chr_1	21542	C/T	--	CAAAATTACCCTCAATTTTTTTTTACTATTTTACAAAGTTTAGAGCAAACCCTTTTTCAC[C/T]ATTTCATCATTTTCAGAGTCGGAGAAAAGCTTTCCGGTAGGTGCAAGTTTTTCATAACTT	INTERGENIC	--
Ca_LG_123261	Ca_chr_1	23261	C/A	--	CAATGGTGACAATTTATATGTAATGATATGGTTGAGTAAGCTCACTGGAAATTGAAGTTA[C/A]TGTTGGAAAACAACATGGGTGATATGTGTAAATATTGGGAGACTATGAACAACATGATAA	INTERGENIC	--
Ca_LG_124694	Ca_chr_1	24694	A/G	--	GACATTTGTAGCAGTGTCATATATCCACCAAGTTGTTTGGTGTCATAACAACAAACATCT[A/G]AGAGGTAGTCATAAAAGACTACGAGTGCAGCAGTATCCCATGCGTATTTATCTGTACCGT	INTERGENIC	--
Ca_LG_132961	Ca_chr_1	32961	A/G	--	AGAGGGAAAGAGTAAGAACCGGAAAAATATAAGAAGCAAATTGAGATAGTATGAGACTGC[A/G]AAACGAGATCGAGAGACGGGAAAATGGCGGTGTTGAGTGAGAAACCTACGTCGTCGAGCG	INTERGENIC	--
Ca_LG_133692	Ca_chr_1	33692	T/C	--	CTTGACAAAATTCTAAAAATGGAAATTATTACTAGATAATTAGGCTAGACTCTCATAATC[T/C]GGGATGCAGTACTCATTGTAACCTTATATGAAAAAAAAATTAACAATTTAAAACTCCTTC	INTERGENIC	--
Ca_LG_134470	Ca_chr_1	34470	C/T	--	GAGTACACAAACAATAAAAAAAGAGTGTAGTACAAGAATACCTTGTCCCGATACACTTTT[C/T]CTAAACATCAAAATTCTACACAAGCTTAACATATCCAGAAAGATATTCACAAGAAGACAT	INTERGENIC	--
Ca_LG_144245	Ca_chr_1	44245	T/C	--	CTTATTTACTATGACACCTAATAACACTATACATTTTGCGTCTTTCTCAAGTGCATCCTC[T/C]AACTTTGGTTGATTCCTTGTGTTGCAAGCTATTGTTCCAAGTGTGTGGTGTCTTCTTGTT	INTERGENIC	--
Ca_LG_144582	Ca_chr_1	44582	A/C	--	ACTTTTACAATCAATGTTGCAACTACCATTTTCACTCTCTAATTGTATTTCACGTTGACA[A/C]TCCGAAAACTGCTTTTCTTTATCCTTTTTCACCAAATATGCAACTTGCTCTGTTAGGAAT	INTERGENIC	--
Ca_LG_144645	Ca_chr_1	44645	T/C	--	CGAAAACTGCTTTTCTTTATCCTTTTTCACCAAATATGCAACTTGCTCTGTTAGGAATTT[T/C]AGCTTGTCTAGTTCTTGCTATTTAGATAGATTTGTGCGAATCTCATGTGAAAAATATCTT	INTERGENIC	--
Ca_LG_144719	Ca_chr_1	44719	G/C	--	CTTGCTATTTAGATAGATTTGTGCGAATCTCATGTGAAAAATATCTTTTTGAAGTTACAC[G/C]AAATCCTTTACCCGTCACACGTCCTGAATATTCAGGCACATTAAATACCTTACCAAGTAT	INTERGENIC	--
Ca_LG_145279	Ca_chr_1	45279	T/G	--	ACTCTATATAAAAAAAATAACAATCATACTAACAAATTAATATTACCACTCATATTCATA[T/G]AAAAATTAGCTATGAATATGAGTAAAAGACGCTTACTAACAAATTAATATTACCACAAAA	INTERGENIC	--
Ca_LG_145280	Ca_chr_1	45280	A/C	--	CTCTATATAAAAAAAATAACAATCATACTAACAAATTAATATTACCACTCATATTCATAT[A/C]AAAATTAGCTATGAATATGAGTAAAAGACGCTTACTAACAAATTAATATTACCACAAAAG	INTERGENIC	--
Ca_LG_145281	Ca_chr_1	45281	A/T	--	TCTATATAAAAAAAATAACAATCATACTAACAAATTAATATTACCACTCATATTCATATA[A/T]AAATTAGCTATGAATATGAGTAAAAGACGCTTACTAACAAATTAATATTACCACAAAAGT	INTERGENIC	--
Ca_LG_145284	Ca_chr_1	45284	A/T	--	ATATAAAAAAAATAACAATCATACTAACAAATTAATATTACCACTCATATTCATATAAAA[A/T]TTAGCTATGAATATGAGTAAAAGACGCTTACTAACAAATTAATATTACCACAAAAGTGGG	INTERGENIC	--
Ca_LG_145312	Ca_chr_1	45312	T/A	--	AAATTAATATTACCACTCATATTCATATAAAAATTAGCTATGAATATGAGTAAAAGACGC[T/A]TACTAACAAATTAATATTACCACAAAAGTGGGGTCTGCACGCTTAGCTACAAAAGCGCTC	INTERGENIC	--
Ca_LG_146059	Ca_chr_1	46059	G/A	--	ATCTACACATTTCACCAATATAGAGAGTAATGGAGAGTAATGAAGAGGTTTCACACTGCC[G/A]AGTTCGTAGGGAGAGTACGTAATGAAGAGGAAAATGAAGCGATTTCTTATTATCAGTTTA	INTERGENIC	--
Ca_LG_146344	Ca_chr_1	46344	A/T	--	TTTTAAAATCATTTTACAGCGGTTGTGGACACAAAACGCTGTAAATAATTTATAATTTAA[A/T]TATTAAAAGTCTTTTACAGCGCTTATGGGCAAAAGCGTTGTAAATAATTTGTAATTTAGT	INTERGENIC	--
Ca_LG_146373	Ca_chr_1	46373	G/A	--	CACAAAACGCTGTAAATAATTTATAATTTAAATATTAAAAGTCTTTTACAGCGCTTATGG[G/A]CAAAAGCGTTGTAAATAATTTGTAATTTAGTTTTTAAAGCCTTTTACAGCGCTTATGGAT	INTERGENIC	--
Ca_LG_146603	Ca_chr_1	46603	G/A	--	TTACAATTTCAATTCAGTTTCTGTAAAATACCTATATTTGGATTTTTTTTCTTCCAAATA[G/A]TTAGTTAAATACCTATATATCAATGTTAAATGCTTAATTACTTTATTAGTTCAGATTGGG	INTERGENIC	--
Ca_LG_146701	Ca_chr_1	46701	A/G	--	TTACTTTATTAGTTCAGATTGGGATCAGTTCAAGTTTAAGGAAAATGCCAGCCAATTAAC[A/G]CTTTTTCAAGTTCAAGTTCAGTATAAGTATAAGATCGTTATAAGCAGTTCAAGTTTGGCA	INTERGENIC	--
Ca_LG_146849	Ca_chr_1	46849	T/A	--	TAGCAGAAAATCAGTATAATTAAGTAGTTCAAGACTTAGTTCTGACAGAAAATTAATATA[T/A]GCAGAAAATCATATACAGTTTAAGCTAAATGCTAGTTATGGCAGGTCAAACAGATTGCTA	INTERGENIC	--
Ca_LG_146914	Ca_chr_1	46914	C/T	--	AAAATCATATACAGTTTAAGCTAAATGCTAGTTATGGCAGGTCAAACAGATTGCTAAGTA[C/T]AAATTACATGAAATTAGTTATGGCAGTTCAAGTTATATGAACTTAGTATAAATTACACGA	INTERGENIC	--
Ca_LG_147152	Ca_chr_1	47152	G/A	--	TAAATTCCCTCATCATGATCATCTCTAAGATATAAACCATCGTTAGTTGAATCAATTTCA[G/A]GTGGTTGTGATGTCGCAAACAAAAGATCATCACCAACATCTTCATCGTTATTGTTATCAT	INTERGENIC	--
Ca_LG_147257	Ca_chr_1	47257	A/G	--	TCGTTATTGTTATCATAACTTATTTTATTGGTCGATAGGACAATGAACCATTTATCATCG[A/G]CATGCTTAGTGACATAAAACACGTGTTGAGCTTGTGACGCTAAAATAAAATGCTCATCTT	INTERGENIC	--
Ca_LG_147723	Ca_chr_1	47723	A/T	--	GTGAAATTGAACCAAGGTCTATATCAAACTTTGAGTTAATGTGATTTTTTAGCCATGTTA[A/T]AAAACTTCGATTGTGCTATCGTGTTATCCAATTTTCATTCATATTTATGTTCAAACTAGA	INTERGENIC	--
Ca_LG_148532	Ca_chr_1	48532	T/C	--	AAATAATGTTTTCCTTGCTAGATAGAGTATGAGCGGCTGGAGGTAGATATGTGCGATTTC[T/C]TTTCTTTACGGGACCCAATTCATTTCTTATTATCATATCGACCAAGTCTAATCTTGCATT	INTERGENIC	--
Ca_LG_148744	Ca_chr_1	48744	C/A	--	AATGTCTTATATTCAATGACTTCCAATATGGCAATTCAAAGAAAATTGACTTTTTCTTCC[C/A]CCAAGTTTTGACAAGCTCTCCCGCAAAAGGTTTGCCAAATTTATTGTTCAAATCTTATAT	INTERGENIC	--
Ca_LG_148810	Ca_chr_1	48810	C/T	--	TTTTGACAAGCTCTCCCGCAAAAGGTTTGCCAAATTTATTGTTCAAATCTTATATTTTTT[C/T]AAGTATTTGATATCCAGTCGGTGCGAAAGGAGTAGTACCTTCCTCTGATTTTCCATTGAA	INTERGENIC	--
Ca_LG_148813	Ca_chr_1	48813	G/A	--	TGACAAGCTCTCCCGCAAAAGGTTTGCCAAATTTATTGTTCAAATCTTATATTTTTTCAA[G/A]TATTTGATATCCAGTCGGTGCGAAAGGAGTAGTACCTTCCTCTGATTTTCCATTGAATGC	INTERGENIC	--
Ca_LG_148831	Ca_chr_1	48831	G/A	--	AAGGTTTGCCAAATTTATTGTTCAAATCTTATATTTTTTCAAGTATTTGATATCCAGTCG[G/A]TGCGAAAGGAGTAGTACCTTCCTCTGATTTTCCATTGAATGCATTTCTCCACTCATAATA	INTERGENIC	--
Ca_LG_148855	Ca_chr_1	48855	C/T	--	AATCTTATATTTTTTCAAGTATTTGATATCCAGTCGGTGCGAAAGGAGTAGTACCTTCCT[C/T]TGATTTTCCATTGAATGCATTTCTCCACTCATAATATTGATGACTAAAAGGTAAAGATAT	INTERGENIC	--
Ca_LG_148864	Ca_chr_1	48864	C/T	--	TTTTTTCAAGTATTTGATATCCAGTCGGTGCGAAAGGAGTAGTACCTTCCTCTGATTTTC[C/T]ATTGAATGCATTTCTCCACTCATAATATTGATGACTAAAAGGTAAAGATATATGATTTAT	INTERGENIC	--
Ca_LG_148892	Ca_chr_1	48892	T/C	--	TGCGAAAGGAGTAGTACCTTCCTCTGATTTTCCATTGAATGCATTTCTCCACTCATAATA[T/C]TGATGACTAAAAGGTAAAGATATATGATTTATAAGATATATGTTCTGCTTACAATGTTTC	INTERGENIC	--
Ca_LG_148911	Ca_chr_1	48911	G/A	--	TCCTCTGATTTTCCATTGAATGCATTTCTCCACTCATAATATTGATGACTAAAAGGTAAA[G/A]ATATATGATTTATAAGATATATGTTCTGCTTACAATGTTTCAATCGCATCCAATTTGTAC	INTERGENIC	--
Ca_LG_148921	Ca_chr_1	48921	T/G	--	TTCCATTGAATGCATTTCTCCACTCATAATATTGATGACTAAAAGGTAAAGATATATGAT[T/G]TATAAGATATATGTTCTGCTTACAATGTTTCAATCGCATCCAATTTGTACTCTCTTCACA	INTERGENIC	--
Ca_LG_148929	Ca_chr_1	48929	T/A	--	AATGCATTTCTCCACTCATAATATTGATGACTAAAAGGTAAAGATATATGATTTATAAGA[T/A]ATATGTTCTGCTTACAATGTTTCAATCGCATCCAATTTGTACTCTCTTCACATATAGGAC	INTERGENIC	--
Ca_LG_149227	Ca_chr_1	49227	T/C	--	GATATCATTCTTCCATTGTTTGGGTCCAGAAATTAATAGAGAAAACATCATAAACGTATG[T/C]TTCATACATAACCATAGAGGTAGGTTATAAATCAACAAAATTACAGATCACATGTAGTGT	INTERGENIC	--
Ca_LG_149275	Ca_chr_1	49275	T/C	--	CATAAACGTATGTTTCATACATAACCATAGAGGTAGGTTATAAATCAACAAAATTACAGA[T/C]CACATGTAGTGTAAGATGCTTTGAAGATCATGTGGATCCATTCCATCAATAGAAAGTGCA	INTERGENIC	--
Ca_LG_149303	Ca_chr_1	49303	T/C	--	AGAGGTAGGTTATAAATCAACAAAATTACAGATCACATGTAGTGTAAGATGCTTTGAAGA[T/C]CATGTGGATCCATTCCATCAATAGAAAGTGCAAGTCATAGATTTCTTGACTCTCTATTCG	INTERGENIC	--
Ca_LG_149324	Ca_chr_1	49324	A/G	--	AAAATTACAGATCACATGTAGTGTAAGATGCTTTGAAGATCATGTGGATCCATTCCATCA[A/G]TAGAAAGTGCAAGTCATAGATTTCTTGACTCTCTATTCGAAATCAGGATACTTGTGATCA	INTERGENIC	--
Ca_LG_149328	Ca_chr_1	49328	A/G	--	TTACAGATCACATGTAGTGTAAGATGCTTTGAAGATCATGTGGATCCATTCCATCAATAG[A/G]AAGTGCAAGTCATAGATTTCTTGACTCTCTATTCGAAATCAGGATACTTGTGATCAATTT	INTERGENIC	--
Ca_LG_149361	Ca_chr_1	49361	T/C	--	GATCATGTGGATCCATTCCATCAATAGAAAGTGCAAGTCATAGATTTCTTGACTCTCTAT[T/C]CGAAATCAGGATACTTGTGATCAATTTTTGTCCATTTTGGAGAATCTATAGGGTGTCGAA	INTERGENIC	--
Ca_LG_149427	Ca_chr_1	49427	A/C	--	TCAGGATACTTGTGATCAATTTTTGTCCATTTTGGAGAATCTATAGGGTGTCGAAACTTT[A/C]CATCTCTAATTATTTAATATGCATGCCATATCAAGTGTTTTGAATTTTCTTCACTACGAT	INTERGENIC	--
Ca_LG_149439	Ca_chr_1	49439	A/C	--	TGATCAATTTTTGTCCATTTTGGAGAATCTATAGGGTGTCGAAACTTTACATCTCTAATT[A/C]TTTAATATGCATGCCATATCAAGTGTTTTGAATTTTCTTCACTACGATAAATGCGCCTAA	INTERGENIC	--
Ca_LG_149494	Ca_chr_1	49494	G/A	--	TAATTATTTAATATGCATGCCATATCAAGTGTTTTGAATTTTCTTCACTACGATAAATGC[G/A]CCTAAATCTTGGTATTATAAGAAAATACAACACGACTTTTACTGGAATAAATTGTTTCTT	INTERGENIC	--
Ca_LG_149538	Ca_chr_1	49538	G/A	--	TCACTACGATAAATGCGCCTAAATCTTGGTATTATAAGAAAATACAACACGACTTTTACT[G/A]GAATAAATTGTTTCTTCTTATATCAAGAGACATTGTATTTCAGACACACCTTTAGTAATT	INTERGENIC	--
Ca_LG_149541	Ca_chr_1	49541	A/G	--	CTACGATAAATGCGCCTAAATCTTGGTATTATAAGAAAATACAACACGACTTTTACTGGA[A/G]TAAATTGTTTCTTCTTATATCAAGAGACATTGTATTTCAGACACACCTTTAGTAATTCAT	INTERGENIC	--
Ca_LG_149544	Ca_chr_1	49544	A/G	--	CGATAAATGCGCCTAAATCTTGGTATTATAAGAAAATACAACACGACTTTTACTGGAATA[A/G]ATTGTTTCTTCTTATATCAAGAGACATTGTATTTCAGACACACCTTTAGTAATTCATATT	INTERGENIC	--
Ca_LG_149635	Ca_chr_1	49635	T/C	--	ATTTCAGACACACCTTTAGTAATTCATATTCGTTTCAAATAAAATGCAATCGTTATGACA[T/C]GCATGAATCCTTTCGTAACTTATGCCAATAGAGCACAAAATTCGTTTAGCCTCGTAGGTT	INTERGENIC	--
Ca_LG_149897	Ca_chr_1	49897	C/A	--	TCATTATATAATGGTTTCTCTGTATCACTCAACAAACTCTCAAACATTTTAGGACAATAC[C/A]AAAGATCTTGTTCAACTGCTTTTGCAATCTTCTCAACTCGGTCCCGCTCATATGTATCTG	INTERGENIC	--
Ca_LG_149983	Ca_chr_1	49983	A/C	--	AATCTTCTCAACTCGGTCCCGCTCATATGTATCTGTGTTGAAATCATTTGAAGCATATAT[A/C]GAACCATTCTCAAAATTAGTGTTCCTTTTTTTTTCTCACCATGTCTTATCCAACATGTAT	INTERGENIC	--
Ca_LG_150278	Ca_chr_1	50278	A/G	--	GACATACATCCATTTCCAATCCATTTTATATGACCTATATGAATGCAGTGTTACACAAAT[A/G]ATAAGCTACTAATAACAGATTGACATACAAGTATGATTTCAAAACAGAACAGATCGAACA	INTERGENIC	--
Ca_LG_150457	Ca_chr_1	50457	A/T	--	GGTAACAATTTATCTAACTTATCATGTAACAATTTATCTGACTTATCAGGTAATAATTTA[A/T]ATGATTTATCAAGGTTATGCCATCTACTATCAGATAATATTTTATATGATTTATTAGGTA	INTERGENIC	--
Ca_LG_150574	Ca_chr_1	50574	T/C	--	GGTAACAATTTATCAGTTTTAGTGACAACAACAAATTAATAAATACAGTACCTAAGACAA[T/C]AATCACTCAGTAGAAATAGGCACACAATAAAGCAAGGTTCAGCGAGAAGAGGGCGCACAG	INTERGENIC	--
Ca_LG_150646	Ca_chr_1	50646	C/T	--	AGAAATAGGCACACAATAAAGCAAGGTTCAGCGAGAAGAGGGCGCACAGTAGAGGAAGAT[C/T]CGTACAGTAGATGAGAGAAGGGTTCATAAGATTAGGGAGAGAACGTATTAAATATGTTTT	INTERGENIC	--
Ca_LG_151124	Ca_chr_1	51124	T/G	--	ATTATGACCTTATATGACACTACAACACTTTGTAAAAGTGTTTGTCAGAAAAACAATATT[T/G]TATCCTCTATTAGTTTTAAAATATTATACAACAGCGCTTTTAGTTAAAAAGCGATGTAAA	INTERGENIC	--
Ca_LG_151132	Ca_chr_1	51132	T/C	--	CTTATATGACACTACAACACTTTGTAAAAGTGTTTGTCAGAAAAACAATATTTTATCCTC[T/C]ATTAGTTTTAAAATATTATACAACAGCGCTTTTAGTTAAAAAGCGATGTAAAATGCGTGT	INTERGENIC	--
Ca_LG_151188	Ca_chr_1	51188	C/T	--	CCTCTATTAGTTTTAAAATATTATACAACAGCGCTTTTAGTTAAAAAGCGATGTAAAATG[C/T]GTGTTATAAAATGTTATTTTTGACGTAATAACTTGGTGATGCACGTGAAAATATATATGG	INTERGENIC	--
Ca_LG_151674	Ca_chr_1	51674	T/C	--	AGCGAGAGGATAGTTTTTTTAAAACACTTAGAATTCATTTTTAACAGCAAAATCCCTATT[T/C]ACCCCCCCCCCCCTTCCTAGTGATATTTAGCTACATCAAACCTGTGGTACAAAAAAGGAA	INTERGENIC	--
Ca_LG_154740	Ca_chr_1	54740	T/C	--	ATTATATCTCAAAATGGGTTATTCGGAATAGGTGATCACATTTCTCAAGAAGAACATATT[T/C]GCCCATTTTAGCGTACCTCGAGCTTTGATTAGTGACGAGGGCACTCACTTTCTAAACCGG	INTERGENIC	--
Ca_LG_155779	Ca_chr_1	55779	G/T	--	ATTTCTTAGCTTTTGATTTTGTCAGCATGGCTTCAGCACTTGAAGCGCATTTCTCAGCTG[G/T]TTTTATTGTCAACTGTAAGACCCATAGTTTTAAATTCTAATTTATGTATTTTAGTATTGA	INTERGENIC	--
Ca_LG_155781	Ca_chr_1	55781	T/G	--	TTCTTAGCTTTTGATTTTGTCAGCATGGCTTCAGCACTTGAAGCGCATTTCTCAGCTGGT[T/G]TTATTGTCAACTGTAAGACCCATAGTTTTAAATTCTAATTTATGTATTTTAGTATTGAAC	INTERGENIC	--
Ca_LG_158843	Ca_chr_1	58843	A/G	--	GTAGGTCAACCTGTAGGTTGGGAGTCGTTATCTGATCATGCGTCGAGGTAATTTGTCTGA[A/G]TTTTCATATTAGGGGTAGTTATTATGTGTTGATGTAGTCGGAAGTTAGTTTTGGAATTAT	INTERGENIC	--
Ca_LG_163735	Ca_chr_1	63735	A/C	--	ATTATTATATCAAAAGTCCTTGCGAAATGATTTGAGTTATTACCTCTATTTACACTTTAT[A/C]AATTGTATTTGACCCGTGTGCGACAGCGGATCAGTAGCTGAAAGAAAGAACACAACAATT	INTERGENIC	--
Ca_LG_163811	Ca_chr_1	63811	C/T	--	GTGTGCGACAGCGGATCAGTAGCTGAAAGAAAGAACACAACAATTATGGACATGGTGAGA[C/T]GGATGCTGAAAGAAAAAGAAATTCTTATAGAATTTTGGGCAAAAGCAGTTGTTGCTCCAT	INTERGENIC	--
Ca_LG_163813	Ca_chr_1	63813	G/A	--	GTGCGACAGCGGATCAGTAGCTGAAAGAAAGAACACAACAATTATGGACATGGTGAGACG[G/A]ATGCTGAAAGAAAAAGAAATTCTTATAGAATTTTGGGCAAAAGCAGTTGTTGCTCCATAT	INTERGENIC	--
Ca_LG_163824	Ca_chr_1	63824	A/G	--	GATCAGTAGCTGAAAGAAAGAACACAACAATTATGGACATGGTGAGACGGATGCTGAAAG[A/G]AAAAGAAATTCTTATAGAATTTTGGGCAAAAGCAGTTGTTGCTCCATATTATATTTTGAA	INTERGENIC	--
Ca_LG_163887	Ca_chr_1	63887	G/T	--	AAGAAATTCTTATAGAATTTTGGGCAAAAGCAGTTGTTGCTCCATATTATATTTTGAACA[G/T]GTGCCCAAAAATTGTGTCCAAGAAAAGACTATTGAAGAAACTTGGAGTGAAAGGAGACCC	INTERGENIC	--
Ca_LG_164053	Ca_chr_1	64053	A/T	--	GTACCAGATTAACTTAGAAAGAAGTTGGATGATAAAGGTAAAATATGTATCTTTATGGGC[A/T]ACAATTCAAACTCAAAGGCCTACAAATTTTACAATCCATAGACAAAAAAGGTGATTATCA	INTERGENIC	--
Ca_LG_164236	Ca_chr_1	64236	C/G	--	TCGATTAAGGTTTTAAACAAATATGAAGAGGAGAATGTTCATGTAGATTCAACTCCTAAC[C/G]AGCCATAAACATCTAATAGACAACAAAGGCAACGCAAATTACCAACCAGATTGGAGGGTT	INTERGENIC	--
Ca_LG_164285	Ca_chr_1	64285	G/T	--	CAACTCCTAACCAGCCATAAACATCTAATAGACAACAAAGGCAACGCAAATTACCAACCA[G/T]ATTGGAGGGTTGTGTGTTTGGTAATGATAATGACCCATCAGATGAAGAAACTATCAAGTT	INTERGENIC	--
Ca_LG_164357	Ca_chr_1	64357	T/C	--	GTGTGTTTGGTAATGATAATGACCCATCAGATGAAGAAACTATCAAGTTTTCTTTATTTG[T/C]TGATTGTGACCCAGTTACTTTTGAAGAAGCCTTAAGTGATGAGAACTGGAGAAAAGCCAT	INTERGENIC	--
Ca_LG_164660	Ca_chr_1	64660	A/G	--	TTTTGAGGTATTTGCTCGTGTTGCTAGATTAGATACTATTAGAATGATAATTTCTCTCTC[A/G]GCTCAAAATAATTGGAATATACATCAAATGGATGTTAAGTTAACATTTATTAATGGTACT	INTERGENIC	--
Ca_LG_164885	Ca_chr_1	64885	G/T	--	ATCAAGAGCATGGTACAAGAAGATTTATTCTTATTTTGTGCATAATGGTTTTCAGAGATG[G/T]CCATTTGAGCACACACTATATATCAAGTTCATTGATATAGGAGATGCTCTTATTGTATGT	INTERGENIC	--
Ca_LG_164922	Ca_chr_1	64922	A/C	--	GTGCATAATGGTTTTCAGAGATGGCCATTTGAGCACACACTATATATCAAGTTCATTGAT[A/C]TAGGAGATGCTCTTATTGTATGTCTATATGTTGATGATTTGATTTTTACTAGCAATAATT	INTERGENIC	--
Ca_LG_165075	Ca_chr_1	65075	T/A	--	ATTAGTCATTTTGAAATGACATATTTGTGGCTAATGTCCCATTTCCTTGGAATTGAGGTC[T/A]CTTATTTCTCAGAAGAAGTATGCATGTGATATTTTGATGAAATTCAAGATGCATAATTCA	INTERGENIC	--
Ca_LG_165145	Ca_chr_1	65145	A/T	--	CAGAAGAAGTATGCATGTGATATTTTGATGAAATTCAAGATGCATAATTCAAAACCAGTT[A/T]TTATGCCAGTTGAAGAAAAGTTGAAGTTGACAAGAGAAAGTGACGGCAAAAGGGTAGACT	INTERGENIC	--
Ca_LG_165453	Ca_chr_1	65453	A/T	--	GATAGTGATTGGGTTGGAGATATAGAAACAAGAAAAATCATGTTAGGGTATGTATTTCAT[A/T]TGGGTAGTGGTACAATATCATGGTCTTTGAAGAAAAAACCTATTGTTGCGCTTTCTACAA	INTERGENIC	--
Ca_LG_165519	Ca_chr_1	65519	A/G	--	AGTGGTACAATATCATGGTCTTTGAAGAAAAAACCTATTGTTGCGCTTTCTACAACATAA[A/G]CGTAATATATAGCATCAACAATTTGTGTTACTCAAACACTATGGTTGAGAATAATTTTAG	INTERGENIC	--
Ca_LG_165558	Ca_chr_1	65558	C/A	--	GTTGCGCTTTCTACAACATAAACGTAATATATAGCATCAACAATTTGTGTTACTCAAACA[C/A]TATGGTTGAGAATAATTTTAGACGTGAAGCACCTGAAGCAAAATAGACCTACAAAATTAT	INTERGENIC	--
Ca_LG_165628	Ca_chr_1	65628	T/A	--	GAATAATTTTAGACGTGAAGCACCTGAAGCAAAATAGACCTACAAAATTATATTGTGACA[T/A]GTCTGCTATTGCACTATCCAAGAATCTCGTTTTCCAAGGACGATCCAAGCATATTAATAT	INTERGENIC	--
Ca_LG_165684	Ca_chr_1	65684	A/G	--	GACATGTCTGCTATTGCACTATCCAAGAATCTCGTTTTCCAAGGACGATCCAAGCATATT[A/G]ATATTTGATTTCACAAGATACGATAATTAATTACTTAGAAAGAAGTGGTGGTCGAGTATT	INTERGENIC	--
Ca_LG_165968	Ca_chr_1	65968	A/G	--	GCTCACATTCTTGGTTACTAAGAAAATATATGATTGGACCAAAATCAAATTGGAGGCATC[A/G]TTTTTATTTTTATTTTTTTATTTTTATTTTCTTTAGCCATTAGGATGGTTAACTATTAAA	INTERGENIC	--
Ca_LG_166182	Ca_chr_1	66182	G/A	--	GTTGCTTTGCTTAGTAGCTAAGTGTTTATAAGCCTATAAAAGGCCTATCCATCCTCATTT[G/A]TATCATTTATAAATAAAATAAAATAAATCAAATATAGTATTAAAGAAAATTCTCTTGTTA	INTERGENIC	--
Ca_LG_166313	Ca_chr_1	66313	A/C	--	ATGTATTATTTTGTTTTTAGTCAAATTCGTTGGATTTTGTGTTACAAGGATGTTGAAAAA[A/C]AAGAAAGTTTTACTTTTTACTCTAAGATGATATCTCTACCCTAAACATTAATAGAATAAT	INTERGENIC	--
Ca_LG_166367	Ca_chr_1	66367	G/A	--	GAAAAAAAAGAAAGTTTTACTTTTTACTCTAAGATGATATCTCTACCCTAAACATTAATA[G/A]AATAATTATTTTACTTTTGTTTTTTTTAAAAGATAAAACTAAAAATTACATCATTTTTTA	INTERGENIC	--
Ca_LG_166488	Ca_chr_1	66488	C/A	--	AATAAAAATAAACTGATAATTGAAAAACTTAAAAGAAGTTCTCCGATCGTGTTCAGGGAA[C/A]TTTAAATCAAAATTTCTAAAATACATGCATTTTAGAAAATTCAACCTTTAATTTTTTTCA	INTERGENIC	--
Ca_LG_166489	Ca_chr_1	66489	T/G	--	ATAAAAATAAACTGATAATTGAAAAACTTAAAAGAAGTTCTCCGATCGTGTTCAGGGAAC[T/G]TTAAATCAAAATTTCTAAAATACATGCATTTTAGAAAATTCAACCTTTAATTTTTTTCAA	INTERGENIC	--
Ca_LG_166585	Ca_chr_1	66585	T/C	--	AAATTCAACCTTTAATTTTTTTCAATATGCTTTTGTGTTTTGGTAATTTGAATAAGTTTT[T/C]AGAAAAACATTTATGTTTTGAAAAACTTTTGAATTTCAAAATTTTCGAAATATAAATTGA	INTERGENIC	--
Ca_LG_166650	Ca_chr_1	66650	A/G	--	AAACATTTATGTTTTGAAAAACTTTTGAATTTCAAAATTTTCGAAATATAAATTGAAGAT[A/G]GTAGAATAGGAAATCTTTTATAGGTTTATTATTTAAAATAAAGATAAAATTTAAGGTGGG	INTERGENIC	--
Ca_LG_166656	Ca_chr_1	66656	A/G	--	TTATGTTTTGAAAAACTTTTGAATTTCAAAATTTTCGAAATATAAATTGAAGATAGTAGA[A/G]TAGGAAATCTTTTATAGGTTTATTATTTAAAATAAAGATAAAATTTAAGGTGGGAATATT	INTERGENIC	--
Ca_LG_166739	Ca_chr_1	66739	G/T	--	TTATTTAAAATAAAGATAAAATTTAAGGTGGGAATATTAAAAAAAAGAAAAAGAAAAAAA[G/T]AGTATAGAGTATAATTTTCTAATTTTCAACATCATAATGTATATGGGCATTTAGATTTCG	INTERGENIC	--
Ca_LG_166814	Ca_chr_1	66814	G/A	--	TTTTCTAATTTTCAACATCATAATGTATATGGGCATTTAGATTTCGACATTATCCTTTTG[G/A]GTCTTTTAGGTGATTCTTGCTATGGGTCACTTGCTGTCTAGATCATTTGATGAAATCTAG	INTERGENIC	--
Ca_LG_166832	Ca_chr_1	66832	T/A	--	CATAATGTATATGGGCATTTAGATTTCGACATTATCCTTTTGGGTCTTTTAGGTGATTCT[T/A]GCTATGGGTCACTTGCTGTCTAGATCATTTGATGAAATCTAGCACATAAAAAGACACTAA	INTERGENIC	--
Ca_LG_166838	Ca_chr_1	66838	G/A	--	GTATATGGGCATTTAGATTTCGACATTATCCTTTTGGGTCTTTTAGGTGATTCTTGCTAT[G/A]GGTCACTTGCTGTCTAGATCATTTGATGAAATCTAGCACATAAAAAGACACTAAATATAA	INTERGENIC	--
Ca_LG_166846	Ca_chr_1	66846	T/A	--	GCATTTAGATTTCGACATTATCCTTTTGGGTCTTTTAGGTGATTCTTGCTATGGGTCACT[T/A]GCTGTCTAGATCATTTGATGAAATCTAGCACATAAAAAGACACTAAATATAATATCAGAC	INTERGENIC	--
Ca_LG_166847	Ca_chr_1	66847	G/A	--	CATTTAGATTTCGACATTATCCTTTTGGGTCTTTTAGGTGATTCTTGCTATGGGTCACTT[G/A]CTGTCTAGATCATTTGATGAAATCTAGCACATAAAAAGACACTAAATATAATATCAGACC	INTERGENIC	--
Ca_LG_166882	Ca_chr_1	66882	A/G	--	AGGTGATTCTTGCTATGGGTCACTTGCTGTCTAGATCATTTGATGAAATCTAGCACATAA[A/G]AAGACACTAAATATAATATCAGACCTCAAACTCGTCAGCTAAAGAAGAGAATCGATCGTA	INTERGENIC	--
Ca_LG_166889	Ca_chr_1	66889	C/T	--	TCTTGCTATGGGTCACTTGCTGTCTAGATCATTTGATGAAATCTAGCACATAAAAAGACA[C/T]TAAATATAATATCAGACCTCAAACTCGTCAGCTAAAGAAGAGAATCGATCGTAGTTTTAT	INTERGENIC	--
Ca_LG_166913	Ca_chr_1	66913	C/T	--	TAGATCATTTGATGAAATCTAGCACATAAAAAGACACTAAATATAATATCAGACCTCAAA[C/T]TCGTCAGCTAAAGAAGAGAATCGATCGTAGTTTTATATACCTTTGGATCTACCTTCTTAT	INTERGENIC	--
Ca_LG_166921	Ca_chr_1	66921	C/A	--	TTGATGAAATCTAGCACATAAAAAGACACTAAATATAATATCAGACCTCAAACTCGTCAG[C/A]TAAAGAAGAGAATCGATCGTAGTTTTATATACCTTTGGATCTACCTTCTTATTTATTACA	INTERGENIC	--
Ca_LG_166931	Ca_chr_1	66931	G/A	--	CTAGCACATAAAAAGACACTAAATATAATATCAGACCTCAAACTCGTCAGCTAAAGAAGA[G/A]AATCGATCGTAGTTTTATATACCTTTGGATCTACCTTCTTATTTATTACATCCTATGTGT	INTERGENIC	--
Ca_LG_166940	Ca_chr_1	66940	G/A	--	AAAAAGACACTAAATATAATATCAGACCTCAAACTCGTCAGCTAAAGAAGAGAATCGATC[G/A]TAGTTTTATATACCTTTGGATCTACCTTCTTATTTATTACATCCTATGTGTAAATCTCAA	INTERGENIC	--
Ca_LG_167068	Ca_chr_1	67068	C/T	--	GCATAAGAGTAAAGTATGAGTTTGCATTCTTCTAAATTGAACTTTTTTTTAGAAGCTCCA[C/T]TATGTACTTCCTCTAGTCAATGTGAATATCCTATGAGCATTGTTTAATTTAAATTCCAAG	INTERGENIC	--
Ca_LG_167099	Ca_chr_1	67099	C/G	--	CTAAATTGAACTTTTTTTTAGAAGCTCCACTATGTACTTCCTCTAGTCAATGTGAATATC[C/G]TATGAGCATTGTTTAATTTAAATTCCAAGATAGAACTCAAGTTCTCCTATCGTGCTCACT	INTERGENIC	--
Ca_LG_167148	Ca_chr_1	67148	A/G	--	ATGTGAATATCCTATGAGCATTGTTTAATTTAAATTCCAAGATAGAACTCAAGTTCTCCT[A/G]TCGTGCTCACTTCAACCTCATTGTGTGTTAACTTAGAAAACTCTTTACACATAGATTAAT	INTERGENIC	--
Ca_LG_167150	Ca_chr_1	67150	C/T	--	GTGAATATCCTATGAGCATTGTTTAATTTAAATTCCAAGATAGAACTCAAGTTCTCCTAT[C/T]GTGCTCACTTCAACCTCATTGTGTGTTAACTTAGAAAACTCTTTACACATAGATTAATTA	INTERGENIC	--
Ca_LG_167195	Ca_chr_1	67195	A/G	--	CTCAAGTTCTCCTATCGTGCTCACTTCAACCTCATTGTGTGTTAACTTAGAAAACTCTTT[A/G]CACATAGATTAATTAATTGCACATAAATTAATTATTTTAAGCAAAAATAATATCATCAAT	INTERGENIC	--
Ca_LG_167233	Ca_chr_1	67233	T/A	--	GTGTTAACTTAGAAAACTCTTTACACATAGATTAATTAATTGCACATAAATTAATTATTT[T/A]AAGCAAAAATAATATCATCAATATCTATTTAAATAATAATAAAATCTTGTTTAGATTGTT	INTERGENIC	--
Ca_LG_167296	Ca_chr_1	67296	T/C	--	GCAAAAATAATATCATCAATATCTATTTAAATAATAATAAAATCTTGTTTAGATTGTTTT[T/C]TAAATAAGGTAGTGTCCGCCTACCCTCTAGTAAAACCATTTTCCAAAATAAAATTGTTTA	INTERGENIC	--
Ca_LG_167324	Ca_chr_1	67324	T/A	--	AAATAATAATAAAATCTTGTTTAGATTGTTTTTTAAATAAGGTAGTGTCCGCCTACCCTC[T/A]AGTAAAACCATTTTCCAAAATAAAATTGTTTAAAACCGTACACAATTTATTTAGTTTATA	INTERGENIC	--
Ca_LG_167326	Ca_chr_1	67326	G/T	--	ATAATAATAAAATCTTGTTTAGATTGTTTTTTAAATAAGGTAGTGTCCGCCTACCCTCTA[G/T]TAAAACCATTTTCCAAAATAAAATTGTTTAAAACCGTACACAATTTATTTAGTTTATAAA	INTERGENIC	--
Ca_LG_167416	Ca_chr_1	67416	C/T	--	AAAACCGTACACAATTTATTTAGTTTATAAACATGTTAAGAAAATTGAACATCTTCAGAA[C/T]CATGGAGTTGTTTTATACATCCTTCCTTATTTATAAAACTATATTAAAACGTACTCTTGA	INTERGENIC	--
Ca_LG_167471	Ca_chr_1	67471	T/A	--	CAGAACCATGGAGTTGTTTTATACATCCTTCCTTATTTATAAAACTATATTAAAACGTAC[T/A]CTTGATTTGTAACAAATGAAAGTAATATGTAAATAATTATAACCTTTAATTTATATGAAA	INTERGENIC	--
Ca_LG_167524	Ca_chr_1	67524	A/C	--	AACGTACTCTTGATTTGTAACAAATGAAAGTAATATGTAAATAATTATAACCTTTAATTT[A/C]TATGAAAACCGTCTAAACAAGTAGAACTTTATTTATTTTTTTATCACTTTTCCCCCCTTC	INTERGENIC	--
Ca_LG_167526	Ca_chr_1	67526	A/T	--	CGTACTCTTGATTTGTAACAAATGAAAGTAATATGTAAATAATTATAACCTTTAATTTAT[A/T]TGAAAACCGTCTAAACAAGTAGAACTTTATTTATTTTTTTATCACTTTTCCCCCCTTCAT	INTERGENIC	--
Ca_LG_167555	Ca_chr_1	67555	A/G	--	AATATGTAAATAATTATAACCTTTAATTTATATGAAAACCGTCTAAACAAGTAGAACTTT[A/G]TTTATTTTTTTATCACTTTTCCCCCCTTCATCAAATTTGTTTTTGTAAACTCATTTTGCT	INTERGENIC	--
Ca_LG_167647	Ca_chr_1	67647	A/G	--	CAAATTTGTTTTTGTAAACTCATTTTGCTCCAATAGATTTCTTCCTTAAGACATGGTACA[A/G]CATCTTAAATTCATTTCTCAAAAATTGGTTTAGATCTTTGTGCATCATCACAATTCATCT	INTERGENIC	--
Ca_LG_167664	Ca_chr_1	67664	C/T	--	ACTCATTTTGCTCCAATAGATTTCTTCCTTAAGACATGGTACAACATCTTAAATTCATTT[C/T]TCAAAAATTGGTTTAGATCTTTGTGCATCATCACAATTCATCTATCATTAGATAGAACTT	INTERGENIC	--
Ca_LG_167675	Ca_chr_1	67675	G/T	--	TCCAATAGATTTCTTCCTTAAGACATGGTACAACATCTTAAATTCATTTCTCAAAAATTG[G/T]TTTAGATCTTTGTGCATCATCACAATTCATCTATCATTAGATAGAACTTCATCGATAAAT	INTERGENIC	--
Ca_LG_167694	Ca_chr_1	67694	A/G	--	AAGACATGGTACAACATCTTAAATTCATTTCTCAAAAATTGGTTTAGATCTTTGTGCATC[A/G]TCACAATTCATCTATCATTAGATAGAACTTCATCGATAAATGTTAGCCCTCATTTTGATA	INTERGENIC	--
Ca_LG_167713	Ca_chr_1	67713	T/A	--	TAAATTCATTTCTCAAAAATTGGTTTAGATCTTTGTGCATCATCACAATTCATCTATCAT[T/A]AGATAGAACTTCATCGATAAATGTTAGCCCTCATTTTGATAGAACTATAAAGTTAGATTG	INTERGENIC	--
Ca_LG_167715	Ca_chr_1	67715	G/A	--	AATTCATTTCTCAAAAATTGGTTTAGATCTTTGTGCATCATCACAATTCATCTATCATTA[G/A]ATAGAACTTCATCGATAAATGTTAGCCCTCATTTTGATAGAACTATAAAGTTAGATTGGT	INTERGENIC	--
Ca_LG_167728	Ca_chr_1	67728	C/G	--	AAAATTGGTTTAGATCTTTGTGCATCATCACAATTCATCTATCATTAGATAGAACTTCAT[C/G]GATAAATGTTAGCCCTCATTTTGATAGAACTATAAAGTTAGATTGGTGTAATTCATTATC	INTERGENIC	--
Ca_LG_167761	Ca_chr_1	67761	T/C	--	TTCATCTATCATTAGATAGAACTTCATCGATAAATGTTAGCCCTCATTTTGATAGAACTA[T/C]AAAGTTAGATTGGTGTAATTCATTATCATCAAACAATATCTATTTGGATAACATTTTTTT	INTERGENIC	--
Ca_LG_167803	Ca_chr_1	67803	A/G	--	CTCATTTTGATAGAACTATAAAGTTAGATTGGTGTAATTCATTATCATCAAACAATATCT[A/G]TTTGGATAACATTTTTTTATAGTATATATATATATATATATAATTTTGTACTTAGAAATT	INTERGENIC	--
Ca_LG_167857	Ca_chr_1	67857	A/G	--	ATATCTATTTGGATAACATTTTTTTATAGTATATATATATATATATATAATTTTGTACTT[A/G]GAAATTCAACTTTTGAAGGTTGTATTTAGTATTCATATAATAAAATAATTTAATAGAGAA	INTERGENIC	--
Ca_LG_167879	Ca_chr_1	67879	G/C	--	TTTATAGTATATATATATATATATATAATTTTGTACTTAGAAATTCAACTTTTGAAGGTT[G/C]TATTTAGTATTCATATAATAAAATAATTTAATAGAGAATATTTTTTTAGAGAAACATACT	INTERGENIC	--
Ca_LG_167920	Ca_chr_1	67920	T/A	--	AATTCAACTTTTGAAGGTTGTATTTAGTATTCATATAATAAAATAATTTAATAGAGAATA[T/A]TTTTTTAGAGAAACATACTGCTACTATCAAACTCTTTAGAAGACATTGATCCTATGAATT	INTERGENIC	--
Ca_LG_167925	Ca_chr_1	67925	T/C	--	AACTTTTGAAGGTTGTATTTAGTATTCATATAATAAAATAATTTAATAGAGAATATTTTT[T/C]TAGAGAAACATACTGCTACTATCAAACTCTTTAGAAGACATTGATCCTATGAATTTGGAT	INTERGENIC	--
Ca_LG_167928	Ca_chr_1	67928	G/A	--	TTTTGAAGGTTGTATTTAGTATTCATATAATAAAATAATTTAATAGAGAATATTTTTTTA[G/A]AGAAACATACTGCTACTATCAAACTCTTTAGAAGACATTGATCCTATGAATTTGGATTCT	INTERGENIC	--
Ca_LG_168029	Ca_chr_1	68029	G/A	--	ATCCTATGAATTTGGATTCTAATATTTTGATATATATATGCATTGTCTATGACATGAACA[G/A]CCACTAAAACGGTTGGATCTTCGACCTGATTGTTTAGAGTTTCTGAAGCAAATGAAACAT	INTERGENIC	--
Ca_LG_168099	Ca_chr_1	68099	A/G	--	CGGTTGGATCTTCGACCTGATTGTTTAGAGTTTCTGAAGCAAATGAAACATTTAATCTTG[A/G]TATCCAAATCCTTTTGGACCCCAACAAGTTATTGGTTGAGAAATTATTTTTCTCAATTAG	INTERGENIC	--
Ca_LG_168155	Ca_chr_1	68155	A/T	--	CTTGATATCCAAATCCTTTTGGACCCCAACAAGTTATTGGTTGAGAAATTATTTTTCTCA[A/T]TTAGAACATAAAGACAATCGTATATATTTAGTATTACCATTGACCTTATAGCTCATACAA	INTERGENIC	--
Ca_LG_168385	Ca_chr_1	68385	A/T	--	AGTTGGTCAATTTAATTATTATTATTATTATTAATATTATTATTATTATTTTTTAAATAT[A/T]TGGAGAAGTTTGATTCTTTTTCTCTTAAAGTAATAGGGTGAGAAGTGTGTACATTTAAAT	INTERGENIC	--
Ca_LG_168391	Ca_chr_1	68391	A/G	--	TCAATTTAATTATTATTATTATTATTAATATTATTATTATTATTTTTTAAATATATGGAG[A/G]AGTTTGATTCTTTTTCTCTTAAAGTAATAGGGTGAGAAGTGTGTACATTTAAATCTATCC	INTERGENIC	--
Ca_LG_168425	Ca_chr_1	68425	G/A	--	TATTATTATTTTTTAAATATATGGAGAAGTTTGATTCTTTTTCTCTTAAAGTAATAGGGT[G/A]AGAAGTGTGTACATTTAAATCTATCCACATAAAATAACAAACCAATAAAAAAAATAAAAA	INTERGENIC	--
Ca_LG_168434	Ca_chr_1	68434	G/T	--	TTTTTAAATATATGGAGAAGTTTGATTCTTTTTCTCTTAAAGTAATAGGGTGAGAAGTGT[G/T]TACATTTAAATCTATCCACATAAAATAACAAACCAATAAAAAAAATAAAAAATTTCATAT	INTERGENIC	--
Ca_LG_168555	Ca_chr_1	68555	T/C	--	TAAATGTGTTTGAATATTTTATTTATTTAAACTTCTCATATTTAAATTCGTATTTCAAAA[T/C]CAACCTACACAGTATAATACATTTTTTATTTGTTTTTATTAGTATGAAATAGTGCATTAC	INTERGENIC	--
Ca_LG_168566	Ca_chr_1	68566	A/C	--	GAATATTTTATTTATTTAAACTTCTCATATTTAAATTCGTATTTCAAAATCAACCTACAC[A/C]GTATAATACATTTTTTATTTGTTTTTATTAGTATGAAATAGTGCATTACACTATTAACGT	INTERGENIC	--
Ca_LG_168624	Ca_chr_1	68624	C/A	--	ACAGTATAATACATTTTTTATTTGTTTTTATTAGTATGAAATAGTGCATTACACTATTAA[C/A]GTATTATTTGTTAGTTTTAATTTTTAATAATGATATATGTATATTTCTTCACAAAATCCC	INTERGENIC	--
Ca_LG_168735	Ca_chr_1	68735	C/T	--	ACAAAATCCCATATCACAGTTTTTCCGTCATCTCTCTTCGTTCTAGATCTACCACCAAAC[C/T]GTTCTCTTCCTCCAGCCTCACTCATCCCCTGAATTGTTTCACCAGTCCATCTTCCACAAA	INTERGENIC	--
Ca_LG_178185	Ca_chr_1	78185	A/C	--	TTAAAGAGTTTGAGCAAAAAGATAGATTGAAATTAAAAATGGTTAGAGTTTAAAATGTTA[A/C]TCTTGAACTAAGTTTAACAAGAAAAAAAATTAGAGTATTTTATTAACTCAAAAATTTCGG	INTERGENIC	--
Ca_LG_178830	Ca_chr_1	78830	T/A	--	GGTGAAAAGAGTCAGAGTATGCTCATGCATTTCATTGTACATGGTGATCGCGATGGGGCC[T/A]TGGTGATAGTGGTGATTGTGATGGGCCACGGGATGATGTCAGGTGATCTGTTGGTTCATC	INTERGENIC	--
Ca_LG_178872	Ca_chr_1	78872	G/T	--	GGTGATCGCGATGGGGCCTTGGTGATAGTGGTGATTGTGATGGGCCACGGGATGATGTCA[G/T]GTGATCTGTTGGTTCATCTTATCCTTACCGGGATTATCGCATCGTGCTGATCTGTGAGAG	INTERGENIC	--
Ca_LG_178970	Ca_chr_1	78970	C/T	--	CGCATCGTGCTGATCTGTGAGAGATTGCACCTTGGTAATTAGTGTTGGTATGTGAGAGGC[C/T]GCACTCTAAAATGTGATGATCGGTGAGCGATTGCACTCTAGACTGTGAGTGATTGCACGC	INTERGENIC	--
Ca_LG_178992	Ca_chr_1	78992	G/T	--	GATTGCACCTTGGTAATTAGTGTTGGTATGTGAGAGGCCGCACTCTAAAATGTGATGATC[G/T]GTGAGCGATTGCACTCTAGACTGTGAGTGATTGCACGCTAGTAAATCGTGTTGATTTGTG	INTERGENIC	--
Ca_LG_179020	Ca_chr_1	79020	T/C	--	TGTGAGAGGCCGCACTCTAAAATGTGATGATCGGTGAGCGATTGCACTCTAGACTGTGAG[T/C]GATTGCACGCTAGTAAATCGTGTTGATTTGTGAGAGATTGCACCTTGGTAATTAGTATTG	INTERGENIC	--
Ca_LG_179123	Ca_chr_1	79123	A/G	--	CCTTGGTAATTAGTATTGGTCTGTGAGAGGCTGTACAATTATGATTTACGCCCCTTCGAG[A/G]AAGGTTTTGGTTGGAATTCTGAAATCATGCATTTTGGCATATATGCATTACATTAGGGTG	INTERGENIC	--
Ca_LG_179399	Ca_chr_1	79399	A/T	--	TGTGATTGAGGTGTGAATTTGTGGAGATTAATTTGGTGTTAATTATGTGTTCATAAATGA[A/T]AATATGAATATTGGAAGTGTTAATTGATTCAGAGCATTTTTAGAACTGAAAATCTGCATT	INTERGENIC	--
Ca_LG_179412	Ca_chr_1	79412	G/T	--	TGAATTTGTGGAGATTAATTTGGTGTTAATTATGTGTTCATAAATGAAAATATGAATATT[G/T]GAAGTGTTAATTGATTCAGAGCATTTTTAGAACTGAAAATCTGCATTTTCTCAGTTGTAT	INTERGENIC	--
Ca_LG_179607	Ca_chr_1	79607	A/T	--	ACCCTTTCGAGGAGTATGCTAAGACGAGGACCAGGAGATGGGAAGGTAGTTAGACATACC[A/T]GACCGAAGTGTCAGGAGGATCTTGCGGGGCGCGTGGAGATCATTCGGGTTGTATAGTTTT	INTERGENIC	--
Ca_LG_179724	Ca_chr_1	79724	A/G	--	TTTTTTTTTAGCATGATCAGATTAGATGTTTGTATATGAGCTAGATGTCTTTCTTTTGTG[A/G]TTGTAATTATTTCATTTTGGGAGACGGTACATATACCTTAAATTGTCAGCTTGACTTTTG	INTERGENIC	--
Ca_LG_179745	Ca_chr_1	79745	G/A	--	TTAGATGTTTGTATATGAGCTAGATGTCTTTCTTTTGTGATTGTAATTATTTCATTTTGG[G/A]AGACGGTACATATACCTTAAATTGTCAGCTTGACTTTTGTTTTGATGGGTCCATGTACCA	INTERGENIC	--
Ca_LG_179750	Ca_chr_1	79750	G/T	--	TGTTTGTATATGAGCTAGATGTCTTTCTTTTGTGATTGTAATTATTTCATTTTGGGAGAC[G/T]GTACATATACCTTAAATTGTCAGCTTGACTTTTGTTTTGATGGGTCCATGTACCACTTTT	INTERGENIC	--
Ca_LG_179765	Ca_chr_1	79765	A/T	--	TAGATGTCTTTCTTTTGTGATTGTAATTATTTCATTTTGGGAGACGGTACATATACCTTA[A/T]ATTGTCAGCTTGACTTTTGTTTTGATGGGTCCATGTACCACTTTTTTTGATGTGACGTGG	INTERGENIC	--
Ca_LG_179845	Ca_chr_1	79845	A/C	--	TTTTGATGGGTCCATGTACCACTTTTTTTGATGTGACGTGGGGGGTTAAAATTCTTGGGG[A/C]AATGTTTTTGTACAGGTGTCTGCCGAGAATAACCCAGGGGTTTGAGCTATGTCTGATATG	INTERGENIC	--
Ca_LG_179943	Ca_chr_1	79943	C/T	--	GGGTTTGAGCTATGTCTGATATGTCTCATAGCCCCAGTGTATTATGCTACTTAAATACTT[C/T]AGATTTTTGTTTCAAAAACTATTTTCGCTATTTGTAAATATTGTTGAGTTTTGTCATTGT	INTERGENIC	--
Ca_LG_180556	Ca_chr_1	80556	A/G	--	ACACTTATTGCAATTGTATCTATTCGTCAATAGCGTATTTCTCAAATGGATCTCAAAAAT[A/G]CATTTTTAAATAGTGAGTTTCATGAATAAGTCTATATGGTCCCTCCACAAAGTGTTTCTC	INTERGENIC	--
Ca_LG_180558	Ca_chr_1	80558	A/G	--	ACTTATTGCAATTGTATCTATTCGTCAATAGCGTATTTCTCAAATGGATCTCAAAAATAC[A/G]TTTTTAAATAGTGAGTTTCATGAATAAGTCTATATGGTCCCTCCACAAAGTGTTTCTCAT	INTERGENIC	--
Ca_LG_180568	Ca_chr_1	80568	A/G	--	ATTGTATCTATTCGTCAATAGCGTATTTCTCAAATGGATCTCAAAAATACATTTTTAAAT[A/G]GTGAGTTTCATGAATAAGTCTATATGGTCCCTCCACAAAGTGTTTCTCATAATCAGGGGG	INTERGENIC	--
Ca_LG_180574	Ca_chr_1	80574	T/C	--	TCTATTCGTCAATAGCGTATTTCTCAAATGGATCTCAAAAATACATTTTTAAATAGTGAG[T/C]TTCATGAATAAGTCTATATGGTCCCTCCACAAAGTGTTTCTCATAATCAGGGGGAAGTGT	INTERGENIC	--
Ca_LG_180597	Ca_chr_1	80597	C/T	--	TCAAATGGATCTCAAAAATACATTTTTAAATAGTGAGTTTCATGAATAAGTCTATATGGT[C/T]CCTCCACAAAGTGTTTCTCATAATCAGGGGGAAGTGTGTAAGTTAATCAAGGGGAAGTTA	INTERGENIC	--
Ca_LG_180607	Ca_chr_1	80607	A/G	--	CTCAAAAATACATTTTTAAATAGTGAGTTTCATGAATAAGTCTATATGGTCCCTCCACAA[A/G]GTGTTTCTCATAATCAGGGGGAAGTGTGTAAGTTAATCAAGGGGAAGTTAAAAAAGGCTC	INTERGENIC	--
Ca_LG_180761	Ca_chr_1	80761	T/C	--	TTTAGAAATTCTCTAATGTTATCAATTCTCTTAGTTTCCGCTCTAGTGAACATGATTATG[T/C]ACTTTTTATAAGGTCTACCACTTATGATTGTATTATGCTTTCTTTGTATGCTGATAATAT	INTERGENIC	--
Ca_LG_180763	Ca_chr_1	80763	C/T	--	TAGAAATTCTCTAATGTTATCAATTCTCTTAGTTTCCGCTCTAGTGAACATGATTATGTA[C/T]TTTTTATAAGGTCTACCACTTATGATTGTATTATGCTTTCTTTGTATGCTGATAATATGA	INTERGENIC	--
Ca_LG_180765	Ca_chr_1	80765	T/G	--	GAAATTCTCTAATGTTATCAATTCTCTTAGTTTCCGCTCTAGTGAACATGATTATGTACT[T/G]TTTATAAGGTCTACCACTTATGATTGTATTATGCTTTCTTTGTATGCTGATAATATGATT	INTERGENIC	--
Ca_LG_180788	Ca_chr_1	80788	A/G	--	CTCTTAGTTTCCGCTCTAGTGAACATGATTATGTACTTTTTATAAGGTCTACCACTTATG[A/G]TTGTATTATGCTTTCTTTGTATGCTGATAATATGATTATTACATGTGATGATTGTAACAT	INTERGENIC	--
Ca_LG_180790	Ca_chr_1	80790	T/C	--	CTTAGTTTCCGCTCTAGTGAACATGATTATGTACTTTTTATAAGGTCTACCACTTATGAT[T/C]GTATTATGCTTTCTTTGTATGCTGATAATATGATTATTACATGTGATGATTGTAACATCC	INTERGENIC	--
Ca_LG_180832	Ca_chr_1	80832	T/G	--	AGGTCTACCACTTATGATTGTATTATGCTTTCTTTGTATGCTGATAATATGATTATTACA[T/G]GTGATGATTGTAACATCCTCTAAATTTATTGTTTACAATAATTTGAACCTATCAATACTA	INTERGENIC	--
Ca_LG_180876	Ca_chr_1	80876	T/A	--	TAATATGATTATTACATGTGATGATTGTAACATCCTCTAAATTTATTGTTTACAATAATT[T/A]GAACCTATCAATACTATTCAATATTAAATTATGTATGATAATTATTTGCCTTGTTCCATT	INTERGENIC	--
Ca_LG_181055	Ca_chr_1	81055	G/A	--	TATATATATATATGGATCGTATCAAGTGAAAACTGATATTTATTGTGAGAAACGAGAACT[G/A]TTAATAATAATCATTAAATTTAATTAATGCATAAGATTAAATTACTAACTAAAGATGTTA	INTERGENIC	--
Ca_LG_181394	Ca_chr_1	81394	C/T	--	TGATATTTTATTGGCTCAAATTTCAAAAATTTCAAATTTCAATCATTGTAATTTAACTAT[C/T]TAATAAATTCATTTTTGCAGATTCTATATGTAATTTAACTATTTTATAATTTAACTATTT	INTERGENIC	--
Ca_LG_181414	Ca_chr_1	81414	G/A	--	TTTCAAAAATTTCAAATTTCAATCATTGTAATTTAACTATCTAATAAATTCATTTTTGCA[G/A]ATTCTATATGTAATTTAACTATTTTATAATTTAACTATTTAATAAATTCATTTTTACAAA	INTERGENIC	--
Ca_LG_181548	Ca_chr_1	81548	C/T	--	TTCAAAATTATATTTTTTTTAAATTCTATATTTAATTTTGAAAATTATTTTTCAAGAGAT[C/T]TTTTGGAAGTACAAATTTTTTTCAGATTTATTTTTATCAACAAAAAAACGATGATTGAAG	INTERGENIC	--
Ca_LG_181840	Ca_chr_1	81840	C/T	--	ATAAATAAAAATAAAATCCTTAAATAATTCTATCTCACAACTACTTAAAGGAGTTTTATT[C/T]TTTGGTTACAACATTAAAGAGGTTTTAATTCAAATTATTACAAAAATAGACAGAAAATAA	INTERGENIC	--
Ca_LG_181862	Ca_chr_1	81862	G/T	--	AATAATTCTATCTCACAACTACTTAAAGGAGTTTTATTCTTTGGTTACAACATTAAAGAG[G/T]TTTTAATTCAAATTATTACAAAAATAGACAGAAAATAAATTTGGAGATATTATAGCATAT	INTERGENIC	--
Ca_LG_181905	Ca_chr_1	81905	G/A	--	GTTACAACATTAAAGAGGTTTTAATTCAAATTATTACAAAAATAGACAGAAAATAAATTT[G/A]GAGATATTATAGCATATTGTATCTAAGAGTTATTGGATGAGGATACAATCACATAACATC	INTERGENIC	--
Ca_LG_182184	Ca_chr_1	82184	C/T	--	GTGTGACCCAACCCACTTGAATGAGTGGAAATTTGAGCTATGTATTTGTGGCTTGGTTTT[C/T]TATGATCAAGGTTAACAACAACAAAAAAGTGACATTTTTTCCCTCTTATTCTTCATGTAC	INTERGENIC	--
Ca_LG_183003	Ca_chr_1	83003	T/C	--	ATTCAAAAGTGATTTTGAATGCATATGACATGATTCTTAGTGGGTTGTGTGGAAATATAT[T/C]TCTTTAATACTATATCACCATATCATGACTTATGCATCTTCGTAGGAGTTGCCTTAGTGG	INTERGENIC	--
Ca_LG_183025	Ca_chr_1	83025	A/G	--	ATATGACATGATTCTTAGTGGGTTGTGTGGAAATATATTTCTTTAATACTATATCACCAT[A/G]TCATGACTTATGCATCTTCGTAGGAGTTGCCTTAGTGGCAAATTTGTTTTTCTCATTGGT	INTERGENIC	--
Ca_LG_183689	Ca_chr_1	83689	A/G	--	TAAAAAGAAAAGTTTGTCGTAAAATTTTCTAAACGATTAGTATTTTTAAGTAATGTCTTG[A/G]ATTAAAAATTCGGGGCATTACAATGATGTTAGTGGAATCAATGAGTTGAAATTGCAGTTA	INTERGENIC	--
Ca_LG_183702	Ca_chr_1	83702	G/A	--	TTGTCGTAAAATTTTCTAAACGATTAGTATTTTTAAGTAATGTCTTGAATTAAAAATTCG[G/A]GGCATTACAATGATGTTAGTGGAATCAATGAGTTGAAATTGCAGTTAGCCAAGCAATTTG	INTERGENIC	--
Ca_LG_183901	Ca_chr_1	83901	T/A	--	AATCCAAGTACATTGTCAACATTCTTGAACATACTCGTATTTCTGATAATAGAGCAGTAT[T/A]TACTCCTCTTGAGTTGAATGTGAAATATGCTCCCTCGGATGATGTTCCTTTACCAGATCC	INTERGENIC	--
Ca_LG_184360	Ca_chr_1	84360	C/T	--	AGGTATCTCTATTTCTGAGCAAACTCCAATGCATTGCGATAACAAAAGTGTTATTCAAAT[C/T]GCTCATAACTCGGTCTTTCATGAATGCACCAAGCACATTGAGATTGATTGTCATCTTACT	INTERGENIC	--
Ca_LG_184422	Ca_chr_1	84422	G/A	--	CTCATAACTCGGTCTTTCATGAATGCACCAAGCACATTGAGATTGATTGTCATCTTACTC[G/A]TCATCATTTTTAGCATGGAACGTTTTCGTTTTTTAGTTGATTGTCCTCTTCCTTACAGAT	INTERGENIC	--
Ca_LG_184430	Ca_chr_1	84430	T/C	--	TCGGTCTTTCATGAATGCACCAAGCACATTGAGATTGATTGTCATCTTACTCGTCATCAT[T/C]TTTAGCATGGAACGTTTTCGTTTTTTAGTTGATTGTCCTCTTCCTTACAGATTGATGATT	INTERGENIC	--
Ca_LG_184444	Ca_chr_1	84444	G/A	--	ATGCACCAAGCACATTGAGATTGATTGTCATCTTACTCGTCATCATTTTTAGCATGGAAC[G/A]TTTTCGTTTTTTAGTTGATTGTCCTCTTCCTTACAGATTGATGATTTATTCACAAAGATG	INTERGENIC	--
Ca_LG_184466	Ca_chr_1	84466	T/C	--	GATTGTCATCTTACTCGTCATCATTTTTAGCATGGAACGTTTTCGTTTTTTAGTTGATTG[T/C]CCTCTTCCTTACAGATTGATGATTTATTCACAAAGATGCATTTCATTGAACGTTTTTATT	INTERGENIC	--
Ca_LG_184468	Ca_chr_1	84468	C/A	--	TTGTCATCTTACTCGTCATCATTTTTAGCATGGAACGTTTTCGTTTTTTAGTTGATTGTC[C/A]TCTTCCTTACAGATTGATGATTTATTCACAAAGATGCATTTCATTGAACGTTTTTATTTT	INTERGENIC	--
Ca_LG_184691	Ca_chr_1	84691	G/T	--	TATTCTCTTATATATATATATTCATTGTAACTATTAACTCAAGTTTGGTTCATTTATTTA[G/T]GAAACCCTAAAAAAGGTTCCTTCTCTTCTCCCTTTTTTCTTCTTTCTCTTCTATGTTTAT	INTERGENIC	--
Ca_LG_184697	Ca_chr_1	84697	C/T	--	CTTATATATATATATTCATTGTAACTATTAACTCAAGTTTGGTTCATTTATTTAGGAAAC[C/T]CTAAAAAAGGTTCCTTCTCTTCTCCCTTTTTTCTTCTTTCTCTTCTATGTTTATGTTACA	INTERGENIC	--
Ca_LG_184705	Ca_chr_1	84705	A/G	--	TATATATTCATTGTAACTATTAACTCAAGTTTGGTTCATTTATTTAGGAAACCCTAAAAA[A/G]GGTTCCTTCTCTTCTCCCTTTTTTCTTCTTTCTCTTCTATGTTTATGTTACATTATCATT	INTERGENIC	--
Ca_LG_184706	Ca_chr_1	84706	G/C	--	ATATATTCATTGTAACTATTAACTCAAGTTTGGTTCATTTATTTAGGAAACCCTAAAAAA[G/C]GTTCCTTCTCTTCTCCCTTTTTTCTTCTTTCTCTTCTATGTTTATGTTACATTATCATTG	INTERGENIC	--
Ca_LG_184728	Ca_chr_1	84728	T/C	--	CTCAAGTTTGGTTCATTTATTTAGGAAACCCTAAAAAAGGTTCCTTCTCTTCTCCCTTTT[T/C]TCTTCTTTCTCTTCTATGTTTATGTTACATTATCATTGTTAACATATGTAACTAATAAGT	INTERGENIC	--
Ca_LG_184821	Ca_chr_1	84821	A/T	--	TCATTGTTAACATATGTAACTAATAAGTTATTGTTTATTTTTATAAGCGTTTTGATTTTT[A/T]TGTTATCATCTCACTTTTTTTTTTCAGAAACCTCAATTCAAAGTTTGCTTTAGATCTCAA	INTERGENIC	--
Ca_LG_184886	Ca_chr_1	84886	A/G	--	ATCATCTCACTTTTTTTTTTCAGAAACCTCAATTCAAAGTTTGCTTTAGATCTCAAGAAA[A/G]TATGTTAGACTGACCATGTACAAGAGATGATCCACCAAAAACAAATGATGCAAAAGAAAA	INTERGENIC	--
Ca_LG_184926	Ca_chr_1	84926	A/G	--	TTGCTTTAGATCTCAAGAAAATATGTTAGACTGACCATGTACAAGAGATGATCCACCAAA[A/G]ACAAATGATGCAAAAGAAAACAAAATAGGAAGCATGAACACAACAAATTAATCCCTTGAC	INTERGENIC	--
Ca_LG_185003	Ca_chr_1	85003	G/T	--	AAAACAAAATAGGAAGCATGAACACAACAAATTAATCCCTTGACTAGCACAAAAGAGGGA[G/T]GGTAGACCACTCGTAAAACAAAGAAGAGGAAGCCTTAAAGCCAGAAATCATTTCCATCCT	INTERGENIC	--
Ca_LG_185181	Ca_chr_1	85181	G/A	--	CATCCTTTCATAAGGATCCAAATTTAACACTCCAATTTTTGGTTGTATGTTTGTTAATAT[G/A]TGTGCACGTACAAAATTGATCCATATTTAAGCCAAAATATTTAAACCCTTGAAGCTACAA	INTERGENIC	--
Ca_LG_185381	Ca_chr_1	85381	T/G	--	AATTCTTGCAAGCATAATAAGTATTACAAAGTATTTTTAACCGAAAAAATTCATCTTTGG[T/G]TGATTTCCACCGATTGAGTAAGTCTCTATTTACTCCAAAGATATTGATTGTCATCTTATT	INTERGENIC	--
Ca_LG_185382	Ca_chr_1	85382	T/G	--	ATTCTTGCAAGCATAATAAGTATTACAAAGTATTTTTAACCGAAAAAATTCATCTTTGGT[T/G]GATTTCCACCGATTGAGTAAGTCTCTATTTACTCCAAAGATATTGATTGTCATCTTATTT	INTERGENIC	--
Ca_LG_185383	Ca_chr_1	85383	G/T	--	TTCTTGCAAGCATAATAAGTATTACAAAGTATTTTTAACCGAAAAAATTCATCTTTGGTT[G/T]ATTTCCACCGATTGAGTAAGTCTCTATTTACTCCAAAGATATTGATTGTCATCTTATTTT	INTERGENIC	--
Ca_LG_185431	Ca_chr_1	85431	G/T	--	TCATCTTTGGTTGATTTCCACCGATTGAGTAAGTCTCTATTTACTCCAAAGATATTGATT[G/T]TCATCTTATTTTGGTAGAGTTTCATTGATGGTTTTATGAGGATTCAAGTATAAGAACCAA	INTERGENIC	--
Ca_LG_185458	Ca_chr_1	85458	G/T	--	AGTAAGTCTCTATTTACTCCAAAGATATTGATTGTCATCTTATTTTGGTAGAGTTTCATT[G/T]ATGGTTTTATGAGGATTCAAGTATAAGAACCAAAGATCCATTTTCTTTGAAAGCATATGT	INTERGENIC	--
Ca_LG_185565	Ca_chr_1	85565	T/C	--	TTGAAAGCATATGTGCAGTGATGCGTAGAGCAAACAAAAATGTCAAATTTTTAACTTTTG[T/C]ATGGAGCTTGCCAATTGCTTAAGGCATATTTAGTAATTTAATTAATTAAATGTGATGTTT	INTERGENIC	--
Ca_LG_185566	Ca_chr_1	85566	A/T	--	TGAAAGCATATGTGCAGTGATGCGTAGAGCAAACAAAAATGTCAAATTTTTAACTTTTGT[A/T]TGGAGCTTGCCAATTGCTTAAGGCATATTTAGTAATTTAATTAATTAAATGTGATGTTTT	INTERGENIC	--
Ca_LG_185571	Ca_chr_1	85571	G/A	--	GCATATGTGCAGTGATGCGTAGAGCAAACAAAAATGTCAAATTTTTAACTTTTGTATGGA[G/A]CTTGCCAATTGCTTAAGGCATATTTAGTAATTTAATTAATTAAATGTGATGTTTTGGCAA	INTERGENIC	--
Ca_LG_185581	Ca_chr_1	85581	T/C	--	AGTGATGCGTAGAGCAAACAAAAATGTCAAATTTTTAACTTTTGTATGGAGCTTGCCAAT[T/C]GCTTAAGGCATATTTAGTAATTTAATTAATTAAATGTGATGTTTTGGCAAATAAAAAATT	INTERGENIC	--
Ca_LG_185735	Ca_chr_1	85735	G/T	--	AGATAAGGAATCAGAGGAAGTTGGGAGGGTTAATTGGTGTTGTTGGCCAAGAACAAGAGA[G/T]AAACTATGTTCTAAAGAGGAATCGGGTTCAGTTAGCATAACTTGTGAACGGACATGATAA	INTERGENIC	--
Ca_LG_185839	Ca_chr_1	85839	A/G	--	GTGAACGGACATGATAATATTATTCATTTAAATTTTTCAAAAATTTCAAAACCTTATCTT[A/G]TTTCCTAAATTTTCGAAGGCCAAGTGTAGCACCACAAAAGATGACGAATATGCAATCTTT	INTERGENIC	--
Ca_LG_185978	Ca_chr_1	85978	A/C	--	AAAAAACAGAGAAAATTATTATTTGATTCTATTTAATAATAATGGCGAGATATCTGGTCC[A/C]CATCATTTGCGATATGTTTTGAACGCTTTCGTTTGTTGTGTGTCGGCTCTTCGTAACACA	INTERGENIC	--
Ca_LG_186249	Ca_chr_1	86249	C/G	--	TAAAGAAAAAGGAACAAAAACAATTAACAGACAACTCTAATAAATCTAGGGAAGTAGACC[C/G]TAGAACTATCATTAACTAGGACGATCTTCAATTCTTTCGAAGGGAGAATTGTGAGAACAA	INTERGENIC	--
Ca_LG_186297	Ca_chr_1	86297	A/G	--	GGGAAGTAGACCCTAGAACTATCATTAACTAGGACGATCTTCAATTCTTTCGAAGGGAGA[A/G]TTGTGAGAACAAAGCGTTCAATGTTGTTTAATGTAAGACTATAAAAGGAAGTCAATATGC	INTERGENIC	--
Ca_LG_186301	Ca_chr_1	86301	T/G	--	AGTAGACCCTAGAACTATCATTAACTAGGACGATCTTCAATTCTTTCGAAGGGAGAATTG[T/G]GAGAACAAAGCGTTCAATGTTGTTTAATGTAAGACTATAAAAGGAAGTCAATATGCACAA	INTERGENIC	--
Ca_LG_186589	Ca_chr_1	86589	G/A	--	CCAAGCTAACTTCAATCCATGCAATATTCCCCACAACTCAGTAGTGAGAGCATTACACAT[G/A]CCAATTTTCCAAGCATACCCCCTAATCTAATTTTTAGAAGAATCCCGAAAAAGATCTCCA	INTERGENIC	--
Ca_LG_186663	Ca_chr_1	86663	T/A	--	CATACCCCCTAATCTAATTTTTAGAAGAATCCCGAAAAAGATCTCCACATTCAGCAATGG[T/A]TGTAGAACTCTTGTAAGTACCGTCACAATTAAGTCTAATCCAATTTTTATCTAGTCGGCT	INTERGENIC	--
Ca_LG_186685	Ca_chr_1	86685	G/A	--	AGAAGAATCCCGAAAAAGATCTCCACATTCAGCAATGGTTGTAGAACTCTTGTAAGTACC[G/A]TCACAATTAAGTCTAATCCAATTTTTATCTAGTCGGCTCCAGCAGACATATAGGATCTCT	INTERGENIC	--
Ca_LG_186710	Ca_chr_1	86710	T/C	--	CATTCAGCAATGGTTGTAGAACTCTTGTAAGTACCGTCACAATTAAGTCTAATCCAATTT[T/C]TATCTAGTCGGCTCCAGCAGACATATAGGATCTCTAGTCTCAACAGATGAATATTCGTCT	INTERGENIC	--
Ca_LG_186762	Ca_chr_1	86762	T/C	--	TCCAATTTTTATCTAGTCGGCTCCAGCAGACATATAGGATCTCTAGTCTCAACAGATGAA[T/C]ATTCGTCTTCACACTGTTTCCATTCTGGATCTCTTTTACAAGATCATGATCGTTTTAGTT	INTERGENIC	--
Ca_LG_186789	Ca_chr_1	86789	G/C	--	AGACATATAGGATCTCTAGTCTCAACAGATGAATATTCGTCTTCACACTGTTTCCATTCT[G/C]GATCTCTTTTACAAGATCATGATCGTTTTAGTTGGGTTATTAGGTCATTGAAAGCCTTCT	INTERGENIC	--
Ca_LG_187318	Ca_chr_1	87318	G/T	--	GGTGTTTATAAATATTACTTACAAAAAATTCATTAAATCTATTATCACCCCAACCCAACT[G/T]ATCTTCACCATCTTCAAGATGAGGACGAGGAATTACAATAATGTGATGAACTACATCGGT	INTERGENIC	--
Ca_LG_187345	Ca_chr_1	87345	G/A	--	ATTCATTAAATCTATTATCACCCCAACCCAACTGATCTTCACCATCTTCAAGATGAGGAC[G/A]AGGAATTACAATAATGTGATGAACTACATCGGTAGTGAACATATTTTGAAGCAGATTAAG	INTERGENIC	--
Ca_LG_187375	Ca_chr_1	87375	C/T	--	ACTGATCTTCACCATCTTCAAGATGAGGACGAGGAATTACAATAATGTGATGAACTACAT[C/T]GGTAGTGAACATATTTTGAAGCAGATTAAGGTTCCACTTCCCTTCCCTGTTTACAACATC	INTERGENIC	--
Ca_LG_187529	Ca_chr_1	87529	G/A	--	AGCTTGCGACAAATTGAAGAAAAGAGGTTGCTCCATTGGGATCCAACAATCAAACCAAAA[G/A]TTGATCTTCCTTCCATCCCCAAGCTTCCAAGTTATATTATGTTGAAATGTATCTCAAATC	INTERGENIC	--
Ca_LG_187671	Ca_chr_1	87671	T/C	--	CAAGTTATATTATGTTGAAATTTATCTCAAATCTTCACTAGAGATCTCCATAACAGATAA[T/C]AATTTGACTTGCAAATAGGGGTGGAAATAGGTCAGGCTAGGTCAGACTTTGAAAGACCTG	INTERGENIC	--
Ca_LG_187769	Ca_chr_1	87769	C/G	--	TAGGTCAGACTTTGAAAGACCTGAGTCTGACATACGATTAATTTTTTAGGCCTAAGTCTG[C/G]CCTACGACCTATCATAGGCTTTTTTTTTCAGTTTGGTCTGGCTTTTTTAAAAGTCTGGTC	INTERGENIC	--
Ca_LG_188142	Ca_chr_1	88142	T/G	--	TGACTACTGAGTTATTGACTAATTGAATGACTATCGAATATAGAATGACTACCAAATATG[T/G]AATGACTACCGAATATGGAATGACTACTAAGTGATTGCCTAATTGATAGAATTTAATATA	INTERGENIC	--
Ca_LG_188199	Ca_chr_1	88199	T/A	--	ATGTAATGACTACCGAATATGGAATGACTACTAAGTGATTGCCTAATTGATAGAATTTAA[T/A]ATAGAAAATAATATTATTAATATAATAATAAAAATAATATTAATAAATAATTAAATATAT	INTERGENIC	--
Ca_LG_188284	Ca_chr_1	88284	T/A	--	ATAATAAAAATAATATTAATAAATAATTAAATATATATAGGTCGGCCTGTCAGACCTACT[T/A]GACTTTTTTATAAGCCTTTCTCTTTTGATGGTTATCTTTTCTATCAAAATAATCTTTCTC	INTERGENIC	--
Ca_LG_188312	Ca_chr_1	88312	A/G	--	AAATATATATAGGTCGGCCTGTCAGACCTACTTGACTTTTTTATAAGCCTTTCTCTTTTG[A/G]TGGTTATCTTTTCTATCAAAATAATCTTTCTCTTCTTTATAGTAGATCACAAAATCAACC	INTERGENIC	--
Ca_LG_188318	Ca_chr_1	88318	A/G	--	ATATAGGTCGGCCTGTCAGACCTACTTGACTTTTTTATAAGCCTTTCTCTTTTGATGGTT[A/G]TCTTTTCTATCAAAATAATCTTTCTCTTCTTTATAGTAGATCACAAAATCAACCAAAACT	INTERGENIC	--
Ca_LG_188804	Ca_chr_1	88804	C/T	--	ATTATTGAAGAATTTTTTTTTATCTTTTTAACGTAATGATCGATAGAATACAAATAATAG[C/T]CATCCAAATTAAAATTACCTCAGCCGCAGTGGTGGAGCTTGAACATAAATGTTAGAGTGA	INTERGENIC	--
Ca_LG_188833	Ca_chr_1	88833	G/C	--	AACGTAATGATCGATAGAATACAAATAATAGCCATCCAAATTAAAATTACCTCAGCCGCA[G/C]TGGTGGAGCTTGAACATAAATGTTAGAGTGATTAAGTTTTTAAAATTTTATTGGATAAAT	INTERGENIC	--
Ca_LG_188884	Ca_chr_1	88884	T/A	--	TCAGCCGCAGTGGTGGAGCTTGAACATAAATGTTAGAGTGATTAAGTTTTTAAAATTTTA[T/A]TGGATAAATAAAAAGATATAATATAGTATTGTATATAAAAATTTTAAATTGTAAATTTAT	INTERGENIC	--
Ca_LG_189284	Ca_chr_1	89284	T/G	--	AAGGTTATTCTAATGTATATATGCTATAGTTTGAAAATGGCATCTTTCTTGTACCAAATT[T/G]TATCCTTGCTTCTTCAAATATATTATCTTCCTTGCCCGTGTCTCCAACATGTATAAGAAA	INTERGENIC	--
Ca_LG_189422	Ca_chr_1	89422	G/A	--	TGTTTTTTTAATGAATATTTCATCGATTCATGAATGTTTTTATTTTCTTTCCACAACTTC[G/A]TTGAATCTCGTCAATATCTTGTACCGAATGTTGTTTTTCATAAGCTGCAACACAACATTA	INTERGENIC	--
Ca_LG_189545	Ca_chr_1	89545	T/C	--	ACTAATAAAAATAAATAAATAAAACCACCAGACCCACCACAAAACAGTATCAAGATTAAA[T/C]ATAAATTGTGACCCTTCTTCATATCCTTCCACTTCCACATCATGTTCGGATCCTTCCACT	INTERGENIC	--
Ca_LG_189578	Ca_chr_1	89578	T/C	--	CCACCACAAAACAGTATCAAGATTAAATATAAATTGTGACCCTTCTTCATATCCTTCCAC[T/C]TCCACATCATGTTCGGATCCTTCCACTTCCACATTATCTTCAACAATGGTTTCACCATTT	INTERGENIC	--
Ca_LG_189611	Ca_chr_1	89611	A/G	--	TTGTGACCCTTCTTCATATCCTTCCACTTCCACATCATGTTCGGATCCTTCCACTTCCAC[A/G]TTATCTTCAACAATGGTTTCACCATTTAGTTCAACATGAAAAATATTCTCAGCTCCAAAA	INTERGENIC	--
Ca_LG_189734	Ca_chr_1	89734	C/G	--	GAATTTCATTTTTTCGATATTTTGAATTTGTTCAAATATCCATTGTTGTGGATAACGGCC[C/G]AACAACGTGAGATATTCGTAGACAAAGCGAATGATACCGTTGATATGTAAGTGAGTAGAT	INTERGENIC	--
Ca_LG_189773	Ca_chr_1	89773	G/A	--	CCATTGTTGTGGATAACGGCCCAACAACGTGAGATATTCGTAGACAAAGCGAATGATACC[G/A]TTGATATGTAAGTGAGTAGATAAAAGTTAGGCTATATTAAAGAAAATAAATCAGAGTCCT	INTERGENIC	--
Ca_LG_189832	Ca_chr_1	89832	C/G	--	CGTTGATATGTAAGTGAGTAGATAAAAGTTAGGCTATATTAAAGAAAATAAATCAGAGTC[C/G]TTAAGACTTAGTTCAATTGACAAATGTCGTTCAATTGGTAAATGCCGATATTATTAAATT	INTERGENIC	--
Ca_LG_189907	Ca_chr_1	89907	A/G	--	AATTGACAAATGTCGTTCAATTGGTAAATGCCGATATTATTAAATTGAACATAAATAAGT[A/G]TCCTTAAATCTTAGTTCATGTTGATATTATTAGGTTGAAAATCTTGTCGAACTCGAACCA	INTERGENIC	--
Ca_LG_189917	Ca_chr_1	89917	C/T	--	TGTCGTTCAATTGGTAAATGCCGATATTATTAAATTGAACATAAATAAGTATCCTTAAAT[C/T]TTAGTTCATGTTGATATTATTAGGTTGAAAATCTTGTCGAACTCGAACCAGTGATGTCAC	INTERGENIC	--
Ca_LG_189957	Ca_chr_1	89957	A/G	--	ATAAATAAGTATCCTTAAATCTTAGTTCATGTTGATATTATTAGGTTGAAAATCTTGTCG[A/G]ACTCGAACCAGTGATGTCACAGTTGTGTGAGTTTATTATAGTGGAATTAAATACCTCTTC	INTERGENIC	--
Ca_LG_189962	Ca_chr_1	89962	G/A	--	TAAGTATCCTTAAATCTTAGTTCATGTTGATATTATTAGGTTGAAAATCTTGTCGAACTC[G/A]AACCAGTGATGTCACAGTTGTGTGAGTTTATTATAGTGGAATTAAATACCTCTTCTAAGA	INTERGENIC	--
Ca_LG_190089	Ca_chr_1	90089	A/G	--	ATAAATAAATAATATTGAAATTGCAGTTTTTTATAAAATAATGATTAAATTTGAAAGCAC[A/G]TATACAACAATCAAGCCTTATTGTTTTTTTAGTCGATCAACCGAGCCTTATTTTATAATG	INTERGENIC	--
Ca_LG_190211	Ca_chr_1	90211	T/A	--	TTTATTTAAATTATATTTAATATCAAACCATTAACATTATGTCTATTTAAAAATTTGGGG[T/A]ACCATTATGTCTATTTAAAAATTTGGGGTGATCAAGGGATGACACTCCAATAAAAATTTG	INTERGENIC	--
Ca_LG_190601	Ca_chr_1	90601	T/C	--	TGGCTACTACTAATTCATATGATGAGTGTTCTGAATTATGGTATCTTGATACAGGCTACT[T/C]CAACCACATGACAGGTCATAAAGAATGGTTTGTAGGTATTGATGATATGGTGAAAAGGGA	INTERGENIC	--
Ca_LG_190636	Ca_chr_1	90636	G/A	--	TTATGGTATCTTGATACAGGCTACTTCAACCACATGACAGGTCATAAAGAATGGTTTGTA[G/A]GTATTGATGATATGGTGAAAAGGGACATTAAATTTGTTGACAATAGAACAATGACTGTTG	INTERGENIC	--
Ca_LG_190882	Ca_chr_1	90882	G/A	--	TCAATGAAGATGGAGCATGGCTAAATGAATATGTTTGATAGTTCAAAGAGACTAGTGTTA[G/A]AGGAACCACTCTCAAAGAATAGAACTTTCAAGATTGAGATTCAAATTAGTGAGAATCAGT	INTERGENIC	--
Ca_LG_191079	Ca_chr_1	91079	T/G	--	AATGTTGAAGTGCAAGAACATCGTGCAAGGACTTCTTAAAATTCAAATACCAAAATAATT[T/G]AGTGAAGAATGTTGTCATGCCAATGAGCACAGGAACTCATTCAAGTCTGAAGTTCCAACT	INTERGENIC	--
Ca_LG_191103	Ca_chr_1	91103	T/G	--	GCAAGGACTTCTTAAAATTCAAATACCAAAATAATTTAGTGAAGAATGTTGTCATGCCAA[T/G]GAGCACAGGAACTCATTCAAGTCTGAAGTTCCAACTAGATCATCAAAGAAACTGAATGTA	INTERGENIC	--
Ca_LG_191227	Ca_chr_1	91227	A/T	--	TTCTCTGATGTTTGTAGTCCATTTGAGGAAATTTCATTCGTGAGAAATAAATACGTACTT[A/T]GTTTCATTTATTGATGAATTTACAAGAAAAATATGGATCTACCTAATTAAAAGGAAGAGT	INTERGENIC	--
Ca_LG_191498	Ca_chr_1	91498	A/G	--	ACACACCACATCATAATGGTGCTGCAGAAAGAAGAAATAGAACCATTTTGAATATGGCAA[A/G]GAGTATGCTAAAATGAACTAAGCTACCTCATAAGTTATGGGGGGAAGCAATGTCAACTAA	INTERGENIC	--
Ca_LG_191845	Ca_chr_1	91845	C/T	--	GAAGAGTTGTTATAAGTAGAGATGTTCTAGTAGACGAATCTAAAAGATTGAATTCTGAAA[C/T]AGGTGTTACAACCAGCTGTAGTGGTGCAATGATGATTGATCTTAAGGACGATCAAGAAGC	INTERGENIC	--
Ca_LG_191860	Ca_chr_1	91860	G/T	--	GTAGAGATGTTCTAGTAGACGAATCTAAAAGATTGAATTCTGAAACAGGTGTTACAACCA[G/T]CTGTAGTGGTGCAATGATGATTGATCTTAAGGACGATCAAGAAGCATGCTTAGAAGCTCA	INTERGENIC	--
Ca_LG_191863	Ca_chr_1	91863	G/C	--	GAGATGTTCTAGTAGACGAATCTAAAAGATTGAATTCTGAAACAGGTGTTACAACCAGCT[G/C]TAGTGGTGCAATGATGATTGATCTTAAGGACGATCAAGAAGCATGCTTAGAAGCTCAATC	INTERGENIC	--
Ca_LG_191929	Ca_chr_1	91929	T/C	--	GTGCAATGATGATTGATCTTAAGGACGATCAAGAAGCATGCTTAGAAGCTCAATCAGCTC[T/C]AGAACAAGTAAGAAGATCAAGTAGAGTTAGAAAACTTTTTGTAATGTTGAACAATTATGA	INTERGENIC	--
Ca_LG_191965	Ca_chr_1	91965	T/C	--	CATGCTTAGAAGCTCAATCAGCTCTAGAACAAGTAAGAAGATCAAGTAGAGTTAGAAAAC[T/C]TTTTGTAATGTTGAACAATTATGAAGTAGTATTTGATAGAGTAATCAATACAAACGGAGA	INTERGENIC	--
Ca_LG_192033	Ca_chr_1	92033	T/C	--	ATGTTGAACAATTATGAAGTAGTATTTGATAGAGTAATCAATACAAACGGAGATTTGATG[T/C]ATTTTGAATTACTTGCTGAATCAAAACAAGTCAGTTGTGGTGAGGCCCTAAATGATCCAA	INTERGENIC	--
Ca_LG_192061	Ca_chr_1	92061	A/T	--	ATAGAGTAATCAATACAAACGGAGATTTGATGTATTTTGAATTACTTGCTGAATCAAAAC[A/T]AGTCAGTTGTGGTGAGGCCCTAAATGATCCAAACTGGAGACAAAGAATGAAAGATGAGCT	INTERGENIC	--
Ca_LG_196129	Ca_chr_1	96129	T/G	--	TGATGTGAAGTGGGTCTACAAAATCACAATGAAGCCCGATGGTGAGATTGTCAAGTACAA[T/G]GCTAGACTTGTAGTGAAAGGATTCCAGCAAAGGCCTATATTTGGTTTTGATGAAGTATTT	INTERGENIC	--
Ca_LG_196375	Ca_chr_1	96375	T/C	--	TGTAAAACAACCATCAGGATATGAAATAAAGGGAAAAGAAGACAATGTGTATATGTTGAT[T/C]TCTCTTGGAGCAACAATTTGAGAAATGTGTGAATGGGTTTGGAGTCTATGTTAAGAAGTC	INTERGENIC	--
Ca_LG_196506	Ca_chr_1	96506	T/G	--	CCTATACTACTAATATGTCTTTATGTTTATGACCTATTAGTGACTGGATGTGATGAAGAT[T/G]AAATAGCACAATTTAAGACAAAAATGAAAGAAAAATTTGAGATGTCAGACTTTAGAGTAT	INTERGENIC	--
Ca_LG_196541	Ca_chr_1	96541	A/G	--	ATTAGTGACTGGATGTGATGAAGATTAAATAGCACAATTTAAGACAAAAATGAAAGAAAA[A/G]TTTGAGATGTCAGACTTTAGAGTATTGTCATATTTCTTTGGAATTGAGTTTATCACTGTG	INTERGENIC	--
Ca_LG_196664	Ca_chr_1	96664	A/G	--	AAAATGAGTATTTATGCACCAAAAGATGTGTGCTAATGATGTGTTGAAGAGATTTAATCT[A/G]CAAGAGTGCAATAACACTAACATTCCATCTGAAATTGCGCAATTGTTGTCAAAATAAGGA	INTERGENIC	--
Ca_LG_196744	Ca_chr_1	96744	T/C	--	ACATTCCATCTGAAATTGCGCAATTGTTGTCAAAATAAGGAGATGAAAAGTTGATTGATC[T/C]TACATTGCTAAAAAAAATTGGTAGCATCATTGAGGTATTTGTGTAATATAATGCCCATAT	INTERGENIC	--
Ca_LG_196836	Ca_chr_1	96836	G/A	--	GAGGTATTTGTGTAATATAATGCCCATATCTTACAGTGTATGACTGATTATAAGATACAC[G/A]GAAAAACCAGAAATGCCTCACTATTTGGAAACAAATAAATTTTTTAGATACATCAAGCGA	INTERGENIC	--
Ca_LG_197278	Ca_chr_1	97278	C/G	--	AGATTTAGCCAAACACCCTATTGTACATGGGAGAATCAAGTACATTGAAACGCATTTCCA[C/G]TTCCTAAGAGATCAAGTAAATAAAGACAAGTTCAGATGAGCTGATAGCTGATATGTCATT	INTERGENIC	--
Ca_LG_197459	Ca_chr_1	97459	A/G	--	AAATTAGAGAGAATGTTGAAATTGTAATTCAAAGTGATAATTAGGAAGTTTTAGAAGTTA[A/G]TTAGAGGTTGTTAGCACTTAGTGACAACAGCTTATCTAACATTTGCTTGATATAAATACA	INTERGENIC	--
Ca_LG_197596	Ca_chr_1	97596	T/C	--	TGATATACAAGAAATAAAGTGATTTTGATTCTTTTCATTCCTTATTCTTTCTACCTTTCA[T/C]CCCTTGAATTGGGAATTGATTACAAACTAACAACTCGTGCATTAAAGTTTTATGGCATTT	INTERGENIC	--
Ca_LG_197887	Ca_chr_1	97887	C/T	--	TATATTATTTAATGAGAAATATATCCTATTTAATTGATTAGCTCTACCCCAAAATTTCAT[C/T]AGTTTCGTGCAATATTAATTTTTTGTGAAATTTTATCATTTTATAAAATTTTAACACTTC	INTERGENIC	--
Ca_LG_197894	Ca_chr_1	97894	G/C	--	TTTAATGAGAAATATATCCTATTTAATTGATTAGCTCTACCCCAAAATTTCATCAGTTTC[G/C]TGCAATATTAATTTTTTGTGAAATTTTATCATTTTATAAAATTTTAACACTTCTTTTATA	INTERGENIC	--
Ca_LG_198574	Ca_chr_1	98574	T/C	--	AAATATATCACATCTATTAATAACAACTGATTCATTTTGTATTTTACCATTCTACAAAAT[T/C]AGTCGTATTACCATTTTTTTTATTAAAAAAGATTCATTAAAGACTTTTTAAAAATTTGTT	INTERGENIC	--
Ca_LG_198596	Ca_chr_1	98596	A/G	--	ACAACTGATTCATTTTGTATTTTACCATTCTACAAAATTAGTCGTATTACCATTTTTTTT[A/G]TTAAAAAAGATTCATTAAAGACTTTTTAAAAATTTGTTAGAATTTAAAAGAGTATAAATC	INTERGENIC	--
Ca_LG_198737	Ca_chr_1	98737	T/C	--	TAAAATCAAAACGAAAGATATTCAAGAGTTTTTTCTTAAAAAATAAATTTTTGTGTGAAA[T/C]CTTTACTTTTTAATTCAACCGTCAACATTGAGTGAACAAATGAAAATATATAATTTAAAT	INTERGENIC	--
Ca_LG_198757	Ca_chr_1	98757	C/T	--	TTCAAGAGTTTTTTCTTAAAAAATAAATTTTTGTGTGAAATCTTTACTTTTTAATTCAAC[C/T]GTCAACATTGAGTGAACAAATGAAAATATATAATTTAAATAAAAAAATATTTTATTTAAT	INTERGENIC	--
Ca_LG_198942	Ca_chr_1	98942	T/C	--	AAAATTTTAAGTGAAATTTTAATAACTTTTATTCACTTTATCTTGATAAAAAGACATTGA[T/C]ATGATATTATACAATAATTAAATTCTGAATAGTGTCTTATTTTTTGTAGCTTACTTTCTA	INTERGENIC	--
Ca_LG_198967	Ca_chr_1	98967	C/T	--	CTTTTATTCACTTTATCTTGATAAAAAGACATTGATATGATATTATACAATAATTAAATT[C/T]TGAATAGTGTCTTATTTTTTGTAGCTTACTTTCTAATCCTAGTTTAACCTAGATTGAAAN	INTERGENIC	--
Ca_LG_198972	Ca_chr_1	98972	T/C	--	ATTCACTTTATCTTGATAAAAAGACATTGATATGATATTATACAATAATTAAATTCTGAA[T/C]AGTGTCTTATTTTTTGTAGCTTACTTTCTAATCCTAGTTTAACCTAGATTGAAANNNNNN	INTERGENIC	--
Ca_LG_199256	Ca_chr_1	99256	T/C	--	CATCTTTATGCAATTAAATAACCGGATTTTAAAATATTTATACTTATATATAAAAAGATA[T/C]AAAGTTTTTGTGTAACATTGTTTACAATTTTATCATTCCCTACTAATTTATTAACTTTTT	INTERGENIC	--
Ca_LG_199359	Ca_chr_1	99359	T/C	--	CTAATTTATTAACTTTTTTTTAAATAATCATATAAAATTTTAAAATTTCTATTATTTAAA[T/C]GCTGGTATGTAATAGTAGCTTTCAATTTTGGGTCTATTACTTGAATATTGGTTCTAATGC	INTERGENIC	--
Ca_LG_199363	Ca_chr_1	99363	G/A	--	TTTATTAACTTTTTTTTAAATAATCATATAAAATTTTAAAATTTCTATTATTTAAATGCT[G/A]GTATGTAATAGTAGCTTTCAATTTTGGGTCTATTACTTGAATATTGGTTCTAATGCTTTG	INTERGENIC	--
Ca_LG_199887	Ca_chr_1	99887	T/C	--	ACCAATGCCATTTTGATTATCACAATCAATTGTATTGGATGTGTTATAGAAGTTTTATAC[T/C]TAATAATTTACATCATATATGCTCCAAGGAAGCTCAAGGTAAAATCATAACTAAATTGAA	INTERGENIC	--
Ca_LG_199950	Ca_chr_1	99950	A/C	--	ATAATTTACATCATATATGCTCCAAGGAAGCTCAAGGTAAAATCATAACTAAATTGAACT[A/C]TTTTCTCACATCATATATGCTTTAATTATTGTTCTATATTTTTTCTAATAAACTACCTAT	INTERGENIC	--
Ca_LG_199974	Ca_chr_1	99974	A/T	--	AGGAAGCTCAAGGTAAAATCATAACTAAATTGAACTATTTTCTCACATCATATATGCTTT[A/T]ATTATTGTTCTATATTTTTTCTAATAAACTACCTATTGCTAATAGAACATATAGAGATCC	INTERGENIC	--
Ca_LG_1100013	Ca_chr_1	100013	C/A	--	TTCTCACATCATATATGCTTTAATTATTGTTCTATATTTTTTCTAATAAACTACCTATTG[C/A]TAATAGAACATATAGAGATCCAACTTCTATATGCTTTATGAATATTGAATATTAACATTT	INTERGENIC	--
Ca_LG_1100055	Ca_chr_1	100055	A/G	--	CTAATAAACTACCTATTGCTAATAGAACATATAGAGATCCAACTTCTATATGCTTTATGA[A/G]TATTGAATATTAACATTTGGATATAAATGTTTTGATGAATTGTAGATATCAACTTTAGCT	INTERGENIC	--
Ca_LG_1100324	Ca_chr_1	100324	G/A	--	TACTTTCTCTTTTTACAATTTATTTTATACTTCATTCCAAATTAAATATAAATATAAATG[G/A]TATACAAAAAGTTAATGTTTTTGTTCTTAATTTTTAATCAAATATATTAATTTTTTATAT	INTERGENIC	--
Ca_LG_1100433	Ca_chr_1	100433	A/G	--	AATTTTTTATATACTATTTTTAGTTATATTTCATTTTAGAGTAATATAACTTTGACATGC[A/G]TTAAGAAAAAGTTGATTAATCGATAAAAATTAGACATTGAAAAATAAAATTGTCGCTAGT	INTERGENIC	--
Ca_LG_1100438	Ca_chr_1	100438	G/A	--	TTTATATACTATTTTTAGTTATATTTCATTTTAGAGTAATATAACTTTGACATGCATTAA[G/A]AAAAAGTTGATTAATCGATAAAAATTAGACATTGAAAAATAAAATTGTCGCTAGTTTTTA	INTERGENIC	--
Ca_LG_1100502	Ca_chr_1	100502	T/C	--	AAGTTGATTAATCGATAAAAATTAGACATTGAAAAATAAAATTGTCGCTAGTTTTTAGGT[T/C]TTTCTTATTTAAAAAAAAAAATCGGAGACGAATTTCATGTTTTTCTTTGGGTTTTCCAAT	INTERGENIC	--
Ca_LG_1100557	Ca_chr_1	100557	T/C	--	TAGGTTTTTCTTATTTAAAAAAAAAAATCGGAGACGAATTTCATGTTTTTCTTTGGGTTT[T/C]CCAATTTTTTCTAAATGACATGAAATAAAATGGCACTAATTTTAATGTCTTTTAACACTT	INTERGENIC	--
Ca_LG_1100559	Ca_chr_1	100559	C/A	--	GGTTTTTCTTATTTAAAAAAAAAAATCGGAGACGAATTTCATGTTTTTCTTTGGGTTTTC[C/A]AATTTTTTCTAAATGACATGAAATAAAATGGCACTAATTTTAATGTCTTTTAACACTTTG	INTERGENIC	--
Ca_LG_1101005	Ca_chr_1	101005	C/T	--	CTATGGACTCTTTGACAAGGATAACTACATCATGGTAAGAATATAAAATATAAATCTAAT[C/T]TATTTTAATTACTCATCGTTCTAATAATTTATTAAATAAAATATGAAAAATATATATTTA	INTERGENIC	--
Ca_LG_1101098	Ca_chr_1	101098	A/G	--	TAAATAAAATATGAAAAATATATATTTAAAAATTGATGTATCTGATCTAAACTTTAGATC[A/G]GATGTTTCAATTTTTCAAATATATTTTTGTTTATATTTCATTTTGAGAAAGTGTATTTTA	INTERGENIC	--
Ca_LG_1101142	Ca_chr_1	101142	T/C	--	ATCTAAACTTTAGATCAGATGTTTCAATTTTTCAAATATATTTTTGTTTATATTTCATTT[T/C]GAGAAAGTGTATTTTACTATTCATGCTTGAAAGCAATTAAACTAATTAATTTTTGTTTTT	INTERGENIC	--
Ca_LG_1101145	Ca_chr_1	101145	G/A	--	TAAACTTTAGATCAGATGTTTCAATTTTTCAAATATATTTTTGTTTATATTTCATTTTGA[G/A]AAAGTGTATTTTACTATTCATGCTTGAAAGCAATTAAACTAATTAATTTTTGTTTTTTTT	INTERGENIC	--
Ca_LG_1101167	Ca_chr_1	101167	G/A	--	AATTTTTCAAATATATTTTTGTTTATATTTCATTTTGAGAAAGTGTATTTTACTATTCAT[G/A]CTTGAAAGCAATTAAACTAATTAATTTTTGTTTTTTTTGGCATTATCAGCTTCCAAATGT	INTERGENIC	--
Ca_LG_1101168	Ca_chr_1	101168	C/T	--	ATTTTTCAAATATATTTTTGTTTATATTTCATTTTGAGAAAGTGTATTTTACTATTCATG[C/T]TTGAAAGCAATTAAACTAATTAATTTTTGTTTTTTTTGGCATTATCAGCTTCCAAATGTG	INTERGENIC	--
Ca_LG_1101178	Ca_chr_1	101178	A/G	--	TATATTTTTGTTTATATTTCATTTTGAGAAAGTGTATTTTACTATTCATGCTTGAAAGCA[A/G]TTAAACTAATTAATTTTTGTTTTTTTTGGCATTATCAGCTTCCAAATGTGTTAGGATTTC	INTERGENIC	--
Ca_LG_1101264	Ca_chr_1	101264	G/A	--	TTGGCATTATCAGCTTCCAAATGTGTTAGGATTTCTATTTGGAATTTCTCAAATGATCTT[G/A]TACCTCATATACAAGAATGCTAAGAATAAAGTAGAAGCTAATAGTAATGAGCAGCAAGAA	INTERGENIC	--
Ca_LG_1101533	Ca_chr_1	101533	G/A	--	ATGTTCTATGTTACTATAGGGACTATTGCCACTTGGCATGCTTTGACTATATAATAATAG[G/A]TTTCTCTTCTTTTTTAAATGAATGTGAAAGATAACTATAATTTTACTATTTTTTTAAAAT	INTERGENIC	--
Ca_LG_1101548	Ca_chr_1	101548	T/A	--	ATAGGGACTATTGCCACTTGGCATGCTTTGACTATATAATAATAGGTTTCTCTTCTTTTT[T/A]AAATGAATGTGAAAGATAACTATAATTTTACTATTTTTTTAAAATAATTATTAGTTAGTT	INTERGENIC	--
Ca_LG_1101568	Ca_chr_1	101568	C/T	--	GCATGCTTTGACTATATAATAATAGGTTTCTCTTCTTTTTTAAATGAATGTGAAAGATAA[C/T]TATAATTTTACTATTTTTTTAAAATAATTATTAGTTAGTTTTCTACTATCATAAAATGTA	INTERGENIC	--
Ca_LG_1101572	Ca_chr_1	101572	A/C	--	GCTTTGACTATATAATAATAGGTTTCTCTTCTTTTTTAAATGAATGTGAAAGATAACTAT[A/C]ATTTTACTATTTTTTTAAAATAATTATTAGTTAGTTTTCTACTATCATAAAATGTAAAGT	INTERGENIC	--
Ca_LG_1101614	Ca_chr_1	101614	C/T	--	AATGTGAAAGATAACTATAATTTTACTATTTTTTTAAAATAATTATTAGTTAGTTTTCTA[C/T]TATCATAAAATGTAAAGTAAAATAGTTGTTTTGGAATTATGGTACATATAATAATTAAAG	INTERGENIC	--
Ca_LG_1101812	Ca_chr_1	101812	A/T	--	ATGAATAGAGTAATATTTACTCTTTTGTTCATAGAGTCAAATCTCAACATGTACAATGCA[A/T]TGCTAAAGACTCATCTTACTTGTGATAGTTATTTATTGTTAATATTTTTTAATAAAAATT	INTERGENIC	--
Ca_LG_1102333	Ca_chr_1	102333	T/C	--	AAAAAGAAAATCATCATTTGAATTTATTGGTGTTGTACTCAGTCCAAAATCACTCTACAA[T/C]ATTTATCTTCTATAACTATAAATTTTAACTACTATTACTAAAATTATTATAATTATATAA	INTERGENIC	--
Ca_LG_1102359	Ca_chr_1	102359	T/C	--	TTGGTGTTGTACTCAGTCCAAAATCACTCTACAATATTTATCTTCTATAACTATAAATTT[T/C]AACTACTATTACTAAAATTATTATAATTATATAAATTATAATATTTTAATTATTTTTAAA	INTERGENIC	--
Ca_LG_1102624	Ca_chr_1	102624	C/A	--	TGAAATACAAATATTTCACCATGTTAGAATCTGATTACTAAGTTGAGTAAATTTGTTTAA[C/A]GTATAAAAATAAAATATTACAAATGTACCAAAATAGTATTACTTTTCAACGGACTCATTA	INTERGENIC	--
Ca_LG_1102652	Ca_chr_1	102652	C/T	--	ATCTGATTACTAAGTTGAGTAAATTTGTTTAACGTATAAAAATAAAATATTACAAATGTA[C/T]CAAAATAGTATTACTTTTCAACGGACTCATTAGCACTACACTTTGAAAAATTTACCCTGT	INTERGENIC	--
Ca_LG_1102889	Ca_chr_1	102889	A/G	--	GGTACACAACATACTTCTGAAAATCTTTTCTTAAGTTTTCCGGTACAGAACGTAAATTCC[A/G]AAAAACTTAAAAATCAATTTTCCGGTACATAAGGGGAAAATTGTGTACCAGAAAACTTAA	INTERGENIC	--
Ca_LG_1102974	Ca_chr_1	102974	C/T	--	GTACATAAGGGGAAAATTGTGTACCAGAAAACTTAATTGCCAAGTTCTCCGGTACAGAAC[C/T]GTGTACCAGAAATCTTCAAACACAATTTTTCCAGTACAGAACTGTGTTCTGGAAAACTTC	INTERGENIC	--
Ca_LG_1104151	Ca_chr_1	104151	C/T	--	ATACTAACATAAATATATTAAATAAACAATTAATACTAATAATTAATACAAATAAATATC[C/T]GAATAAAGGAAGATACTTCGCATCAACTAGAGTATGACTCTTATCCGCGAAAATAGTACT	INTERGENIC	--
Ca_LG_1104492	Ca_chr_1	104492	C/A	--	ATAGGCAATCCCAAAAGATTAGCAACATCATGCAACGTAATTGTCATTTCACCAAATGGC[C/A]TGTGAAATGACAATGTCTCAGAATGCCATCTTTCAACAAATGCAGATATCAGGTTGTTGT	INTERGENIC	--
Ca_LG_1104504	Ca_chr_1	104504	A/G	--	AAAAGATTAGCAACATCATGCAACGTAATTGTCATTTCACCAAATGGCCTGTGAAATGAC[A/G]ATGTCTCAGAATGCCATCTTTCAACAAATGCAGATATCAGGTTGTTGTCGATCATCTTCA	INTERGENIC	--
Ca_LG_1105003	Ca_chr_1	105003	A/C	--	AGGTGCAACCTCCTCTTGCTCATGTACATCCACATGCTCATGTACCACATCTTCCTCATG[A/C]AATATAAAAGGCTCCTCCTGCTGATACATAGTCACATGATCATGATGTCCCTCATCGTCG	INTERGENIC	--
Ca_LG_1105380	Ca_chr_1	105380	C/T	--	GTTGACCATCAAGTTTTCTGGAACACTACTCTATACCGGATAACTTCAAAAAAAATGTTT[C/T]CCGATAGAGTCTTCTATACCGGAGAACTTCAAAAAAGTTTTTCACTAGTAGCTTTTGTAC	INTERGENIC	--
Ca_LG_1105384	Ca_chr_1	105384	A/G	--	ACCATCAAGTTTTCTGGAACACTACTCTATACCGGATAACTTCAAAAAAAATGTTTCCCG[A/G]TAGAGTCTTCTATACCGGAGAACTTCAAAAAAGTTTTTCACTAGTAGCTTTTGTACTGGA	INTERGENIC	--
Ca_LG_1105424	Ca_chr_1	105424	A/G	--	TTCAAAAAAAATGTTTCCCGATAGAGTCTTCTATACCGGAGAACTTCAAAAAAGTTTTTC[A/G]CTAGTAGCTTTTGTACTGGAGAACTTCATAACAAGTATTTCAGAGTACATCTTCTGTACC	INTERGENIC	--
Ca_LG_1105425	Ca_chr_1	105425	C/G	--	TCAAAAAAAATGTTTCCCGATAGAGTCTTCTATACCGGAGAACTTCAAAAAAGTTTTTCA[C/G]TAGTAGCTTTTGTACTGGAGAACTTCATAACAAGTATTTCAGAGTACATCTTCTGTACCG	INTERGENIC	--
Ca_LG_1105664	Ca_chr_1	105664	T/C	--	AAAAGTCATTTCATTTGGGGGTATAGGTATTATTAAGGGGTATGGGGTAAAATTTTCCTA[T/C]AGTTATCTTCTATAACTATATGGCTTAGGCCCAATAAAGATTGAATGGAAAAGAAAGCTA	INTERGENIC	--
Ca_LG_1105794	Ca_chr_1	105794	C/A	--	ATTATTTTTTCTAATAATTTTTTCCCATTCATAAATTACTTTAAACCTACACTTTCCACA[C/A]AAAAAAAAAAAATTTGTCGATCAAATGTATAATTTTGAACAAAATTATAGTTGTTGTTCC	INTERGENIC	--
Ca_LG_1105807	Ca_chr_1	105807	T/A	--	ATAATTTTTTCCCATTCATAAATTACTTTAAACCTACACTTTCCACACAAAAAAAAAAAA[T/A]TTGTCGATCAAATGTATAATTTTGAACAAAATTATAGTTGTTGTTCCGCTCAAAAATACA	INTERGENIC	--
Ca_LG_1105847	Ca_chr_1	105847	G/T	--	TTCCACACAAAAAAAAAAAATTTGTCGATCAAATGTATAATTTTGAACAAAATTATAGTT[G/T]TTGTTCCGCTCAAAAATACACTTCTGAAAGTTTTATAGAAGTATGGGGTTAGGCAAAGTG	INTERGENIC	--
Ca_LG_1106215	Ca_chr_1	106215	C/T	--	TTTTTTCTTCATTTATTTGACTATGTAATATGTTAAATGAATATGTCGAATGAATATATG[C/T]CATTTGATATAGTACGTTATTAGACTTAAATAGATAATTTAGATATATAATTTATTTATA	INTERGENIC	--
Ca_LG_1106447	Ca_chr_1	106447	A/T	--	TTTAGGAAAGAATTAATGAAAAAGAATGTTTTTATTTTGATAGTTAATTTTTTCTCTTGT[A/T]TCTTATATTTGAATTCTAGTTTTCTAGTTTTCATAGTTTTGTTAGTCTCTTTTTAAAAGA	INTERGENIC	--
Ca_LG_1106483	Ca_chr_1	106483	G/A	--	TTGATAGTTAATTTTTTCTCTTGTATCTTATATTTGAATTCTAGTTTTCTAGTTTTCATA[G/A]TTTTGTTAGTCTCTTTTTAAAAGAGTTCATCACCATGTACATATATCTCTCGATCAATAT	INTERGENIC	--
Ca_LG_1106614	Ca_chr_1	106614	G/C	--	AAAATTTATGTGACATCTTAAATTCATATATTTTATGTCAACTCTAAAATTCTCAACTCA[G/C]ATCTAAACATATTAAATAATTTTTAATTCATAAATTTTTTATGCAATCACTAAAAATAAC	INTERGENIC	--
Ca_LG_1106628	Ca_chr_1	106628	A/G	--	ATCTTAAATTCATATATTTTATGTCAACTCTAAAATTCTCAACTCAGATCTAAACATATT[A/G]AATAATTTTTAATTCATAAATTTTTTATGCAATCACTAAAAATAACAACATAAATATGGG	INTERGENIC	--
Ca_LG_1106652	Ca_chr_1	106652	T/C	--	CAACTCTAAAATTCTCAACTCAGATCTAAACATATTAAATAATTTTTAATTCATAAATTT[T/C]TTATGCAATCACTAAAAATAACAACATAAATATGGGATTTAGAATATCTTTATTGATGGT	INTERGENIC	--
Ca_LG_1106710	Ca_chr_1	106710	G/T	--	TTTTTATGCAATCACTAAAAATAACAACATAAATATGGGATTTAGAATATCTTTATTGAT[G/T]GTTTTTAGAGAGTCTTCGAATTTAAAAGGTGTTTTCTTAAGAAATTTTACTATTAGAGGA	INTERGENIC	--
Ca_LG_1106759	Ca_chr_1	106759	A/G	--	TCTTTATTGATGGTTTTTAGAGAGTCTTCGAATTTAAAAGGTGTTTTCTTAAGAAATTTT[A/G]CTATTAGAGGAGATTGATATGATAGAAATATGCACACACACAAAAATTACTTTGTTCAAT	INTERGENIC	--
Ca_LG_1106789	Ca_chr_1	106789	A/T	--	AATTTAAAAGGTGTTTTCTTAAGAAATTTTACTATTAGAGGAGATTGATATGATAGAAAT[A/T]TGCACACACACAAAAATTACTTTGTTCAATATTTTGCTTTAGTAAAAAATGAATGAATTA	INTERGENIC	--
Ca_LG_1106912	Ca_chr_1	106912	A/C	--	TTAAAATTATGTGATATTGTGGACTCCACTTAAACTACCCATAATAAATTGCACTATTAA[A/C]GATGCACTTAGGGGCAATTTCACTTTTTTCATAATCTTCTCTCTCAAAAATATAAACATA	INTERGENIC	--
Ca_LG_1106924	Ca_chr_1	106924	G/A	--	GATATTGTGGACTCCACTTAAACTACCCATAATAAATTGCACTATTAAAGATGCACTTAG[G/A]GGCAATTTCACTTTTTTCATAATCTTCTCTCTCAAAAATATAAACATAAACAAGTAAAAA	INTERGENIC	--
Ca_LG_1106953	Ca_chr_1	106953	C/G	--	TAATAAATTGCACTATTAAAGATGCACTTAGGGGCAATTTCACTTTTTTCATAATCTTCT[C/G]TCTCAAAAATATAAACATAAACAAGTAAAAAAAAATAGTAGTTTAATAAAAAATTTAAAT	INTERGENIC	--
Ca_LG_1106994	Ca_chr_1	106994	G/T	--	ACTTTTTTCATAATCTTCTCTCTCAAAAATATAAACATAAACAAGTAAAAAAAAATAGTA[G/T]TTTAATAAAAAATTTAAATTAAATACATTTTATTTTATTTATTTTCTATTTATATTTCGA	INTERGENIC	--
Ca_LG_1107052	Ca_chr_1	107052	C/G	--	TAGTTTAATAAAAAATTTAAATTAAATACATTTTATTTTATTTATTTTCTATTTATATTT[C/G]GAGATAAATGAGTAATTTCTCAAAAAAAAGCTAATAGAGATATCTTACAATTTCACATGA	INTERGENIC	--
Ca_LG_1107111	Ca_chr_1	107111	G/A	--	TCGAGATAAATGAGTAATTTCTCAAAAAAAAGCTAATAGAGATATCTTACAATTTCACAT[G/A]AATAGAAAAGACTATAAATAAATAAAAAATATTAATTTTATTATATTATTATTATTATTA	INTERGENIC	--
Ca_LG_1107211	Ca_chr_1	107211	A/C	--	ATTATATTATTATTATTATTATTATTATTATTATTATTATTATTATATTATTATTTTGTC[A/C]GTCAATAAACACTAAAAAGCTCACACAATCCAAATTTGAACTGGAGACACATATTCAACA	INTERGENIC	--
Ca_LG_1107221	Ca_chr_1	107221	C/A	--	TATTATTATTATTATTATTATTATTATTATTATTATATTATTATTTTGTCAGTCAATAAA[C/A]ACTAAAAAGCTCACACAATCCAAATTTGAACTGGAGACACATATTCAACATATCAATACA	INTERGENIC	--
Ca_LG_1107230	Ca_chr_1	107230	G/A	--	TATTATTATTATTATTATTATTATTATATTATTATTTTGTCAGTCAATAAACACTAAAAA[G/A]CTCACACAATCCAAATTTGAACTGGAGACACATATTCAACATATCAATACACACATTTTA	INTERGENIC	--
Ca_LG_1107328	Ca_chr_1	107328	A/G	--	AACATATCAATACACACATTTTAATTTACAAAATTTATGAGTATTTAACTTTGAATTTTT[A/G]ACAAAATATGAGTATTTTAACCTTATTGATTTACCTATTCAGCCCTTGATTATATATATT	INTERGENIC	--
Ca_LG_1107330	Ca_chr_1	107330	C/G	--	CATATCAATACACACATTTTAATTTACAAAATTTATGAGTATTTAACTTTGAATTTTTAA[C/G]AAAATATGAGTATTTTAACCTTATTGATTTACCTATTCAGCCCTTGATTATATATATTGA	INTERGENIC	--
Ca_LG_1114934	Ca_chr_1	114934	A/G	--	TTCTTTGACGCTTTCTTTGACGTTGACCCCTTCTGTAGATTAGAAAAAAATTTATTTCTT[A/G]GTTTTTTCTTCACTATTTGTTGCGGCGGCGGCGGCATTTCGTCCTTCTTTTTCTTTCCTT	INTERGENIC	--
Ca_LG_1114967	Ca_chr_1	114967	G/A	--	TGTAGATTAGAAAAAAATTTATTTCTTAGTTTTTTCTTCACTATTTGTTGCGGCGGCGGC[G/A]GCATTTCGTCCTTCTTTTTCTTTCCTTTTTGTATTTCATCAGCCTTTTTTTGTATTTCAA	INTERGENIC	--
Ca_LG_1115677	Ca_chr_1	115677	T/A	--	TAAAATATGGTATAGCAGTTGAGCCCATGAGGCCCACTTAAATTTGATATAATAGATTTA[T/A]ATAGGAGAGTTTTGTTTTCCACCCTTATATATTTTTTAGAAATACACTTTAAAAAATGTG	INTERGENIC	--
Ca_LG_1115754	Ca_chr_1	115754	C/T	--	TTCCACCCTTATATATTTTTTAGAAATACACTTTAAAAAATGTGTAATTTTTTTTATCTT[C/T]TAAATCTGTACTACTAAATAAAAATACAATTTTTTTTTTTTGAATTTATACCTTAGAATA	INTERGENIC	--
Ca_LG_1115823	Ca_chr_1	115823	T/G	--	TACTACTAAATAAAAATACAATTTTTTTTTTTTGAATTTATACCTTAGAATAGTGCTGTC[T/G]TTTTTTAAAAACACGATAGACTTAAAATAGACTCTCTATATAGAAGATTGTATATTTAAT	INTERGENIC	--
Ca_LG_1115872	Ca_chr_1	115872	T/C	--	ATAGTGCTGTCTTTTTTTAAAAACACGATAGACTTAAAATAGACTCTCTATATAGAAGAT[T/C]GTATATTTAATATTATTTAATATGAAATGATAAATTAAGATATAAAATATTAAAGTTTAT	INTERGENIC	--
Ca_LG_1115896	Ca_chr_1	115896	G/A	--	ACGATAGACTTAAAATAGACTCTCTATATAGAAGATTGTATATTTAATATTATTTAATAT[G/A]AAATGATAAATTAAGATATAAAATATTAAAGTTTATAGTTATTTTAGAGATAAAGTAATT	INTERGENIC	--
Ca_LG_1115910	Ca_chr_1	115910	A/G	--	ATAGACTCTCTATATAGAAGATTGTATATTTAATATTATTTAATATGAAATGATAAATTA[A/G]GATATAAAATATTAAAGTTTATAGTTATTTTAGAGATAAAGTAATTTATGGAACAATCTA	INTERGENIC	--
Ca_LG_1115977	Ca_chr_1	115977	T/C	--	AAATATTAAAGTTTATAGTTATTTTAGAGATAAAGTAATTTATGGAACAATCTAAAAAAC[T/C]ATTCATGAGAATAAAGATAAATATTAATTAATAAAATAGTTCTAGTTACAAAATATGAAA	INTERGENIC	--
Ca_LG_1116051	Ca_chr_1	116051	A/G	--	AAGATAAATATTAATTAATAAAATAGTTCTAGTTACAAAATATGAAATTATACGAGGTGC[A/G]CTATAGAGCTATAGAGAAATGTTGAAGAAAAAAATAAAGATATATATCAGTACAAAATTA	INTERGENIC	--
Ca_LG_1116054	Ca_chr_1	116054	A/G	--	ATAAATATTAATTAATAAAATAGTTCTAGTTACAAAATATGAAATTATACGAGGTGCACT[A/G]TAGAGCTATAGAGAAATGTTGAAGAAAAAAATAAAGATATATATCAGTACAAAATTATGA	INTERGENIC	--
Ca_LG_1116177	Ca_chr_1	116177	G/A	--	TAATGCTTTAGAGTTATGCATGTACTCAAACAATGTTATTTTACATTTAATATACGACGT[G/A]TTTTTCCATCAAATACCTTAATTAGTTAAAGAAAAATAATAAAATATGTGCAAATTTCAA	INTERGENIC	--
Ca_LG_1116264	Ca_chr_1	116264	T/A	--	TAAAGAAAAATAATAAAATATGTGCAAATTTCAAAATAAGATGAGATGACAACATTAGTG[T/A]CTGAAATACATTTATCAATACACTTTTGAATAAATTAAATTTATGTATAATAATATTGGG	INTERGENIC	--
Ca_LG_1116265	Ca_chr_1	116265	C/A	--	AAAGAAAAATAATAAAATATGTGCAAATTTCAAAATAAGATGAGATGACAACATTAGTGT[C/A]TGAAATACATTTATCAATACACTTTTGAATAAATTAAATTTATGTATAATAATATTGGGA	INTERGENIC	--
Ca_LG_1116299	Ca_chr_1	116299	T/C	--	ATAAGATGAGATGACAACATTAGTGTCTGAAATACATTTATCAATACACTTTTGAATAAA[T/C]TAAATTTATGTATAATAATATTGGGACTTTAAAATTTTGTAATAAGCAAATATATACATT	INTERGENIC	--
Ca_LG_1116319	Ca_chr_1	116319	A/C	--	TAGTGTCTGAAATACATTTATCAATACACTTTTGAATAAATTAAATTTATGTATAATAAT[A/C]TTGGGACTTTAAAATTTTGTAATAAGCAAATATATACATTCTTTTAGTAACAAAAAAAAA	INTERGENIC	--
Ca_LG_1116582	Ca_chr_1	116582	A/T	--	GTTTCCGTTTTTGTTCACAAAGTATTAAATACACTATCAAAGTTGGCTTATGATAATGTA[A/T]TTTAGTTAATTTTGCACTATTGAAAATTAGCATCTAGATAAAATAGCACTAGAAAAAATC	INTERGENIC	--
Ca_LG_1116835	Ca_chr_1	116835	A/G	--	TTTGCTTATGTGTCTTGATCCAGAGTGATTTGTATTTTATGTGTAAAAGGCAATTCACTT[A/G]TATACCTAAGTTGGATATAATTTACTGTTAACAAGCATTAATTTGACTACTATAAGGCTA	INTERGENIC	--
Ca_LG_1117041	Ca_chr_1	117041	C/T	--	ACATTTACTATATTTTCACATTCATTATAAATATATTTGATAGCATTCACATTCTTATAC[C/T]TTCTTTAATTATTGTTTTTTTGTCATATGACTAACAAATTTCCTCTCTACACCACTTAGA	INTERGENIC	--
Ca_LG_1117112	Ca_chr_1	117112	A/G	--	ATTGTTTTTTTGTCATATGACTAACAAATTTCCTCTCTACACCACTTAGACATCCTGCAT[A/G]CTACACTAATTTTCTAAACATTTATGCTTAAAAAGTCTACTCCGTAATTTGAGCGAGCCT	INTERGENIC	--
Ca_LG_1117127	Ca_chr_1	117127	T/C	--	TATGACTAACAAATTTCCTCTCTACACCACTTAGACATCCTGCATACTACACTAATTTTC[T/C]AAACATTTATGCTTAAAAAGTCTACTCCGTAATTTGAGCGAGCCTCACATTTTATGGATT	INTERGENIC	--
Ca_LG_1117156	Ca_chr_1	117156	G/A	--	CTTAGACATCCTGCATACTACACTAATTTTCTAAACATTTATGCTTAAAAAGTCTACTCC[G/A]TAATTTGAGCGAGCCTCACATTTTATGGATTATAAATATTTGCATTTTCGACGATATATT	INTERGENIC	--
Ca_LG_1117166	Ca_chr_1	117166	C/T	--	CTGCATACTACACTAATTTTCTAAACATTTATGCTTAAAAAGTCTACTCCGTAATTTGAG[C/T]GAGCCTCACATTTTATGGATTATAAATATTTGCATTTTCGACGATATATTGTACTCTTTA	INTERGENIC	--
Ca_LG_1117216	Ca_chr_1	117216	T/G	--	GTAATTTGAGCGAGCCTCACATTTTATGGATTATAAATATTTGCATTTTCGACGATATAT[T/G]GTACTCTTTATATATTTCATATCTTTCATATCTCAATACAAGTGTCATTTTTCATTTATT	INTERGENIC	--
Ca_LG_1117234	Ca_chr_1	117234	C/T	--	ACATTTTATGGATTATAAATATTTGCATTTTCGACGATATATTGTACTCTTTATATATTT[C/T]ATATCTTTCATATCTCAATACAAGTGTCATTTTTCATTTATTTTTATCATGATATGACTT	INTERGENIC	--
Ca_LG_1117364	Ca_chr_1	117364	C/T	--	AATAAAAAACTTTATTTTTGATTGTTTCATCTCGAACTCATTTCAATAGGTTACCACAAG[C/T]ATTAAATCTATGAAATAAATGTTTTTTTTCTTGTATAAAATTTTTCTGAGGTAATGGTCA	INTERGENIC	--
Ca_LG_1117411	Ca_chr_1	117411	T/C	--	AGGTTACCACAAGCATTAAATCTATGAAATAAATGTTTTTTTTCTTGTATAAAATTTTTC[T/C]GAGGTAATGGTCACAAAACACTTCTAGAGAATGACATTCCTCTAATAATACTAAACAAGA	INTERGENIC	--
Ca_LG_1117467	Ca_chr_1	117467	C/G	--	TTTCTGAGGTAATGGTCACAAAACACTTCTAGAGAATGACATTCCTCTAATAATACTAAA[C/G]AAGATTGAACCTACGATATGCATATATAATATCTATTTGTTTTTAATTTATTTATTAAAT	INTERGENIC	--
Ca_LG_1117547	Ca_chr_1	117547	T/C	--	GCATATATAATATCTATTTGTTTTTAATTTATTTATTAAATAATTGGAGTTAACACGCGT[T/C]TCTGAATAATCTCTAAAATACTTTGCAAATGAATTCTAGACGTAACTTTTTTCCACTTTC	INTERGENIC	--
Ca_LG_1117565	Ca_chr_1	117565	A/G	--	TGTTTTTAATTTATTTATTAAATAATTGGAGTTAACACGCGTTTCTGAATAATCTCTAAA[A/G]TACTTTGCAAATGAATTCTAGACGTAACTTTTTTCCACTTTCTCCCTTTTTCTATTTTTT	INTERGENIC	--
Ca_LG_1117568	Ca_chr_1	117568	C/T	--	TTTTAATTTATTTATTAAATAATTGGAGTTAACACGCGTTTCTGAATAATCTCTAAAATA[C/T]TTTGCAAATGAATTCTAGACGTAACTTTTTTCCACTTTCTCCCTTTTTCTATTTTTTTTC	INTERGENIC	--
Ca_LG_1117597	Ca_chr_1	117597	T/C	--	TAACACGCGTTTCTGAATAATCTCTAAAATACTTTGCAAATGAATTCTAGACGTAACTTT[T/C]TTCCACTTTCTCCCTTTTTCTATTTTTTTTCCACAATGTATTTACTTATTTTCACATCAA	INTERGENIC	--
Ca_LG_1117754	Ca_chr_1	117754	G/A	--	GTTAACATTTATGTGCACTACTTTATAATTAAGGTAGTGTATAGCAACAAAAATATTGCT[G/A]CTCCATCTAATTTATTCTATTTATAAACATAAATATATATAATGCTAAATATCACATTTC	INTERGENIC	--
Ca_LG_1117798	Ca_chr_1	117798	G/A	--	CAACAAAAATATTGCTGCTCCATCTAATTTATTCTATTTATAAACATAAATATATATAAT[G/A]CTAAATATCACATTTCAATTTTTTTTTTAAAGATACTAGGATAAAGATAATTCCATTAAA	INTERGENIC	--
Ca_LG_1118207	Ca_chr_1	118207	T/G	--	TAATATGTCCAAGTTTGTGTAGCTTTTTTCTTCTAATTTTTTTTAAGAAGAAAATACTAA[T/G]TTTTAGTGTACATTTTTTCCTTCTAATTTTGTCTTTCATTCTCAATTATATTTATAATTT	INTERGENIC	--
Ca_LG_1118442	Ca_chr_1	118442	T/C	--	TATTTCTTTCATTTATATACTTTTATTTATAATTTATCCTTATTATCAATCAAACAATTT[T/C]CGTAAAGAAAAAGTCAATCAAATAACAGATTTTTTTTTAATAATTTGATAAATTTTTATA	INTERGENIC	--
Ca_LG_1118455	Ca_chr_1	118455	G/A	--	TATATACTTTTATTTATAATTTATCCTTATTATCAATCAAACAATTTTCGTAAAGAAAAA[G/A]TCAATCAAATAACAGATTTTTTTTTAATAATTTGATAAATTTTTATATGTTTTATATTTT	INTERGENIC	--
Ca_LG_1118500	Ca_chr_1	118500	A/G	--	TTTCGTAAAGAAAAAGTCAATCAAATAACAGATTTTTTTTTAATAATTTGATAAATTTTT[A/G]TATGTTTTATATTTTCATCGATAAAATCGAACAGACGAACACACAAATATCCAATATTTA	INTERGENIC	--
Ca_LG_1118534	Ca_chr_1	118534	G/A	--	TTTTTTTAATAATTTGATAAATTTTTATATGTTTTATATTTTCATCGATAAAATCGAACA[G/A]ACGAACACACAAATATCCAATATTTAAAATAAAAAAAAAAATCATAATTATATTATTTTT	INTERGENIC	--
Ca_LG_1118544	Ca_chr_1	118544	C/T	--	AATTTGATAAATTTTTATATGTTTTATATTTTCATCGATAAAATCGAACAGACGAACACA[C/T]AAATATCCAATATTTAAAATAAAAAAAAAAATCATAATTATATTATTTTTTCTCCTAATT	INTERGENIC	--
Ca_LG_1118549	Ca_chr_1	118549	A/G	--	GATAAATTTTTATATGTTTTATATTTTCATCGATAAAATCGAACAGACGAACACACAAAT[A/G]TCCAATATTTAAAATAAAAAAAAAAATCATAATTATATTATTTTTTCTCCTAATTAAATT	INTERGENIC	--
Ca_LG_1118661	Ca_chr_1	118661	G/C	--	AATTAAATTGTTCAAGTTACGTCTAAACAACCTACACAACTTTTATGTTTCTGCTCTCTC[G/C]CTACTAATTTTATTTCATGTTTCTGAATTATATGAACTTTCGAACAACTCAAATTATTTG	INTERGENIC	--
Ca_LG_1118673	Ca_chr_1	118673	A/T	--	CAAGTTACGTCTAAACAACCTACACAACTTTTATGTTTCTGCTCTCTCGCTACTAATTTT[A/T]TTTCATGTTTCTGAATTATATGAACTTTCGAACAACTCAAATTATTTGAAAATATACTTC	INTERGENIC	--
Ca_LG_1118680	Ca_chr_1	118680	G/T	--	CGTCTAAACAACCTACACAACTTTTATGTTTCTGCTCTCTCGCTACTAATTTTATTTCAT[G/T]TTTCTGAATTATATGAACTTTCGAACAACTCAAATTATTTGAAAATATACTTCTATATAG	INTERGENIC	--
Ca_LG_1118873	Ca_chr_1	118873	T/C	--	CAACACAGGATGAATTGGGCTAGTTTTTTGCTTTTTGGTTCCACAGCCTAATGATTTTGG[T/C]TATAGCCCAATTTGTATCCAAATAAAGCTCACAAAAATAACATATGTAGGGTAGCTCCCT	INTERGENIC	--
Ca_LG_1119094	Ca_chr_1	119094	G/A	--	TAAGAGATTACCTTAAACAAATTATTGATAAAGCATTTATATTAAAACAAAATAGTTTGG[G/A]TCTTAGTTTTCATGTGATAATTAATGAAAAATTAAATAATCAAGATTGATACAAATTATG	INTERGENIC	--
Ca_LG_1119112	Ca_chr_1	119112	T/C	--	AAATTATTGATAAAGCATTTATATTAAAACAAAATAGTTTGGGTCTTAGTTTTCATGTGA[T/C]AATTAATGAAAAATTAAATAATCAAGATTGATACAAATTATGAAAGATGAAGATGTTCCC	INTERGENIC	--
Ca_LG_1119241	Ca_chr_1	119241	G/A	--	GATTTTTTTTCTTTCTTTTCCATATTGTTTTAAAAGTTGCAATAATGTGGCTCATAGAGA[G/A]AAGAGGGGAGGGGAGAGAAGGGAAATATAGATGCATTTAATTTAAAAGAAAATTGAGGAA	INTERGENIC	--
Ca_LG_1119243	Ca_chr_1	119243	A/T	--	TTTTTTTTCTTTCTTTTCCATATTGTTTTAAAAGTTGCAATAATGTGGCTCATAGAGAGA[A/T]GAGGGGAGGGGAGAGAAGGGAAATATAGATGCATTTAATTTAAAAGAAAATTGAGGAAGG	INTERGENIC	--
Ca_LG_1119245	Ca_chr_1	119245	A/G	--	TTTTTTCTTTCTTTTCCATATTGTTTTAAAAGTTGCAATAATGTGGCTCATAGAGAGAAG[A/G]GGGGAGGGGAGAGAAGGGAAATATAGATGCATTTAATTTAAAAGAAAATTGAGGAAGGAT	INTERGENIC	--
Ca_LG_1119251	Ca_chr_1	119251	G/T	--	CTTTCTTTTCCATATTGTTTTAAAAGTTGCAATAATGTGGCTCATAGAGAGAAGAGGGGA[G/T]GGGAGAGAAGGGAAATATAGATGCATTTAATTTAAAAGAAAATTGAGGAAGGATTTTACT	INTERGENIC	--
Ca_LG_1119253	Ca_chr_1	119253	G/A	--	TTCTTTTCCATATTGTTTTAAAAGTTGCAATAATGTGGCTCATAGAGAGAAGAGGGGAGG[G/A]GAGAGAAGGGAAATATAGATGCATTTAATTTAAAAGAAAATTGAGGAAGGATTTTACTAC	INTERGENIC	--
Ca_LG_1119282	Ca_chr_1	119282	T/C	--	ATAATGTGGCTCATAGAGAGAAGAGGGGAGGGGAGAGAAGGGAAATATAGATGCATTTAA[T/C]TTAAAAGAAAATTGAGGAAGGATTTTACTACTTTTACTTTTGTGTTTGATTCAAAGGAAG	INTERGENIC	--
Ca_LG_1119290	Ca_chr_1	119290	A/G	--	GCTCATAGAGAGAAGAGGGGAGGGGAGAGAAGGGAAATATAGATGCATTTAATTTAAAAG[A/G]AAATTGAGGAAGGATTTTACTACTTTTACTTTTGTGTTTGATTCAAAGGAAGGAGAAATA	INTERGENIC	--
Ca_LG_1119334	Ca_chr_1	119334	C/T	--	GCATTTAATTTAAAAGAAAATTGAGGAAGGATTTTACTACTTTTACTTTTGTGTTTGATT[C/T]AAAGGAAGGAGAAATATTTTAAATGATTTTGACTTTGTCTTTTTTATAAAATGAACCAAA	INTERGENIC	--
Ca_LG_1119342	Ca_chr_1	119342	G/A	--	TTTAAAAGAAAATTGAGGAAGGATTTTACTACTTTTACTTTTGTGTTTGATTCAAAGGAA[G/A]GAGAAATATTTTAAATGATTTTGACTTTGTCTTTTTTATAAAATGAACCAAATACAAAAA	INTERGENIC	--
Ca_LG_1119372	Ca_chr_1	119372	T/C	--	ACTTTTACTTTTGTGTTTGATTCAAAGGAAGGAGAAATATTTTAAATGATTTTGACTTTG[T/C]CTTTTTTATAAAATGAACCAAATACAAAAATTTAAAAATATCACATCATCTTTTCTCCCT	INTERGENIC	--
Ca_LG_1119374	Ca_chr_1	119374	T/C	--	TTTTACTTTTGTGTTTGATTCAAAGGAAGGAGAAATATTTTAAATGATTTTGACTTTGTC[T/C]TTTTTATAAAATGAACCAAATACAAAAATTTAAAAATATCACATCATCTTTTCTCCCTTC	INTERGENIC	--
Ca_LG_1119381	Ca_chr_1	119381	T/A	--	TTTGTGTTTGATTCAAAGGAAGGAGAAATATTTTAAATGATTTTGACTTTGTCTTTTTTA[T/A]AAAATGAACCAAATACAAAAATTTAAAAATATCACATCATCTTTTCTCCCTTCCCCTCCT	INTERGENIC	--
Ca_LG_1119425	Ca_chr_1	119425	T/C	--	GACTTTGTCTTTTTTATAAAATGAACCAAATACAAAAATTTAAAAATATCACATCATCTT[T/C]TCTCCCTTCCCCTCCTAATACTCCAAACTAAATGGACCCTAAGTATGCAATATGAACATA	INTERGENIC	--
Ca_LG_1119435	Ca_chr_1	119435	C/T	--	TTTTTATAAAATGAACCAAATACAAAAATTTAAAAATATCACATCATCTTTTCTCCCTTC[C/T]CCTCCTAATACTCCAAACTAAATGGACCCTAAGTATGCAATATGAACATAAAAAAAAAAA	INTERGENIC	--
Ca_LG_1119440	Ca_chr_1	119440	C/T	--	ATAAAATGAACCAAATACAAAAATTTAAAAATATCACATCATCTTTTCTCCCTTCCCCTC[C/T]TAATACTCCAAACTAAATGGACCCTAAGTATGCAATATGAACATAAAAAAAAAAAAAAAC	INTERGENIC	--
Ca_LG_1119441	Ca_chr_1	119441	T/A	--	TAAAATGAACCAAATACAAAAATTTAAAAATATCACATCATCTTTTCTCCCTTCCCCTCC[T/A]AATACTCCAAACTAAATGGACCCTAAGTATGCAATATGAACATAAAAAAAAAAAAAAACA	INTERGENIC	--
Ca_LG_1119523	Ca_chr_1	119523	G/A	--	CCTAAGTATGCAATATGAACATAAAAAAAAAAAAAAACAAAGTATGCAATATACTTTTTA[G/A]GAAATTACCACACCCCCCAAAATACCATTAACTAGTTTGTAGTAACTGGTTCAATTATTT	INTERGENIC	--
Ca_LG_1119553	Ca_chr_1	119553	A/T	--	AAAAAAACAAAGTATGCAATATACTTTTTAGGAAATTACCACACCCCCCAAAATACCATT[A/T]ACTAGTTTGTAGTAACTGGTTCAATTATTTATCTTAATCATGCTCCGGTAACTTAAGTTA	INTERGENIC	--
Ca_LG_1119599	Ca_chr_1	119599	C/T	--	CCCAAAATACCATTAACTAGTTTGTAGTAACTGGTTCAATTATTTATCTTAATCATGCTC[C/T]GGTAACTTAAGTTATCGGAATCAAACATTTGATAAGCACCTTAATATAGGGAAGAATGTC	INTERGENIC	--
Ca_LG_1120131	Ca_chr_1	120131	A/T	--	AACTAAATCTTTAAATAAACTCATATTTAAATCTCTAATAACATCAAATAAAGAATAAAA[A/T]TATGAATGTTGGTTTATTTTTAAAGAATGCACCTTAGTGTTTATTTTTTTATTTGTGATT	INTERGENIC	--
Ca_LG_1120135	Ca_chr_1	120135	G/A	--	AAATCTTTAAATAAACTCATATTTAAATCTCTAATAACATCAAATAAAGAATAAAAATAT[G/A]AATGTTGGTTTATTTTTAAAGAATGCACCTTAGTGTTTATTTTTTTATTTGTGATTTTAG	INTERGENIC	--
Ca_LG_1120183	Ca_chr_1	120183	T/G	--	GAATAAAAATATGAATGTTGGTTTATTTTTAAAGAATGCACCTTAGTGTTTATTTTTTTA[T/G]TTGTGATTTTAGTGTATATGTTTATGTTTTTGTTGTTGTTGTTTCAATAAGTAGTTAGGG	INTERGENIC	--
Ca_LG_1120652	Ca_chr_1	120652	T/G	--	TTATGTTTTTGAAATTTGATATAGTCAAAATGTTGAAATGTGACAAAGTATTGATTTTTT[T/G]ATTTTAGAGATGGAAGGTGATAATGATATTAATTGATTTCGACACTATAAGGAGATCCAA	INTERGENIC	--
Ca_LG_1120981	Ca_chr_1	120981	T/A	--	TGGATAGAGTTTGGGTAGAGTAATATAGTACCCGTTCCCATAATCGTGCACGTACCCTCA[T/A]AGGTATCAACTTTAATATATGTACCCTTACTCTTTGGGTACTTAAGTGCCCACACCTATA	INTERGENIC	--
Ca_LG_1121002	Ca_chr_1	121002	G/A	--	AATATAGTACCCGTTCCCATAATCGTGCACGTACCCTCATAGGTATCAACTTTAATATAT[G/A]TACCCTTACTCTTTGGGTACTTAAGTGCCCACACCTATACCTATTACGCGCGCTTTAACA	INTERGENIC	--
Ca_LG_1122294	Ca_chr_1	122294	C/T	--	GTGACAAGCGTATTATCAAACAAATAGAACAATTTGATTTGTGCATATTAACAAACACCT[C/T]ATATGCAACAAACATCTATCAGCACTAACATCTATCCACTCACTAACATCTATCTATTCA	INTERGENIC	--
Ca_LG_1122908	Ca_chr_1	122908	T/C	--	GAAGATGAACAAACACAAACAGCGATTCTGGTATTGTTAATTTCAATTGAAGACAAACTT[T/C]CATAAAATTTTGATAAAAGTACTGTAACAACTGAATTTAAATCTTGGATCCAAAACAATG	INTERGENIC	--
Ca_LG_1123264	Ca_chr_1	123264	A/C	--	ACTCTTTTGTTATAAGCAAACATGTATACAAACGCTCTCGTGTTTTTAAACAAATAAAAA[A/C]AATTTTATTTGCTAGAGCTCCACCTAGTTTTGTAATCAAGTAGAGCTCCACCTAGTTTTG	INTERGENIC	--
Ca_LG_1123266	Ca_chr_1	123266	A/T	--	TCTTTTGTTATAAGCAAACATGTATACAAACGCTCTCGTGTTTTTAAACAAATAAAAAAA[A/T]TTTTATTTGCTAGAGCTCCACCTAGTTTTGTAATCAAGTAGAGCTCCACCTAGTTTTGCA	INTERGENIC	--
Ca_LG_1123921	Ca_chr_1	123921	T/C	--	TCTTTTGGTTGCTAGTTGTCCATATGTTTGTTGTTAAAATAATCATATTCCCAATCTTTT[T/C]TAAAAGCCTCACGATCTACCATTTTTCATGTCGAAATATCTTTATAATATTATTTTTAAA	INTERGENIC	--
Ca_LG_1123942	Ca_chr_1	123942	A/C	--	ATATGTTTGTTGTTAAAATAATCATATTCCCAATCTTTTTTAAAAGCCTCACGATCTACC[A/C]TTTTTCATGTCGAAATATCTTTATAATATTATTTTTAAATTGTGTTTCGAAAAGGAATCT	INTERGENIC	--
Ca_LG_1124287	Ca_chr_1	124287	T/C	--	TCGTTGATATTTCTTTGCTACCACATTTTGAGGACCATGTGGCGGCCCGTATATGAGTTG[T/C]AGATGTAAGTTTTAATTATAAATTTATTTAATTATGGATTAATTATTTATTTATTTAATC	INTERGENIC	--
Ca_LG_1124903	Ca_chr_1	124903	T/G	--	ATCATCGGCTTAACGCCATTAGATAATATCTTCTCTACCTTATGAGCACTACCATATTCA[T/G]CAATAAAAGTGCAATGTACATCAATGTTATGTAGCGTTCAATACTTTATAGACTTGGGTA	INTERGENIC	--
Ca_LG_1125185	Ca_chr_1	125185	T/C	--	TTTTATTGAAATATTATTTAAAATTAATTTTTAATTTTTTTTTTTGTTTCAAGCATGGAT[T/C]ATGCAATATTTTCTACTATTTATCTACGGACTCTCCAATTTGAATATGATGAGACCCTTC	INTERGENIC	--
Ca_LG_1125212	Ca_chr_1	125212	C/T	--	TTTTTAATTTTTTTTTTTGTTTCAAGCATGGATTATGCAATATTTTCTACTATTTATCTA[C/T]GGACTCTCCAATTTGAATATGATGAGACCCTTCCACGTGAATATATGTCCGTTCCACATT	INTERGENIC	--
Ca_LG_1125261	Ca_chr_1	125261	C/T	--	CTATTTATCTACGGACTCTCCAATTTGAATATGATGAGACCCTTCCACGTGAATATATGT[C/T]CGTTCCACATTGAGTTTGTCCTCTAGTAGAGACATGCAAGAACACATTGGATCGGTTGAA	INTERGENIC	--
Ca_LG_1125288	Ca_chr_1	125288	T/C	--	AATATGATGAGACCCTTCCACGTGAATATATGTCCGTTCCACATTGAGTTTGTCCTCTAG[T/C]AGAGACATGCAAGAACACATTGGATCGGTTGAAGGTCCAAAATTATTGGTTTTCTCCCTA	INTERGENIC	--
Ca_LG_1125448	Ca_chr_1	125448	C/T	--	TTGGTACTCTGACTGGATTAGATGTAGATCTAGGATAAAGTATCATCACTTTCTTGAGTG[C/T]GTACTTAGACAACTTTGATATATTCAAACCATCCCCAGATATTCAAACATATCTTCTAAA	INTERGENIC	--
Ca_LG_1125465	Ca_chr_1	125465	G/T	--	TTAGATGTAGATCTAGGATAAAGTATCATCACTTTCTTGAGTGCGTACTTAGACAACTTT[G/T]ATATATTCAAACCATCCCCAGATATTCAAACATATCTTCTAAAGATACCCCTAGAGGCCA	INTERGENIC	--
Ca_LG_1125486	Ca_chr_1	125486	G/T	--	AGTATCATCACTTTCTTGAGTGCGTACTTAGACAACTTTGATATATTCAAACCATCCCCA[G/T]ATATTCAAACATATCTTCTAAAGATACCCCTAGAGGCCAACAATTTTTTCTTGGTTATTA	INTERGENIC	--
Ca_LG_1125899	Ca_chr_1	125899	G/T	--	ATTAATATTAGGAGTAATATTTGTACTAGATTGGTCCTCTATGAGAACGCTACATAAAAG[G/T]TATGCAAGTGTCATTAACGGTTCTCATGTGACCATAGTGAATACTCCTACGACTTGAAGT	INTERGENIC	--
Ca_LG_1126723	Ca_chr_1	126723	C/T	--	AGCCGTCAACTAACACCGACGCATTTTGAGACAACCGTTCACGTAGATCGAGTAAAGACA[C/T]TATCATATTGTAGTGTTGATTATTGGTGGACAGGAGTTAGGAAACTGTAGTTGGATATGT	INTERGENIC	--
Ca_LG_1126735	Ca_chr_1	126735	A/G	--	ACACCGACGCATTTTGAGACAACCGTTCACGTAGATCGAGTAAAGACACTATCATATTGT[A/G]GTGTTGATTATTGGTGGACAGGAGTTAGGAAACTGTAGTTGGATATGTAACTTGGTTTTA	INTERGENIC	--
Ca_LG_1126827	Ca_chr_1	126827	C/T	--	ACTGTAGTTGGATATGTAACTTGGTTTTATAGGGTTTCTCATCCTTTCATGCAATCGCTT[C/T]TAGAGGAAAATCCTCCAAGACCTATAGACATGAAGGTTTTCATACAATAGGAGTCTACGT	INTERGENIC	--
Ca_LG_1127015	Ca_chr_1	127015	C/T	--	GATGAAGAAGGGAACTCATGCAAATTAATGTGTGCAGTAGATCATTAATCACACACATAA[C/T]ATATTTTTATATCGTAGGAGGAGGAAAAGTAGCATTATGAACAGAGTTACACAATAGTAT	INTERGENIC	--
Ca_LG_1127114	Ca_chr_1	127114	T/A	--	GAACAGAGTTACACAATAGTATTTATGTATTAGGCATTATTACTTTTGATTTAGATGTAC[T/A]TTTTTGAATATTTTGGTTAATTATAATACTTTGGTTAAATGCACATGGTTTTATTTTTGA	INTERGENIC	--
Ca_LG_1127335	Ca_chr_1	127335	T/C	--	TTAAATCAAGTACGAGCTCAAGTATTTCTTCAACTGCAGGCTCAAGTTTTGGTTCAGCAG[T/C]AGGCTCAACATTCAAATCGGGGCCCAACGAATGTTTGGATTTGACTTCAAGCTCAACTAT	INTERGENIC	--
Ca_LG_1127353	Ca_chr_1	127353	C/T	--	CAAGTATTTCTTCAACTGCAGGCTCAAGTTTTGGTTCAGCAGTAGGCTCAACATTCAAAT[C/T]GGGGCCCAACGAATGTTTGGATTTGACTTCAAGCTCAACTATAACTAACTACATACAATT	INTERGENIC	--
Ca_LG_1127531	Ca_chr_1	127531	A/C	--	AATTTGGTACTTGTAAGTTTTTAAAAAGTACGCTATTGGATCATAGAATTCGATACCACT[A/C]AGTACAGAACTTCAAAAAATTTAACAATCAAAAAGATAATAGGGAGGATTTTAAAGTCAC	INTERGENIC	--
Ca_LG_1127585	Ca_chr_1	127585	A/G	--	ACCACTAAGTACAGAACTTCAAAAAATTTAACAATCAAAAAGATAATAGGGAGGATTTTA[A/G]AGTCACATTGCCTTTGCAATGAAGGAAAATAGAGTTGATGATGTCAATGGATAGAAAAAT	INTERGENIC	--
Ca_LG_1127832	Ca_chr_1	127832	T/G	--	ATGAAAATAAGTAAAGGATTTGAGGTTAAGTGTAGAAGAAGAAGTGTATGGTGAGAAGGT[T/G]GACATGACTTAAGTATTGGTGCCTATTGGAAGCTATAATGCGGTAACTTAAGTTACCGAA	INTERGENIC	--
Ca_LG_1127901	Ca_chr_1	127901	T/C	--	TTAAGTATTGGTGCCTATTGGAAGCTATAATGCGGTAACTTAAGTTACCGAATTCACGCA[T/C]CCAGAAATTTATTGATCCGGAAGTGGGATTCAATAAAATGGTATATGTGGCAATTAGAGG	INTERGENIC	--
Ca_LG_1127904	Ca_chr_1	127904	A/G	--	AGTATTGGTGCCTATTGGAAGCTATAATGCGGTAACTTAAGTTACCGAATTCACGCATCC[A/G]GAAATTTATTGATCCGGAAGTGGGATTCAATAAAATGGTATATGTGGCAATTAGAGGGGC	INTERGENIC	--
Ca_LG_1128066	Ca_chr_1	128066	A/G	--	TCAACACGCAGATGGGGTATGGATAGAAGATATTTCCTTTGGTCTTATTCTTTCTTTTTC[A/G]AATTGGTCCAGTTTAGGTCTTGATCTTTCAATATATTGATGTTACTAAAAAATAAAGTTT	INTERGENIC	--
Ca_LG_1128116	Ca_chr_1	128116	A/C	--	TTTCTTTTTCAAATTGGTCCAGTTTAGGTCTTGATCTTTCAATATATTGATGTTACTAAA[A/C]AATAAAGTTTATTTTTTCACATCCAAATCTTCTCAAAAGCCTTAAATTTTGTGTAAATTG	INTERGENIC	--
Ca_LG_1128186	Ca_chr_1	128186	A/G	--	TATTTTTTCACATCCAAATCTTCTCAAAAGCCTTAAATTTTGTGTAAATTGGTTAAATCA[A/G]AGGTATATTTTATACGTTCGAATTGATTAATCCGTACGCATATTCTTATACCTTTGATGA	INTERGENIC	--
Ca_LG_1128204	Ca_chr_1	128204	T/C	--	TCTTCTCAAAAGCCTTAAATTTTGTGTAAATTGGTTAAATCAAAGGTATATTTTATACGT[T/C]CGAATTGATTAATCCGTACGCATATTCTTATACCTTTGATGATTTTAGAGTATGAGAGAG	INTERGENIC	--
Ca_LG_1128265	Ca_chr_1	128265	G/A	--	CGAATTGATTAATCCGTACGCATATTCTTATACCTTTGATGATTTTAGAGTATGAGAGAG[G/A]AACACCCCTTAAAAAAGTCACCATTGACTCTGAAAAAAATGACATATTTTTTTGAGTAAA	INTERGENIC	--
Ca_LG_1128373	Ca_chr_1	128373	A/G	--	TTTTTTGAGTAAAAAAATATTGGTCAAAAAATAATATGACAACTTAACAACTAAAGATGT[A/G]TTAAGAAGAAAGTTCAAGATAACAAGCAAATAATTATTTTTTAACTCAACCATTTAAAAA	INTERGENIC	--
Ca_LG_1128783	Ca_chr_1	128783	C/T	--	ATATGTATGATTGAGTCAAATTGAGTTAGAGCCTATCTTTATCACCTGGGATAAGATCCA[C/T]TGACTTTCCCTATATATATTATTTTAAATACACCACTTTTAAAATAATTTTAAAATTTTA	INTERGENIC	--
Ca_LG_1129050	Ca_chr_1	129050	G/A	--	AATATTCTCTAAAAAAGAATTTTGTTTATGCAAGAGTCGGTGACATTTGTTAGTGTCGGC[G/A]AAAACATGAATGAGAAAATGTTTGGCACCATCTTGTGGGACCCACTAAATGGCGTTAGTT	INTERGENIC	--
Ca_LG_1129493	Ca_chr_1	129493	C/G	--	ATATTTATTTTAGTAATTTAATTAATAATATATAAATAATTAATGTATCTAGATAATCTA[C/G]ATCATGAGATTATATATTATACCATGTTAAATATGTCACATCACTATTTTTAAATAAAAA	INTERGENIC	--
Ca_LG_1129499	Ca_chr_1	129499	G/A	--	ATTTTAGTAATTTAATTAATAATATATAAATAATTAATGTATCTAGATAATCTACATCAT[G/A]AGATTATATATTATACCATGTTAAATATGTCACATCACTATTTTTAAATAAAAAAATTCT	INTERGENIC	--
Ca_LG_1129509	Ca_chr_1	129509	A/G	--	TTTAATTAATAATATATAAATAATTAATGTATCTAGATAATCTACATCATGAGATTATAT[A/G]TTATACCATGTTAAATATGTCACATCACTATTTTTAAATAAAAAAATTCTAAAAAATCAA	INTERGENIC	--
Ca_LG_1129519	Ca_chr_1	129519	G/T	--	AATATATAAATAATTAATGTATCTAGATAATCTACATCATGAGATTATATATTATACCAT[G/T]TTAAATATGTCACATCACTATTTTTAAATAAAAAAATTCTAAAAAATCAAATTTAATAAA	INTERGENIC	--
Ca_LG_1129576	Ca_chr_1	129576	T/C	--	CATGTTAAATATGTCACATCACTATTTTTAAATAAAAAAATTCTAAAAAATCAAATTTAA[T/C]AAATTTTAAAATAGAAGAACCAATTACGTGAATTAGCAAAAATATGAACATTAAAACTGT	INTERGENIC	--
Ca_LG_1129622	Ca_chr_1	129622	G/A	--	AAAATCAAATTTAATAAATTTTAAAATAGAAGAACCAATTACGTGAATTAGCAAAAATAT[G/A]AACATTAAAACTGTAATTAAGTCATTTATAATTTAGTTCATATATGTTATCATTGTAAAA	INTERGENIC	--
Ca_LG_1129667	Ca_chr_1	129667	T/C	--	AATTAGCAAAAATATGAACATTAAAACTGTAATTAAGTCATTTATAATTTAGTTCATATA[T/C]GTTATCATTGTAAAATATTTTTATATTATCAATCAATTATAATAATTAAATAATTAGTAA	INTERGENIC	--
Ca_LG_1129783	Ca_chr_1	129783	A/C	--	AGTAAAATTTAGTAGTTTTTAAAATTATGTATTACAATATATATGTACTAAAGTGTGTTC[A/C]TACTATTGATTTCTGTATATATATTATTGATTTCTATTTTCATTAAGAAAACATACATTT	INTERGENIC	--
Ca_LG_1129832	Ca_chr_1	129832	A/C	--	AAAGTGTGTTCATACTATTGATTTCTGTATATATATTATTGATTTCTATTTTCATTAAGA[A/C]AACATACATTTGTTTATTTTATACTTTATGGTAATATTAAAAATTGGTTTAAAAAATTGT	INTERGENIC	--
Ca_LG_1129972	Ca_chr_1	129972	C/T	--	TTTTATTCATTAATATAAATACATACATCTTTTACAATCGAATCTATATACATCTATATT[C/T]CATATAATATTTAATCGATATAAAATTGTAATTATAAAATATTTTTTTTTATACATAAAC	INTERGENIC	--
Ca_LG_1130058	Ca_chr_1	130058	A/G	--	TTGTAATTATAAAATATTTTTTTTTATACATAAACGAATACTAATCTTATAAACAACTCC[A/G]ATGATTGTCGAAGAAATACACTAGTTTACATTTAAATCAAACAAAGACATAAATATTATA	INTERGENIC	--
Ca_LG_1130067	Ca_chr_1	130067	C/A	--	TAAAATATTTTTTTTTATACATAAACGAATACTAATCTTATAAACAACTCCAATGATTGT[C/A]GAAGAAATACACTAGTTTACATTTAAATCAAACAAAGACATAAATATTATATTTCATAAC	INTERGENIC	--
Ca_LG_1130270	Ca_chr_1	130270	G/A	--	TTCTATTTATTATATTATATATGTTAGTTAAATTAATAACTCAATTGGCCTCTAACATGA[G/A]CATCATTTCTTCAATTGGCCTATAAAATCATTATTCAATGGCAGTAAGTAGACCCCACAA	INTERGENIC	--
Ca_LG_1130437	Ca_chr_1	130437	C/T	--	AGTTGTAAACCCAAACTGCAAAACCAAATGAAAAACATGACAAAAATTGGCACTCTTATT[C/T]TTTTTTTTAATAAGTCGTTGTTTAAAAAATAATGTGCTAAAAATATTCAATTGACGGTTT	INTERGENIC	--
Ca_LG_1130630	Ca_chr_1	130630	A/T	--	ATAATAATAATAATAATAATAATAATAATAATAATAAATAGTTTAAAATACTTTTTTTTT[A/T]AAATAATTTTATTAAAAGTTAACAAAGTTTGTTGATTATGTACAAAGAAAAATTAACAAG	INTERGENIC	--
Ca_LG_1130775	Ca_chr_1	130775	G/A	--	CAATTCTAAATATTGATAATATGCATTTCTTTTGTTTAAGGGATTGAGAATTTGAGAGAG[G/A]ATTCTCGTTTGTCTGATTTCTGTATATAATTGTGATAGAAAGAATGAAAACATTTGAAAT	INTERGENIC	--
Ca_LG_1130862	Ca_chr_1	130862	T/C	--	TAATTGTGATAGAAAGAATGAAAACATTTGAAATTATTAGGAGAAAAAATATTCTATCAA[T/C]GATTCTTACCAATATAAAAGATAAAATTAGTAATTTTATTAACACGTTGATTATCTTATT	INTERGENIC	--
Ca_LG_1130871	Ca_chr_1	130871	C/A	--	TAGAAAGAATGAAAACATTTGAAATTATTAGGAGAAAAAATATTCTATCAATGATTCTTA[C/A]CAATATAAAAGATAAAATTAGTAATTTTATTAACACGTTGATTATCTTATTTATGAATAT	INTERGENIC	--
Ca_LG_1130876	Ca_chr_1	130876	A/G	--	AGAATGAAAACATTTGAAATTATTAGGAGAAAAAATATTCTATCAATGATTCTTACCAAT[A/G]TAAAAGATAAAATTAGTAATTTTATTAACACGTTGATTATCTTATTTATGAATATGAGAC	INTERGENIC	--
Ca_LG_1130902	Ca_chr_1	130902	T/C	--	GAGAAAAAATATTCTATCAATGATTCTTACCAATATAAAAGATAAAATTAGTAATTTTAT[T/C]AACACGTTGATTATCTTATTTATGAATATGAGACACAATAAATTATATCATATTAACCAT	INTERGENIC	--
Ca_LG_1131010	Ca_chr_1	131010	C/T	--	TCATATTAACCATCTTAATGCAATTAAGTCACATATTTTTGTAGGCTATTTCAATAGTAA[C/T]CATAATCTCAAATAAATACAACATGTATCGCAATTATAATCCTTAAATTCATAACAAACA	INTERGENIC	--
Ca_LG_1131026	Ca_chr_1	131026	A/G	--	AATGCAATTAAGTCACATATTTTTGTAGGCTATTTCAATAGTAACCATAATCTCAAATAA[A/G]TACAACATGTATCGCAATTATAATCCTTAAATTCATAACAAACACAACTTAGAAGTTTGT	INTERGENIC	--
Ca_LG_1131062	Ca_chr_1	131062	T/C	--	AATAGTAACCATAATCTCAAATAAATACAACATGTATCGCAATTATAATCCTTAAATTCA[T/C]AACAAACACAACTTAGAAGTTTGTCCTTAAATATATCTCCATAAACAACATGAATAGACA	INTERGENIC	--
Ca_LG_1131178	Ca_chr_1	131178	T/G	--	AGACAGCTATAAGTTGCACCATTATTATATTTAATCCAATAAACTTTTGAATAGGGATGA[T/G]AATATGTTAGGCCGTCCGTCAGGGCCTATAGCCTGACTTATTTATGGTCTGGTCTGACCT	INTERGENIC	--
Ca_LG_1131328	Ca_chr_1	131328	A/G	--	TTTTAAAACCTATTTATTTAAATAGGTCAGAGCTTATAAAAAAGTCTATTAAGCCTGACA[A/G]ATCGGTCTATATTTTATTATTTATTAGTATTATTTATTTATTATTATTATATTAATAATA	INTERGENIC	--
Ca_LG_1131435	Ca_chr_1	131435	A/C	--	TTATATTAATAATATTATTTCCTATTTTAAATTCTATCAATTAGGCAATCACTTAGTGAA[A/C]ATTTCATATTCAGTACTTGTTCCATATTTGATAGTCATTCCATATTCGGTAGTCGTCGTT	INTERGENIC	--
Ca_LG_1131451	Ca_chr_1	131451	C/G	--	ATTTCCTATTTTAAATTCTATCAATTAGGCAATCACTTAGTGAAAATTTCATATTCAGTA[C/G]TTGTTCCATATTTGATAGTCATTCCATATTCGGTAGTCGTCGTTCAATTAGTCAAATCAC	INTERGENIC	--
Ca_LG_1131518	Ca_chr_1	131518	C/G	--	CATATTTGATAGTCATTCCATATTCGGTAGTCGTCGTTCAATTAGTCAAATCACTCAGTA[C/G]TCTTTCCATATTTATTTAAGAGGTAATAATGAGTGTATTTGTTTCAGAATAAAAAAATCT	INTERGENIC	--
Ca_LG_1131821	Ca_chr_1	131821	A/C	--	TAAATCGTAAGTCAAACTCAGACCTTTCAAAGCCTGGTATGGCCTGACCTATTTCCACCC[A/C]TACTTTTGAATATCAAATCACTTTCTTAAGTTTAAATTAAAGTATAAATATTATATAGTG	INTERGENIC	--
Ca_LG_1131940	Ca_chr_1	131940	G/A	--	TGCCACATTTTGTATGAAATATATGCCAAGATTCAATTTATTTATTTTATTTAATTATTT[G/A]GTTTTCAAGAGAATGAAATTCTCGTAATTTTGAGTTCGATCGAGAAATAAGTGAAGTCTG	INTERGENIC	--
Ca_LG_1132000	Ca_chr_1	132000	G/A	--	GGTTTTCAAGAGAATGAAATTCTCGTAATTTTGAGTTCGATCGAGAAATAAGTGAAGTCT[G/A]ATCAATAATTGTTCAAGAAGTCATAAATCGAACTCTGATTCTTTCAAAGAATTCATCTTT	INTERGENIC	--
Ca_LG_1132036	Ca_chr_1	132036	T/A	--	TCGATCGAGAAATAAGTGAAGTCTGATCAATAATTGTTCAAGAAGTCATAAATCGAACTC[T/A]GATTCTTTCAAAGAATTCATCTTTAATTACATCTCATTAATCACTTGAATTCAATTATTC	INTERGENIC	--
Ca_LG_1132123	Ca_chr_1	132123	A/G	--	TTACATCTCATTAATCACTTGAATTCAATTATTCAATTTATTTTTCTATATCTCAGTTAA[A/G]TTAACAACTAAATTGGCCTCTAACATGACTAACATTTCTTCAGTTATTAGTGAGATTTCT	INTERGENIC	--
Ca_LG_1132141	Ca_chr_1	132141	C/T	--	TTGAATTCAATTATTCAATTTATTTTTCTATATCTCAGTTAAATTAACAACTAAATTGGC[C/T]TCTAACATGACTAACATTTCTTCAGTTATTAGTGAGATTTCTTGGTCTAAAACCATTATT	INTERGENIC	--
Ca_LG_1132372	Ca_chr_1	132372	T/C	--	AAGAGCTACATAACACGGTGAATTTAAATTTTTATTATCACTTATATTAAGTGTCGGATA[T/C]GTCTTAAATATAATTAATTCTAATAAAAAAAATTATGAGGAAAAAAAAGTTACAACTCAA	INTERGENIC	--
Ca_LG_1132390	Ca_chr_1	132390	T/C	--	TGAATTTAAATTTTTATTATCACTTATATTAAGTGTCGGATATGTCTTAAATATAATTAA[T/C]TCTAATAAAAAAAATTATGAGGAAAAAAAAGTTACAACTCAAAACTTTAAAATCAAATAA	INTERGENIC	--
Ca_LG_1132408	Ca_chr_1	132408	T/C	--	ATCACTTATATTAAGTGTCGGATATGTCTTAAATATAATTAATTCTAATAAAAAAAATTA[T/C]GAGGAAAAAAAAGTTACAACTCAAAACTTTAAAATCAAATAAAAATGATTTTTTTTATGC	INTERGENIC	--
Ca_LG_1132421	Ca_chr_1	132421	G/A	--	AGTGTCGGATATGTCTTAAATATAATTAATTCTAATAAAAAAAATTATGAGGAAAAAAAA[G/A]TTACAACTCAAAACTTTAAAATCAAATAAAAATGATTTTTTTTATGCTGAATAGTTTATT	INTERGENIC	--
Ca_LG_1132470	Ca_chr_1	132470	G/A	--	AGGAAAAAAAAGTTACAACTCAAAACTTTAAAATCAAATAAAAATGATTTTTTTTATGCT[G/A]AATAGTTTATTAAAAGAAAAATAAAAAATTAAACAAAATAAGACAAACCTAACATGGGAA	INTERGENIC	--
Ca_LG_1132845	Ca_chr_1	132845	C/T	--	TAATAATATCATCAACTATTTATTATAGAGATAAAAATAAATGAATAATATAATAAATAG[C/T]TAAAAGTATTAAAAAAAACAATTTCATATAAAATAACAATATTTATTAATTTTTTTGGTA	INTERGENIC	--
Ca_LG_1132890	Ca_chr_1	132890	A/G	--	TAATATAATAAATAGCTAAAAGTATTAAAAAAAACAATTTCATATAAAATAACAATATTT[A/G]TTAATTTTTTTGGTATGTATATTTAACTTTGAAACAATCATTAAAAAGAAACAAATACAG	INTERGENIC	--
Ca_LG_1132925	Ca_chr_1	132925	C/T	--	AATTTCATATAAAATAACAATATTTATTAATTTTTTTGGTATGTATATTTAACTTTGAAA[C/T]AATCATTAAAAAGAAACAAATACAGCTTGTTCAAATTGTGATTCCATATACTCTTCCACC	INTERGENIC	--
Ca_LG_1133188	Ca_chr_1	133188	T/A	--	GAAAGTTTAATTCAGTGTAAATTTACTCTGACATTTAATAAAATTAATTTTTTTTATATC[T/A]CAATATTAAATTATAACAAAATTGAGTAATTTGGTAGAATACATAATTTTTTTATAATAA	INTERGENIC	--
Ca_LG_1133402	Ca_chr_1	133402	C/T	--	TTCTATAAATTACTTCAATTAAGTAGACCGATAAGTATTTGTTTAAGACAAAAAAATCTC[C/T]AAAAATTATACGATCTTAATAATCATTTTAAGATTTTTGCTTATTTTTTTTAAGAGACTT	INTERGENIC	--
Ca_LG_1133414	Ca_chr_1	133414	G/C	--	CTTCAATTAAGTAGACCGATAAGTATTTGTTTAAGACAAAAAAATCTCCAAAAATTATAC[G/C]ATCTTAATAATCATTTTAAGATTTTTGCTTATTTTTTTTAAGAGACTTATTTCAATTTTT	INTERGENIC	--
Ca_LG_1133426	Ca_chr_1	133426	C/T	--	AGACCGATAAGTATTTGTTTAAGACAAAAAAATCTCCAAAAATTATACGATCTTAATAAT[C/T]ATTTTAAGATTTTTGCTTATTTTTTTTAAGAGACTTATTTCAATTTTTTAACGGTATTAA	INTERGENIC	--
Ca_LG_1133493	Ca_chr_1	133493	T/C	--	AGATTTTTGCTTATTTTTTTTAAGAGACTTATTTCAATTTTTTAACGGTATTAATTATTT[T/C]TTTATTGAATAATTATTGTGTAAACACAAATATTTAAATATATAATTTAATTATTTTAAA	INTERGENIC	--
Ca_LG_1133594	Ca_chr_1	133594	A/G	--	TATAATTTAATTATTTTAAAAATATATATTATTTAATTATTTTTTATATGTCTAAATAAT[A/G]TGGTCAAACATATGTTTAACTATTCTCTACTCATGATTATGTAAAGATTTTTTGTCCTAA	INTERGENIC	--
Ca_LG_1133689	Ca_chr_1	133689	T/G	--	GATTATGTAAAGATTTTTTGTCCTAAATTAGTAAAACAAGTAGTAAATTTAAAGCATCCA[T/G]AAATTTAATACAAAATCAATTTTTTCTTTATACGTCAGATATTGATTTCAAATTGAGATT	INTERGENIC	--
Ca_LG_1133701	Ca_chr_1	133701	A/T	--	ATTTTTTGTCCTAAATTAGTAAAACAAGTAGTAAATTTAAAGCATCCATAAATTTAATAC[A/T]AAATCAATTTTTTCTTTATACGTCAGATATTGATTTCAAATTGAGATTCAAATAGAATCT	INTERGENIC	--
Ca_LG_1145138	Ca_chr_1	145138	T/C	--	CAGAAGAAGAGAGTTCATGGAAAATACGAAATTGTCCCTCTTTCAGATTGTAAGGGACAC[T/C]CATCTTCTCATTCTTTTGCACTGATACAGTTACTGCCTTATTGTAACTGTAACAAGAAAC	INTERGENIC	--
Ca_LG_1145189	Ca_chr_1	145189	A/G	--	AAGGGACACTCATCTTCTCATTCTTTTGCACTGATACAGTTACTGCCTTATTGTAACTGT[A/G]ACAAGAAACTTTGAAAATTGAACAAACAGAAATACACATTGTAATTGCCATTGCTGCTTG	INTERGENIC	--
Ca_LG_1145319	Ca_chr_1	145319	C/A	--	TTCTTCAAACTTTTTTTCCTTTCTTCTCCTTCCTTATTCCAATAGTTTTTTTTTTTTTTC[C/A]TAAATATGCAAAAGGTAGAATTAGTAATATTTNNNNNNNNNNNNNNNNNNNNNNNNNNNN	INTERGENIC	--
Ca_LG_1145324	Ca_chr_1	145324	T/G	--	CAAACTTTTTTTCCTTTCTTCTCCTTCCTTATTCCAATAGTTTTTTTTTTTTTTCCTAAA[T/G]ATGCAAAAGGTAGAATTAGTAATATTTNNNNNNNNNNNNNNNNNNNNNNNNNNNNNNNNN	INTERGENIC	--
Ca_LG_1145563	Ca_chr_1	145563	C/T	--	AAATTGATTATGAGTGAATTGATTTTGTAAAATTGATTTTTGTTAAAAGTAAATTAAATG[C/T]AAAGTAATTTATGTTTGAATATGTCTTAATAAAAGTGAGTTTAACAATATATTTCAATGT	INTERGENIC	--
Ca_LG_1177700	Ca_chr_1	177700	C/A	--	CCATCTAAACGATACACGTCTATTCTTCATAATGAACTTAATACAAAGCTCGGAAAAAAT[C/A]TTTTCATATTATTCGGTCCATTTAAAAGCCAATTCGATCCATTTAAAAGTCACTCCAGCA	INTERGENIC	--
Ca_LG_1191719	Ca_chr_1	191719	T/C	--	CAGCACTTTGCCACATAATTGTCTAAATAATGAGAACAACTCAAATAATATTGTTAAAAC[T/C]CCGTAAGTTCCTTGCCCCCTGATTCCGTACTTCAGTTTTGTTGGTCAAAACTCTAATTAC	INTERGENIC	--
Ca_LG_1191888	Ca_chr_1	191888	T/G	--	GATGGCACGTATTGTGGTCAAACAAAACGTGGCACACGTTTTGGTGGTCAAACAAATCGT[T/G]GCGCACGTTTCTGTGGTCAAATCCTAAATATTAGAGCACACGTTTCGTGAATCAGACCTA	INTERGENIC	--
Ca_LG_1196895	Ca_chr_1	196895	C/T	--	ATAAGGAAGTCCTACATAGGAGGGATATCACACACTAGTAGGGTATATAAGGCGGAGGTA[C/T]GGTACTTGGGGCGTGCCCTAAGGAGTACCCCAATTTTGTAAAGGAGGGAGAACACAAGCA	INTERGENIC	--
Ca_LG_1197265	Ca_chr_1	197265	T/C	--	ATGTTCATGCTAACCAAACATGATATACATCCAGAAGGCTACCACTACACAACTTCGAAA[T/C]TGAACTTAAGTTTTGTTCAAACTCGAGTATAAGGTTCCACTCATAAGTGTGTGTCTTAGT	INTERGENIC	--
Ca_LG_1198869	Ca_chr_1	198869	T/C	--	AGTAAAGAGATAGAGAGTATAACAACAAATATGAGAGTGACACAGATTTGTGGTATGTTG[T/C]AGAGAAGAAAAAGTGGTGGTGACGGTGGTAGGAATTAGATTGTTGTTTTTTCTATATTAA	INTERGENIC	--
Ca_LG_1208087	Ca_chr_1	208087	C/T	--	NNNNNNNNNNNNNNNNNNNNNNNNNNNNGCGTAGTGTGACTTTATTTTGGCAGTATTTTT[C/T]TTATAAAAAGAAAAACTTAATAAACAGCCAATGCAAGCTGTCTGAAAAAAAAATCGAACT	INTERGENIC	--
Ca_LG_1208147	Ca_chr_1	208147	T/C	--	CTTATAAAAAGAAAAACTTAATAAACAGCCAATGCAAGCTGTCTGAAAAAAAAATCGAAC[T/C]TAAATGAAAAGAGAATACTAGTTGTTCTTACAATAATGGTAAATAAAAAGTACACTTGTT	INTERGENIC	--
Ca_LG_1208186	Ca_chr_1	208186	G/C	--	TGTCTGAAAAAAAAATCGAACTTAAATGAAAAGAGAATACTAGTTGTTCTTACAATAATG[G/C]TAAATAAAAAGTACACTTGTTGTGCTTACAACTTGCAAAAGAACACTTGCTTTTGTTACA	INTERGENIC	--
Ca_LG_1209561	Ca_chr_1	209561	T/A	--	TTTTATTTTGCATTGCATTGTTATGATGATGCATGACAAGGGCTAGTTATGTGAATCTTC[T/A]TTCTCTTGAACCTGAAATCGATAGGACATTTCATTTATGTCGTAGACTTTATAGAGGACC	INTERGENIC	--
Ca_LG_1209810	Ca_chr_1	209810	A/G	--	CAATTGCCTGCACAGTCAGTAGTAAATCCAAATGCTCAAAGGGCAGTGATATCTAAAACT[A/G]GAACTGTTACATTGAGGTTTGGGAAAGCTGTTGAAATACCAAAGGTACCTGAAACTGCAG	INTERGENIC	--
Ca_LG_1210321	Ca_chr_1	210321	A/G	--	TATTTTTAACTCTCTTGCTCTTGGACTTTTACAGAGTACAGGGGTTACCATTCAATGGGC[A/G]AACAGAAGCAATGCTTGGCCCGCTGGACTTGTGGATGATGTACTTGTTCGAGTTAATGAA	INTERGENIC	--
Ca_LG_1210530	Ca_chr_1	210530	T/A	--	TGAAAACTGCTAGAACAAAAATTGATGTTCACGTTGGAACTCTAACCATGAAATTTGGTG[T/A]TATCATTGTTAAATTTAACTTCTTTGGTGCTATAAAACACCCCATGGAAGAGAATTCTAT	INTERGENIC	--
Ca_LG_1210564	Ca_chr_1	210564	A/G	--	TGGAACTCTAACCATGAAATTTGGTGTTATCATTGTTAAATTTAACTTCTTTGGTGCTAT[A/G]AAACACCCCATGGAAGAGAATTCTATTTTTCAAATTGAATTGCTTGCTGATTTGGTTGAT	INTERGENIC	--
Ca_LG_1210583	Ca_chr_1	210583	A/C	--	TTTGGTGTTATCATTGTTAAATTTAACTTCTTTGGTGCTATAAAACACCCCATGGAAGAG[A/C]ATTCTATTTTTCAAATTGAATTGCTTGCTGATTTGGTTGATGACACTTACCCCGATATGT	INTERGENIC	--
Ca_LG_1210972	Ca_chr_1	210972	T/A	--	TGTTGAATTTCTTAGGATTTTAGCCATGTTATTGATATTTTGTGAGTTTAATGCCCAAAA[T/A]TATCTTTTGGATGCCCCGATTAAAATCATTCGTCGAAGAATAATTTATTTATGTTACGAA	INTERGENIC	--
Ca_LG_1211653	Ca_chr_1	211653	T/A	--	GCCAACTTTGGAAGCAACGACACGAGCGGAAATTTTACCTTAATTAATTGCGATGCCTTA[T/A]TCAGGGAAAATGGGTTAGAGCTAAAACGAAGGTAAGGGCTCCTTCCCAATTTTTAGCTAG	INTERGENIC	--
Ca_LG_1224848	Ca_chr_1	224848	G/T	--	NNNNNNNNNNNNNNNNNNNNNNNNNNNNNNNNNNNNNNNNNNNNNNNNNAAAAGCTTTTG[G/T]GAAGATGTCAGCTAGCTGTTCGGCAGTGTTAACATACTCAAGCTTAATGATTCCATTTTG	INTERGENIC	--
Ca_LG_1226606	Ca_chr_1	226606	T/C	--	AAGGAGTTTTGTTCAAGTTTTCTGTAAATAATTCATCAAACTTTACATGAACTGACTCTT[T/C]TATGGGNNNNNNNNNNNNNNNNNNNNNNNNNNNNNNNNNNNNNNNNNNNNNNNNNNNNNN	INTERGENIC	--
Ca_LG_1226892	Ca_chr_1	226892	G/A	--	TAGATTGACACATAATAGATTTATGGATTTATGGGTTTGAAAATGAGTTAAATGAAGAAT[G/A]TGACAAAAGTTTAATTTTTTTTTTTTTTGCAAAAATTAAGAGAAATGACGAAAGTATAAT	INTERGENIC	--
Ca_LG_1227041	Ca_chr_1	227041	C/T	--	GGGATCAAAATGAAACAAAAAATAATTAAAGAACTAAAATGAAATAAGAAAATATGTTAA[C/T]GGACTAAAAGAGAAATTTAGCCTTAAAAATATGATATTTCTTTTTTGTTTTTACAAAAAA	INTERGENIC	--
Ca_LG_1227042	Ca_chr_1	227042	G/A	--	GGATCAAAATGAAACAAAAAATAATTAAAGAACTAAAATGAAATAAGAAAATATGTTAAC[G/A]GACTAAAAGAGAAATTTAGCCTTAAAAATATGATATTTCTTTTTTGTTTTTACAAAAAAA	INTERGENIC	--
Ca_LG_1227045	Ca_chr_1	227045	C/T	--	TCAAAATGAAACAAAAAATAATTAAAGAACTAAAATGAAATAAGAAAATATGTTAACGGA[C/T]TAAAAGAGAAATTTAGCCTTAAAAATATGATATTTCTTTTTTGTTTTTACAAAAAAATTA	INTERGENIC	--
Ca_LG_1227144	Ca_chr_1	227144	G/A	--	TTTTGTTTTTACAAAAAAATTATGATAGTTCGTACTTACATGATAGAAATTATATTATAG[G/A]CTTAAATTATATTATATGCTTATATATTATAGAAATTATGTAAGTTCAATTTGGTTTTAA	INTERGENIC	--
Ca_LG_1227226	Ca_chr_1	227226	C/A	--	ATATATTATAGAAATTATGTAAGTTCAATTTGGTTTTAAAATTGTCCTTGTTGTTAGCGC[C/A]TATTAAAAAAAAGTGACATAATAAACAGAGAATTGACGAAAATAAAAAAGTGCAACTTAA	INTERGENIC	--
Ca_LG_1227246	Ca_chr_1	227246	A/G	--	AAGTTCAATTTGGTTTTAAAATTGTCCTTGTTGTTAGCGCCTATTAAAAAAAAGTGACAT[A/G]ATAAACAGAGAATTGACGAAAATAAAAAAGTGCAACTTAAAGAGACGTAAATAAAATGAA	INTERGENIC	--
Ca_LG_1227289	Ca_chr_1	227289	A/G	--	TTAAAAAAAAGTGACATAATAAACAGAGAATTGACGAAAATAAAAAAGTGCAACTTAAAG[A/G]GACGTAAATAAAATGAAAGTATATATGTTTGATCCATGTAAGTTTATACATTTATTTTAT	INTERGENIC	--
Ca_LG_1227330	Ca_chr_1	227330	A/T	--	AAAAAAGTGCAACTTAAAGAGACGTAAATAAAATGAAAGTATATATGTTTGATCCATGTA[A/T]GTTTATACATTTATTTTATTTTATTTTCTTCCTTGTAAGTTTGCGCTTATGTATTTATTT	INTERGENIC	--
Ca_LG_1227334	Ca_chr_1	227334	T/C	--	AAGTGCAACTTAAAGAGACGTAAATAAAATGAAAGTATATATGTTTGATCCATGTAAGTT[T/C]ATACATTTATTTTATTTTATTTTCTTCCTTGTAAGTTTGCGCTTATGTATTTATTTTTGT	INTERGENIC	--
Ca_LG_1227395	Ca_chr_1	227395	T/A	--	ATACATTTATTTTATTTTATTTTCTTCCTTGTAAGTTTGCGCTTATGTATTTATTTTTGT[T/A]TCTTCTCTGTTTGCGATGTAAATTTTTTTAACGGTTACTAATAGTAAGGACCATTTTATT	INTERGENIC	--
Ca_LG_1227433	Ca_chr_1	227433	C/T	--	GCGCTTATGTATTTATTTTTGTTTCTTCTCTGTTTGCGATGTAAATTTTTTTAACGGTTA[C/T]TAATAGTAAGGACCATTTTATTTTATATTTATTAGTTAATTCAATTATTAATTTTATAAT	INTERGENIC	--
Ca_LG_1227510	Ca_chr_1	227510	C/G	--	TTTATTTTATATTTATTAGTTAATTCAATTATTAATTTTATAATTAACTTAAAATTCAAT[C/G]AACTAGTTTTTCTATTTAAATTAGTTTATCTATTATTTGATATTTACCATAAATTCATTC	INTERGENIC	--
Ca_LG_1227755	Ca_chr_1	227755	T/A	--	ATTTTATATATTTTAATTACGTCAATTTTAAATATTTTTTATAAAAGATATCCATGAAAA[T/A]ATGGTAACCTCGTTTATTTTTGTTAGTAGAGTGTTCTCCTATCAGTATTTAAATTTTTTA	INTERGENIC	--
Ca_LG_1227857	Ca_chr_1	227857	A/G	--	TCAGTATTTAAATTTTTTAATAATTTTAAAAGTAGTCTAACAATGAAATATAGTTGAACT[A/G]CAATTTAATTAAGGACATATTATTTAATAAAATCTAATTTTTTTTATTATACTTTATTTA	INTERGENIC	--
Ca_LG_1227858	Ca_chr_1	227858	C/T	--	CAGTATTTAAATTTTTTAATAATTTTAAAAGTAGTCTAACAATGAAATATAGTTGAACTA[C/T]AATTTAATTAAGGACATATTATTTAATAAAATCTAATTTTTTTTATTATACTTTATTTAC	INTERGENIC	--
Ca_LG_1227863	Ca_chr_1	227863	T/A	--	TTTAAATTTTTTAATAATTTTAAAAGTAGTCTAACAATGAAATATAGTTGAACTACAATT[T/A]AATTAAGGACATATTATTTAATAAAATCTAATTTTTTTTATTATACTTTATTTACCTTAC	INTERGENIC	--
Ca_LG_1227875	Ca_chr_1	227875	T/G	--	AATAATTTTAAAAGTAGTCTAACAATGAAATATAGTTGAACTACAATTTAATTAAGGACA[T/G]ATTATTTAATAAAATCTAATTTTTTTTATTATACTTTATTTACCTTACAATTTTAAATTT	INTERGENIC	--
Ca_LG_1227918	Ca_chr_1	227918	C/T	--	CAATTTAATTAAGGACATATTATTTAATAAAATCTAATTTTTTTTATTATACTTTATTTA[C/T]CTTACAATTTTAAATTTCGAAATATATATTAAAAAAAAAACTTGCATAAAAATTACATAA	INTERGENIC	--
Ca_LG_1227937	Ca_chr_1	227937	G/A	--	TTATTTAATAAAATCTAATTTTTTTTATTATACTTTATTTACCTTACAATTTTAAATTTC[G/A]AAATATATATTAAAAAAAAAACTTGCATAAAAATTACATAAAATTATATGCTTTTTTTGA	INTERGENIC	--
Ca_LG_1227984	Ca_chr_1	227984	T/G	--	AATTTTAAATTTCGAAATATATATTAAAAAAAAAACTTGCATAAAAATTACATAAAATTA[T/G]ATGCTTTTTTTGAATCCATGCCTTCGGATTGATATTTAAGATAAAGATAGTAGCGCCCCA	INTERGENIC	--
Ca_LG_1228030	Ca_chr_1	228030	G/A	--	ATTACATAAAATTATATGCTTTTTTTGAATCCATGCCTTCGGATTGATATTTAAGATAAA[G/A]ATAGTAGCGCCCCATTAGATTTCAGTTTAAAGCCTAATACCTATTTTGGGCCTTATGGGC	INTERGENIC	--
Ca_LG_1228032	Ca_chr_1	228032	T/G	--	TACATAAAATTATATGCTTTTTTTGAATCCATGCCTTCGGATTGATATTTAAGATAAAGA[T/G]AGTAGCGCCCCATTAGATTTCAGTTTAAAGCCTAATACCTATTTTGGGCCTTATGGGCTA	INTERGENIC	--
Ca_LG_1228070	Ca_chr_1	228070	C/T	--	GGATTGATATTTAAGATAAAGATAGTAGCGCCCCATTAGATTTCAGTTTAAAGCCTAATA[C/T]CTATTTTGGGCCTTATGGGCTAGTATTGGTTGTTCCTTGACAAAAAAGCCCGTTATCTAA	INTERGENIC	--
Ca_LG_1228122	Ca_chr_1	228122	G/A	--	GCCTAATACCTATTTTGGGCCTTATGGGCTAGTATTGGTTGTTCCTTGACAAAAAAGCCC[G/A]TTATCTAACACAAAAGTCAAAACCCTAAATTTTGTCTTCTTCCTATCGCTACTATATAAA	INTERGENIC	--
Ca_LG_1258531	Ca_chr_1	258531	A/G	--	CTAGTTAAAACTTCTTTTCCTCCCAAAATGATTCTTTTCAAACCTACTGTGAACAACATG[A/G]AATACAACACATATATTCTACCCCAAGAACTCCACAACAAAATGGAGTTGTAGAAAGGAA	INTERGENIC	--
Ca_LG_1271147	Ca_chr_1	271147	C/G	--	CTCTTCAACATTCTGCAGTAAGGTCATCAGCTTTTGCGTCCGATTTGTCAACAAAAAAAT[C/G]AGTCGCCACTAATTTTATTTTATTAAAGGAAAAATTAGATAAAACCTAAAATAATGATTT	INTERGENIC	--
Ca_LG_1279809	Ca_chr_1	279809	A/G	--	ACCTAGAAACAACACTAACCTACTATCAACACTCTGCATATCACGAATCACTATTAGACC[A/G]GTTAGTGTTCATCGTCTATCTTAGTGTAAAGTTACATCTCTAGTAATAGTAATTCCATCA	INTERGENIC	--
Ca_LG_1279810	Ca_chr_1	279810	G/A	--	CCTAGAAACAACACTAACCTACTATCAACACTCTGCATATCACGAATCACTATTAGACCA[G/A]TTAGTGTTCATCGTCTATCTTAGTGTAAAGTTACATCTCTAGTAATAGTAATTCCATCAT	INTERGENIC	--
Ca_LG_1282480	Ca_chr_1	282480	A/T	--	TTTCAAAAGAAATTAAAATAGAACAGAGAAATAAATAAGGAAATACCTTTGGATAAATAA[A/T]TGACTCATTATAATTTACAAGCAGCGGAAAAAGTTTCTCAAAATATGAATCCAAAGTATT	INTERGENIC	--
Ca_LG_1289282	Ca_chr_1	289282	T/C	--	TTGGGGTGCGAGTCATTTTTCCAGCTTAAGATGCGGGTCATTTTCTCAGCTTCAAGAGTG[T/C]GAGTCGTTTTCTCGGCTTAGAAAGAAAAAAGTAAAGGTACAGATTCGAAATTCATACTTC	INTERGENIC	--
Ca_LG_1290172	Ca_chr_1	290172	G/T	--	TACACTACCTTTATTTTATATAACAAAGAATAAAGGAGTTCCCCAGTTATAGTCTGATAC[G/T]CAGGGAGGGTATTTTACAATTATGAAGTAATATTTGGTACGAGAATTTTCCATCCAGCTT	INTERGENIC	--
Ca_LG_1291090	Ca_chr_1	291090	C/T	--	TACATATAATCAATACATAAATTATCATAAAGACGTATAAATTACTATAAATAAATAAAA[C/T]AAAAGATGCCACAATTATATTCACAATAAAAATAATTAAAACAAATAAATACAAGATGGA	INTERGENIC	--
Ca_LG_1295470	Ca_chr_1	295470	A/G	--	TTAATTATTTTGGCGTGACAATTACATGGGGACGATTTATGATATGATTATTTCCTAAAT[A/G]GACTATATATTGTGCTTTTTTTAAATTTGATTAGTTTCGATAATCATGAAATTGATGTGT	INTERGENIC	--
Ca_LG_1298168	Ca_chr_1	298168	G/A	--	TGTATTACTAAAAATTTTGTCGTACATTATAAAGTTATTTATTTTTCATTATTAACTTTT[G/A]ATAGAAATTCGAAATATATATATATATATATATATATATCAAGTCATTTTCTAACGCACC	INTERGENIC	--
Ca_LG_1299710	Ca_chr_1	299710	G/T	--	TATTGAATAAAATTAAAAGGCACACCTGATGGATTCAAACACGGGTCATGCGTGAAAAGA[G/T]GCACTAATCAAACACCAACGTTATATGCATATATCCTTTCAAAAAACGGAATGGCATCAC	INTERGENIC	--
Ca_LG_1300610	Ca_chr_1	300610	C/A	--	TGGTATAAGCTTTAACATATTAAAGAGAACCACAAAGTGACTAACAACATATTTTCATAT[C/A]TATAAGAAAAGTATGGTAGAGACCCAATTATAAAAGGAGATCATGCATATTGGAAAAAAA	INTERGENIC	--
Ca_LG_1302726	Ca_chr_1	302726	A/G	--	AATTTATAAACAAAACAGAAGAACTTGATATTTGGTAAGTTCCTCCTCAAATGGGAACCC[A/G]CACCAATTAAAAGAAAATAGAAAATAAAATAATACAAATAAGTGTGTGTTTTATAAGATT	INTERGENIC	--
Ca_LG_1308521	Ca_chr_1	308521	C/A	--	AAGATTAGGGATTTCCCAAAATTCCCATCTTGATCACCTGTGAAAATTTACTTTGACAGC[C/A]CAAGTTACTTAAATATTTTAGTTTTTCCCACTTTCTAAAACCTTTCTAGGCTTTTCAAAT	INTERGENIC	--
Ca_LG_1309092	Ca_chr_1	309092	A/T	--	ACATAAAATTTTTAGAATTCTCCCGACCGCTAACTTGGTGTCAATATTCCAAATTCTTTT[A/T]TGAGACTTAAAAAGCTAATTACCTTAACATAGAATTCAAATCTTTAATTTCACAATTCAA	INTERGENIC	--
Ca_LG_1309335	Ca_chr_1	309335	G/A	--	AAAAATCAAACTTTCATTTTACTCTCTTAACTTAGGGTTTATTATTTTGCAAAAAAAAAA[G/A]AGAGTTGAAATTGTCTCCTCTAAATTCATAAACACTAACAAACATAGTAGTGGTAAACAA	INTERGENIC	--
Ca_LG_1309377	Ca_chr_1	309377	A/C	--	TATTTTGCAAAAAAAAAAGAGAGTTGAAATTGTCTCCTCTAAATTCATAAACACTAACAA[A/C]CATAGTAGTGGTAAACAAGCACTATTGAAGCTCAAAACATTAAAAAAAAAAACGATTTCC	INTERGENIC	--
Ca_LG_1312952	Ca_chr_1	312952	A/C	--	GGATGTGTATTCAAATATGTAGGTAATCCTTTAGAAGAAATGGCGAGTAATGGAATCTCA[A/C]AATTAACATTTTTTTTGGAACGTTTGATGGCAACGAGTCGAAGATCCTTGTCAGAACAAA	INTERGENIC	--
Ca_LG_1313681	Ca_chr_1	313681	T/C	--	GTTCGCTCTCGTTAAAATTTATGTTTTCAAAATCAACCTTTTCGATGGAAGCCTTTCACT[T/C]CGAAACAAATTTCTTTTTTATCCAAAAAGTTTTTAACCTCTAAACTTTTAGGAAAAACCA	INTERGENIC	--
Ca_LG_1315846	Ca_chr_1	315846	T/C	--	TCCTTCCTTTTGCCTCGTGCCCTTAAACTTCCGACATGTCCTAAAGTATCTGTTACACTT[T/C]TTCTCACTCTTCGTTTTCACCACGCCTCCATCATTAGGTCTCCTCTTTCAAAAAACATTT	INTERGENIC	--
Ca_LG_1317924	Ca_chr_1	317924	A/G	--	TAATAAGGCCAAGGTATAAGTGGATTCATTTGGGATAATAGGCTTACGAATTGGAGTTAG[A/G]AAGACCTACTAGTCATTACAATTTTACACATGACTTTGGTACTCCACCTTTTGACATGAA	INTERGENIC	--
Ca_LG_1318548	Ca_chr_1	318548	A/G	--	ATAATCTCAAAGAATCGATGTTGGAAACTGATAATGTTATTTACGAAAGTACTCATATTA[A/G]AGTTGTGTGAACAAGTGCACTTGTAGATATCTAAAAGTTTACCACACAAACAGATCATCT	INTERGENIC	--
Ca_LG_1318620	Ca_chr_1	318620	G/A	--	CAAGTGCACTTGTAGATATCTAAAAGTTTACCACACAAACAGATCATCTTTGACGAAACA[G/A]ACTTATCTCATTAATTCAAGTAAAGCATTACAAATGAAACACAAACACAAAACATTCAGA	INTERGENIC	--
Ca_LG_1318779	Ca_chr_1	318779	G/C	--	TGAAATTGGTAAAAATCAAAGTTTAAGTTAGTTGCCAAGACATCAAAGAAATTACCGCCT[G/C]ACCCCAAAGTTCCACCTTGGTTAGGCTGTGTGGGGGTTTGAAGACCGTTGATGAGGATAA	INTERGENIC	--
Ca_LG_1351520	Ca_chr_1	351520	G/T	--	AACAAAACAATTACAATAAAATGTGATGTTATGCATGAGCTTAGACTCTACTTCACAATG[G/T]GGTACCATTCTAACTCTGAAATACTTGGTTAGAAGGCTTGATACTATGGCACCATCCCGG	INTERGENIC	--
Ca_LG_1357729	Ca_chr_1	357729	A/T	--	TATTATTATTATTATTATTATTATTATTAATTATTAATTAATGAATTAATTAATTAAATT[A/T]TACTCTTGTATAGAGGCCTAATCCACAAAACACATCTTGCTCATTTCTTTTAATTTTCTT	INTERGENIC	--
Ca_LG_1359022	Ca_chr_1	359022	G/A	--	AATATAATATTTATTATTTATATCCCTCATTTAGTCAAATATGTATAAGATTAACACATC[G/A]TAGAAAATACACATAAAAAAAATTAATCCTAAAATTAATCAACATATATTGTAAAATGAT	INTERGENIC	--
Ca_LG_1359507	Ca_chr_1	359507	G/A	--	TATTTTATTATTTTATATATTTTTCTAAAAATAATAGTATTTTAGTGTAATATTTTAAAG[G/A]ATAAGATTTTAAGTGATTTTACGTGTATATGCGCGTAAGTAATTAGTGCGATGTTTTCAT	INTERGENIC	--
Ca_LG_1359556	Ca_chr_1	359556	C/T	--	ATATTTTAAAGGATAAGATTTTAAGTGATTTTACGTGTATATGCGCGTAAGTAATTAGTG[C/T]GATGTTTTCATGTGCGTTTGACTGATATTAATTGTGCACATAATTATATTTTAATTATTT	INTERGENIC	--
Ca_LG_1362178	Ca_chr_1	362178	A/G	--	TTGATATCTTGAACTAGTTACAAATTCTTTTATTTCCTTGAAAACATATTTTATTTATCC[A/G]CCACAAATTCTTACAAAAATATAGTATAAATTATTATATATATTACTTTTGGGGTTTAGT	INTERGENIC	--
Ca_LG_1369319	Ca_chr_1	369319	A/T	--	ACGCAGGTAGAAACGCAAGCAAGAAAACCTCTTTCTCTCAAATTTCCTCCCACCAATTCT[A/T]TGCCGTTTCAATTGATCTCAACCTCTATCCCACAAAAAATCGGCCACTAAATCCATTTTT	INTERGENIC	--
Ca_LG_1369324	Ca_chr_1	369324	G/A	--	GGTAGAAACGCAAGCAAGAAAACCTCTTTCTCTCAAATTTCCTCCCACCAATTCTATGCC[G/A]TTTCAATTGATCTCAACCTCTATCCCACAAAAAATCGGCCACTAAATCCATTTTTGGCAT	INTERGENIC	--
Ca_LG_1369420	Ca_chr_1	369420	A/C	--	CGGCCACTAAATCCATTTTTGGCATCAATTTTATCAATCGTTGCTCCGTTTTTTCAAAAA[A/C]AGCTCCATTACATTCCTTGGGCGAGTTGTTTTTGGCCGATTCCGGTCACCACATTTGTCA	INTERGENIC	--
Ca_LG_1369794	Ca_chr_1	369794	T/C	--	TTACGGTTTCAATCTGCAGTTGCCGTTGAAAATTCTCATTGATTTTTGGGTTTGATAAAA[T/C]GTCGAAATAGGGTAAGGAGTGAGAGAGCGTTTGAATTCATGAGTATAATATAATATGAGA	INTERGENIC	--
Ca_LG_1372830	Ca_chr_1	372830	A/G	--	ATTATCTATTTTATTAGAGTTCAAACCAATAAACTATAGTTCGCTAAAAAAAATGTAATC[A/G]TGGTTTATTGTATAATCTATTTTAATATAGAACAAGATTTTTGATGGTCCATAAAAAACA	INTERGENIC	--
Ca_LG_1377140	Ca_chr_1	377140	G/A	--	AGCAAAATCCACTTAAATGTATTCGAATACAAGCTCCGCGTACTCGAATGCAACTGCTAA[G/A]TAATGCAGATTTCAGTTTTGAAAACGTTTCGAAATCATTCAACACTTACAACACAATGCC	INTERGENIC	--
Ca_LG_1381781	Ca_chr_1	381781	C/T	--	TGGGTCTAGCCTATAAAACACATTTTAATCATCTTTTTTAATTTTTTTATTTTTCAATAA[C/T]CAACAATTATCAATGCTAATTTTTTTCAACATTATTTTTTTAAACACAAGGAATTCCCAA	INTERGENIC	--
Ca_LG_1383918	Ca_chr_1	383918	T/C	--	GATCAATGGATAATATACCCACATTTCACACGATTGTTTTGGCATTTGTTTCAATCAAAT[T/C]GGATTTGTGGTAAAGAAGAACCGTGCAAATTAACGAATTATGTAAACGGGGAAGTCGAAT	INTERGENIC	--
Ca_LG_1393717	Ca_chr_1	393717	T/A	--	NNNNNNNNNNNNNNNNNNNNNNNNNNNNNNNNNNNNNNNNNNNNNNNNNNNNNNNNTCCA[T/A]GTAAAGAGGAATATGGGTAGCAACGACGATTGACGCATCAAAACCATGAATAAAGCTATA	INTERGENIC	--
Ca_LG_1393723	Ca_chr_1	393723	G/A	--	NNNNNNNNNNNNNNNNNNNNNNNNNNNNNNNNNNNNNNNNNNNNNNNNNNTCCATGTAAA[G/A]AGGAATATGGGTAGCAACGACGATTGACGCATCAAAACCATGAATAAAGCTATATTCGGA	INTERGENIC	--
Ca_LG_1393735	Ca_chr_1	393735	T/C	--	NNNNNNNNNNNNNNNNNNNNNNNNNNNNNNNNNNNNNNTCCATGTAAAGAGGAATATGGG[T/C]AGCAACGACGATTGACGCATCAAAACCATGAATAAAGCTATATTCGGAGATGAGTATGAA	INTERGENIC	--
Ca_LG_1393749	Ca_chr_1	393749	G/C	--	NNNNNNNNNNNNNNNNNNNNNNNNTCCATGTAAAGAGGAATATGGGTAGCAACGACGATT[G/C]ACGCATCAAAACCATGAATAAAGCTATATTCGGAGATGAGTATGAAGACTTTCTCGAAAA	INTERGENIC	--
Ca_LG_1395104	Ca_chr_1	395104	T/G	--	TTATATATGTATCTAAATATGTTTTGTTGTTGTGTAAATTAAGTTATAGCGCTTTTTTAT[T/G]TTAAAAAGCGTTGTTGTATCTTTTTGCAGTGCTCGATTCTACAATACTTTTTTTTTTTGT	INTERGENIC	--
Ca_LG_1402393	Ca_chr_1	402393	T/A	--	TTGTGTGGTGACTAGAATCACTTGTGTCAGAAGGATTATATGAGAAGTGATAGGTTAGTA[T/A]AATATTTTAAAAAATATTTTTAGAGGCCCAGTGAAAATTATTCGTAGGAGAATAATTTAA	INTERGENIC	--
Ca_LG_1402414	Ca_chr_1	402414	T/C	--	TTGTGTCAGAAGGATTATATGAGAAGTGATAGGTTAGTATAATATTTTAAAAAATATTTT[T/C]AGAGGCCCAGTGAAAATTATTCGTAGGAGAATAATTTAATCGAATTATAGAGAATTATTA	INTERGENIC	--
Ca_LG_1404174	Ca_chr_1	404174	C/T	--	CCTTAGGGTTTTTGTGAAAACAAGGTTTCCACCTTTATAGATTGAACTAAAAAATTTTAG[C/T]CATTGATATTAAATTTATAATTTTTATGAAGAGATTTAACTTTTTTAGCACCCAAATTTT	INTERGENIC	--
Ca_LG_1407469	Ca_chr_1	407469	T/A	--	TCTTGCTTGCTACTCTAGGAGTAGTTGGAGAAAAAACTTAGTCCATTCTACATAATTATA[T/A]GTAGACGGCGATCATTATCATATTTTTATTATGCTATAATTATTATGTTACTCGTTTTAA	INTERGENIC	--
Ca_LG_1409548	Ca_chr_1	409548	T/C	--	ATCATTCACTTTAAATAAATAAAAATAAATTTAATACGTTATCCTAACCCTACGAACCCT[T/C]ACAACCACATGAAATTGATTCAATTGTTCGTTTATATCAATTATTTTAAAACCAACTATA	INTERGENIC	--
Ca_LG_1409664	Ca_chr_1	409664	T/A	--	CTATAACATTTTAGAAATATAAAGAAACATTTCAAATAGTAAGACTTTCCTAACATCTAT[T/A]TATTGGTTTCAACAGCTCTAACTCATAAAACAATTCTTTGAATCAAGTTTTTCAAAAAGG	INTERGENIC	--
Ca_LG_1409670	Ca_chr_1	409670	G/A	--	CATTTTAGAAATATAAAGAAACATTTCAAATAGTAAGACTTTCCTAACATCTATTTATTG[G/A]TTTCAACAGCTCTAACTCATAAAACAATTCTTTGAATCAAGTTTTTCAAAAAGGGTCAAA	INTERGENIC	--
Ca_LG_1409680	Ca_chr_1	409680	C/G	--	ATATAAAGAAACATTTCAAATAGTAAGACTTTCCTAACATCTATTTATTGGTTTCAACAG[C/G]TCTAACTCATAAAACAATTCTTTGAATCAAGTTTTTCAAAAAGGGTCAAATAACAACAAC	INTERGENIC	--
Ca_LG_1410047	Ca_chr_1	410047	A/T	--	GAAACTATTTCCCCAATATCTCTCTCGCTATGTGTATGCGGCACACCTTTCTCTCCCTTT[A/T]TCTTTCTTTTTTTGTTTATTTTATTAACCTAATTGTAATTTATACTCCCTCAGTAGCTAG	INTERGENIC	--
Ca_LG_1410843	Ca_chr_1	410843	G/C	--	GTCAACAAGTAAAGTCTGAGCACAAAAAGGTTGTAAGGTTACTTCAACCTATTGAAATAC[G/C]TGATTGGAAGTGGGAAAGCATCGCTATGGATTTGGTCACAGGATTGCCACGAACCCAAAA	INTERGENIC	--
Ca_LG_1413632	Ca_chr_1	413632	G/A	--	TCAAAGTTCCATCACGATCTCTTAAGTAGCAATTTGACAAATGAGATCTAAATCCTCTGT[G/A]TATTTTTCCGGAAACGCTAAGCAAATGATTTTTTAACACATCATCAACGTTAAAAGTCGG	INTERGENIC	--
Ca_LG_1417931	Ca_chr_1	417931	C/T	--	TACAGGGTGTCAAAACTTTTCATCTCTAATTCTTTCATCTACATGCCATGTCAAGTGTTT[C/T]GAATATTCTTCACTACGATAGATGTGCCTAAATCTTGGTGTTATAGGAAAATACCACATG	INTERGENIC	--
Ca_LG_1426412	Ca_chr_1	426412	A/G	--	CAAAAATCAAATTGCGGTGGTTACAACCGCTGCAAATCCCTTTTTTAACCGCCGCAAACT[A/G]TATTTTTTCTTGTAGTGATTGATTCATTTATAAAGTCATTTGTTTAAAGAATAATAGAAG	INTERGENIC	--
Ca_LG_1426737	Ca_chr_1	426737	G/A	--	ACAGATTTATCAGAAGAACGTTTTGGTTATTCCCAATTGAAGACAAAGTCAAGACGTATC[G/A]TTTTTCACATTCCAAATCACAAGTTAAAGAGTATCAAGACTGATCAAATCAGTGGTCAAA	INTERGENIC	--
Ca_LG_1447541	Ca_chr_1	447541	G/A	--	AACCGCCACGTTAAACAACAACACACATCCCATTTCGGTAATCAACGCCGAAGACACCGC[G/A]ATTCGGCCAACGTTCGACGCCGCAAACCTTAATTCTGAGGACAAACGAATAACCATGGGG	INTERGENIC	--
Ca_LG_1448013	Ca_chr_1	448013	C/T	--	ATTAATTAATTAAAAATGAAAATTATATTTAATGGAAATAATGTTAAGAGTATTTACTTA[C/T]CTCTCGGCTAAACTTCTGAACACAATATTTATATGCGGTGTGTAGTATTCACTTACAAGC	INTERGENIC	--
Ca_LG_1448326	Ca_chr_1	448326	T/C	--	GGCTCTAATACCATATTAGAATTTGGGTTGAGTCTAACGCAATCCCACAAAATCGACTTA[T/C]GTGAAAACTACACATTATTTATAAATATTTTGTTAGACGTTATTTCATTAATGTGAGACT	INTERGENIC	--
Ca_LG_1449340	Ca_chr_1	449340	A/G	--	TTTTTTTTTTTTGCATACAACGATGTTGAAGTCCGTATTTCTGATCCTAAATTACAGGTA[A/G]AAGAAGACTTTTAACAAATTATATACCCTTTCTACCCTTTTCTCCTATACTTTAGCTAAA	INTERGENIC	--
Ca_LG_1451213	Ca_chr_1	451213	C/G	--	TTTCACTCCTCCCAAACTACCTTATCCATCCTTAAAATTTATGGTTAAATATCAGTAATA[C/G]AAAATTGCATTTTAGCTGTCATTTTCAACGTCGGCCCCCGACACCGACGCTACCTAGCGA	INTERGENIC	--
Ca_LG_1452454	Ca_chr_1	452454	T/C	--	AACAATGGAATATCTTAATAAATTTCACTTATTTTGGAAGTTTACTGTAGGTTGCTCTTA[T/C]AGTCTCTTGATGAGACTAACTAAGAATGTGCATGATATATGTTTAGGGAACTATTACTTT	INTERGENIC	--
Ca_LG_1458266	Ca_chr_1	458266	T/G	--	CCGAACCCGCCTAAACCAAAAATGTACTGCTCCCGTTTGGCCCAAATCCATTACAAATGG[T/G]AGGAGACTGGCCCATTCACAACAAGAATACATTGATTTTGTGAGGGCCAAAAACTCTCAC	INTERGENIC	--
Ca_LG_1458905	Ca_chr_1	458905	A/T	--	TAAATATGTTATATATAATAAACTAATATCAATAAAAATTAAAAATTTTAATTTAAAATA[A/T]AATATTACAATTTAATTAAAATTTAAATTAAATTTAAAATATAATATTTCAATGAAAATT	INTERGENIC	--
Ca_LG_1458955	Ca_chr_1	458955	C/A	--	ATTTAAAATAAAATATTACAATTTAATTAAAATTTAAATTAAATTTAAAATATAATATTT[C/A]AATGAAAATTAAAATTAAAGATTAATATAAATTAAATTAAATTAAAATTAAATTTAAAAT	INTERGENIC	--
Ca_LG_1462327	Ca_chr_1	462327	G/A	--	GTTCAACTCTTGTACGAGGGAATATATAAATTGGTTCTTTAAATTGCAAGTATTAGTTAA[G/A]TTAATTTTTGAATTATGTGAAGTGGCAAATATATCCATGAAGTTGTAAATATGTATCAAA	INTERGENIC	--
Ca_LG_1462625	Ca_chr_1	462625	C/A	--	GACAAATTAACTTAATAGACAAATTAATCAACAAACTAATTGGCAACTTGATATTCTACT[C/A]ATTAATCAACAAACTAATTGGCAACTTGTATATAGGCTATGTGAATGTTCATCTAATCCC	INTERGENIC	--
Ca_LG_1462744	Ca_chr_1	462744	C/G	--	CCTCCATATTTGCTTACATATGTGAATGGATGGATAAATATTGAGGGTTAGATGAACATC[C/G]ACAAAATCTAAACAAGTTATATGGAGGTTATATTTGGCACAAGCATACTAGGTTAATTTT	INTERGENIC	--
Ca_LG_1462779	Ca_chr_1	462779	T/C	--	AAATATTGAGGGTTAGATGAACATCCACAAAATCTAAACAAGTTATATGGAGGTTATATT[T/C]GGCACAAGCATACTAGGTTAATTTTAATGAACTATTTTGGAGTTGACTAAAAAGTTTGGA	INTERGENIC	--
Ca_LG_1462933	Ca_chr_1	462933	T/G	--	TTTGGTTGTTAAGAGTTAACTAATTTTGATTAAAAGAAAAATAAAGGATACAAAAATCAA[T/G]AGTTTTTAGAACATGGTTCACCCTCTTAACTTGGCCAAACAGTTTTCCAAAATTTCTCTT	INTERGENIC	--
Ca_LG_1462959	Ca_chr_1	462959	T/A	--	TGATTAAAAGAAAAATAAAGGATACAAAAATCAATAGTTTTTAGAACATGGTTCACCCTC[T/A]TAACTTGGCCAAACAGTTTTCCAAAATTTCTCTTCGAAGACTAAAGTGGCACCAAAACTT	INTERGENIC	--
Ca_LG_1463260	Ca_chr_1	463260	T/C	--	GTGCAGGACAAACTATCAACCACGATGTCTCTAAGATAAAACAGTCCAGTTACACTATAC[T/C]AGTTTTACTACTGTACTGTAGAAAACTGTTCTAAAATTACACCATTCAAATATAACGGTT	INTERGENIC	--
Ca_LG_1463306	Ca_chr_1	463306	T/C	--	CAGTTACACTATACTAGTTTTACTACTGTACTGTAGAAAACTGTTCTAAAATTACACCAT[T/C]CAAATATAACGGTTAATGCCACTTGTAATATAATACTATGGCCATTCAAAAACTTAAAGG	INTERGENIC	--
Ca_LG_1463307	Ca_chr_1	463307	C/T	--	AGTTACACTATACTAGTTTTACTACTGTACTGTAGAAAACTGTTCTAAAATTACACCATT[C/T]AAATATAACGGTTAATGCCACTTGTAATATAATACTATGGCCATTCAAAAACTTAAAGGG	INTERGENIC	--
Ca_LG_1463317	Ca_chr_1	463317	G/A	--	TACTAGTTTTACTACTGTACTGTAGAAAACTGTTCTAAAATTACACCATTCAAATATAAC[G/A]GTTAATGCCACTTGTAATATAATACTATGGCCATTCAAAAACTTAAAGGGACAAATTTTT	INTERGENIC	--
Ca_LG_1463347	Ca_chr_1	463347	G/A	--	TGTTCTAAAATTACACCATTCAAATATAACGGTTAATGCCACTTGTAATATAATACTATG[G/A]CCATTCAAAAACTTAAAGGGACAAATTTTTCAGGTAAATGGACATAAAGAAAATTTGGGA	INTERGENIC	--
Ca_LG_1463386	Ca_chr_1	463386	T/G	--	CACTTGTAATATAATACTATGGCCATTCAAAAACTTAAAGGGACAAATTTTTCAGGTAAA[T/G]GGACATAAAGAAAATTTGGGACGAAGCAGAAAAGGGAGAAGAGAGAAAACTCATTTATTT	INTERGENIC	--
Ca_LG_1463457	Ca_chr_1	463457	A/G	--	AAAATTTGGGACGAAGCAGAAAAGGGAGAAGAGAGAAAACTCATTTATTTTGGAGTTTTG[A/G]TGTATTTTGTGAATTGAGTGGAATCCATTATTTATAGAGGAATTTTTGAATCTGATTTGA	INTERGENIC	--
Ca_LG_1463506	Ca_chr_1	463506	A/C	--	TTGGAGTTTTGATGTATTTTGTGAATTGAGTGGAATCCATTATTTATAGAGGAATTTTTG[A/C]ATCTGATTTGAGCAAATTCCACGAGAACGATTTGTGACTAGTTCTTTGAAGATGCATGAG	INTERGENIC	--
Ca_LG_1463540	Ca_chr_1	463540	G/T	--	ATCCATTATTTATAGAGGAATTTTTGAATCTGATTTGAGCAAATTCCACGAGAACGATTT[G/T]TGACTAGTTCTTTGAAGATGCATGAGTCCACAAAAAAACCGACCTGCGAAATCGGAGTAC	INTERGENIC	--
Ca_LG_1463561	Ca_chr_1	463561	C/A	--	TTTTGAATCTGATTTGAGCAAATTCCACGAGAACGATTTGTGACTAGTTCTTTGAAGATG[C/A]ATGAGTCCACAAAAAAACCGACCTGCGAAATCGGAGTACACAAGAAAAGTGGCAAAAAAT	INTERGENIC	--
Ca_LG_1463579	Ca_chr_1	463579	C/T	--	CAAATTCCACGAGAACGATTTGTGACTAGTTCTTTGAAGATGCATGAGTCCACAAAAAAA[C/T]CGACCTGCGAAATCGGAGTACACAAGAAAAGTGGCAAAAAATATTTGAGAGACAAAAGGT	INTERGENIC	--
Ca_LG_1463594	Ca_chr_1	463594	G/A	--	CGATTTGTGACTAGTTCTTTGAAGATGCATGAGTCCACAAAAAAACCGACCTGCGAAATC[G/A]GAGTACACAAGAAAAGTGGCAAAAAATATTTGAGAGACAAAAGGTCAAACCTCCTACTTA	INTERGENIC	--
Ca_LG_1463626	Ca_chr_1	463626	G/C	--	GTCCACAAAAAAACCGACCTGCGAAATCGGAGTACACAAGAAAAGTGGCAAAAAATATTT[G/C]AGAGACAAAAGGTCAAACCTCCTACTTATAAATAGTGTGTGATATTTCTCCAATGTGGAA	INTERGENIC	--
Ca_LG_1463673	Ca_chr_1	463673	T/C	--	GCAAAAAATATTTGAGAGACAAAAGGTCAAACCTCCTACTTATAAATAGTGTGTGATATT[T/C]CTCCAATGTGGAACTTGTTCATTTTTTCAATTTACACAACACTAGCTCTAAATTTCAAAA	INTERGENIC	--
Ca_LG_1463685	Ca_chr_1	463685	A/G	--	TGAGAGACAAAAGGTCAAACCTCCTACTTATAAATAGTGTGTGATATTTCTCCAATGTGG[A/G]ACTTGTTCATTTTTTCAATTTACACAACACTAGCTCTAAATTTCAAAATTTAGTGTTTAA	INTERGENIC	--
Ca_LG_1463783	Ca_chr_1	463783	G/A	--	AAATTTCAAAATTTAGTGTTTAAGTTCCAACATTGTTTCTAACAACAATAGAAAAGATCA[G/A]ATGAATAAAAAATTTCATGAAACATATATAGAGAAAATTTGATGTCAACCAAGAAATGTC	INTERGENIC	--
Ca_LG_1463814	Ca_chr_1	463814	G/T	--	ATTGTTTCTAACAACAATAGAAAAGATCAGATGAATAAAAAATTTCATGAAACATATATA[G/T]AGAAAATTTGATGTCAACCAAGAAATGTCCTCTATATTTTTAAGTATGTTGTTGATCCTT	INTERGENIC	--
Ca_LG_1463896	Ca_chr_1	463896	T/A	--	GAAATGTCCTCTATATTTTTAAGTATGTTGTTGATCCTTTGACCATACCATCTTGATTAT[T/A]CTGTCACATAGTCATAAACGCGCGCGCAATCAGTGACTTCAGACGAATCTAGGTTCGAGC	INTERGENIC	--
Ca_LG_1463898	Ca_chr_1	463898	T/G	--	AATGTCCTCTATATTTTTAAGTATGTTGTTGATCCTTTGACCATACCATCTTGATTATTC[T/G]GTCACATAGTCATAAACGCGCGCGCAATCAGTGACTTCAGACGAATCTAGGTTCGAGCTA	INTERGENIC	--
Ca_LG_1463903	Ca_chr_1	463903	C/T	--	CCTCTATATTTTTAAGTATGTTGTTGATCCTTTGACCATACCATCTTGATTATTCTGTCA[C/T]ATAGTCATAAACGCGCGCGCAATCAGTGACTTCAGACGAATCTAGGTTCGAGCTATTTCT	INTERGENIC	--
Ca_LG_1463912	Ca_chr_1	463912	A/T	--	TTTTAAGTATGTTGTTGATCCTTTGACCATACCATCTTGATTATTCTGTCACATAGTCAT[A/T]AACGCGCGCGCAATCAGTGACTTCAGACGAATCTAGGTTCGAGCTATTTCTTGTGAAAAA	INTERGENIC	--
Ca_LG_1463952	Ca_chr_1	463952	C/T	--	TTATTCTGTCACATAGTCATAAACGCGCGCGCAATCAGTGACTTCAGACGAATCTAGGTT[C/T]GAGCTATTTCTTGTGAAAAAATCGTTTGGATATAACCATATTCGAGACATTAAGGGCTCA	INTERGENIC	--
Ca_LG_1463994	Ca_chr_1	463994	T/G	--	TTCAGACGAATCTAGGTTCGAGCTATTTCTTGTGAAAAAATCGTTTGGATATAACCATAT[T/G]CGAGACATTAAGGGCTCATTTGTTTAAGTTTTTTTTTTAAAAAATTGATTTTTAAAGTAT	INTERGENIC	--
Ca_LG_1464077	Ca_chr_1	464077	T/C	--	TTTAAGTTTTTTTTTTAAAAAATTGATTTTTAAAGTATTTTATCTTTTTTGTTATAATAC[T/C]TTTAAAAAACAATTCTAAAAATAAAGCTTCAAATGAAAAACTTGTTTAAATAATTTATCT	INTERGENIC	--
Ca_LG_1464083	Ca_chr_1	464083	A/G	--	TTTTTTTTTTAAAAAATTGATTTTTAAAGTATTTTATCTTTTTTGTTATAATACTTTTAA[A/G]AAACAATTCTAAAAATAAAGCTTCAAATGAAAAACTTGTTTAAATAATTTATCTTAAAAT	INTERGENIC	--
Ca_LG_1464168	Ca_chr_1	464168	G/T	--	AAATGAAAAACTTGTTTAAATAATTTATCTTAAAATGATATTAAAATATCATTTTAAGTA[G/T]TTCATCTATTTGCTACAAGTTTTTTTGGATAATGAAATTTCAAAAAATGATTAAAATAAA	INTERGENIC	--
Ca_LG_1464238	Ca_chr_1	464238	C/T	--	TTGCTACAAGTTTTTTTGGATAATGAAATTTCAAAAAATGATTAAAATAAAAAAGCTATT[C/T]TAAGAAACTCTTCATAAAAATCATTTTTGAAATATATCTTTTTTTTAAATGTAATTTTTA	INTERGENIC	--
Ca_LG_1464407	Ca_chr_1	464407	G/A	--	AATTAATTTTTTTAATCAATAACAACTAAACCAACTTCTATTATTTTTAATTAAGTTATC[G/A]TAAAAATTATTTTTAAAAATATAAAGTGGAAATGATTTTTTAAAAATCTTAAACAATTGA	INTERGENIC	--
Ca_LG_1464435	Ca_chr_1	464435	G/C	--	AACCAACTTCTATTATTTTTAATTAAGTTATCGTAAAAATTATTTTTAAAAATATAAAGT[G/C]GAAATGATTTTTTAAAAATCTTAAACAATTGAACTCTAAAGTGAAGATCTTTTTCTAGTT	INTERGENIC	--
Ca_LG_1464567	Ca_chr_1	464567	T/C	--	ATCTTTGTTTTTTTTTTTTTTTTTGTTTTTTTTTTTTTTGTTCTTTCTGTGGTTTACAAA[T/C]GAACGAGACTCTATCAGTTTCGGAATTCGATCGAAAGATAATTAAGATTTGATAAAAAAT	INTERGENIC	--
Ca_LG_1464589	Ca_chr_1	464589	G/A	--	TTGTTTTTTTTTTTTTTGTTCTTTCTGTGGTTTACAAATGAACGAGACTCTATCAGTTTC[G/A]GAATTCGATCGAAAGATAATTAAGATTTGATAAAAAATTATTTCAGTAAAAATATATCTT	INTERGENIC	--
Ca_LG_1464592	Ca_chr_1	464592	A/G	--	TTTTTTTTTTTTTTGTTCTTTCTGTGGTTTACAAATGAACGAGACTCTATCAGTTTCGGA[A/G]TTCGATCGAAAGATAATTAAGATTTGATAAAAAATTATTTCAGTAAAAATATATCTTCAG	INTERGENIC	--
Ca_LG_1464605	Ca_chr_1	464605	A/G	--	TGTTCTTTCTGTGGTTTACAAATGAACGAGACTCTATCAGTTTCGGAATTCGATCGAAAG[A/G]TAATTAAGATTTGATAAAAAATTATTTCAGTAAAAATATATCTTCAGATTATTTGAAATT	INTERGENIC	--
Ca_LG_1464642	Ca_chr_1	464642	T/C	--	CAGTTTCGGAATTCGATCGAAAGATAATTAAGATTTGATAAAAAATTATTTCAGTAAAAA[T/C]ATATCTTCAGATTATTTGAAATTATTTATTATTAATTAAAATTTATTAACCACTTAAATT	INTERGENIC	--
Ca_LG_1464647	Ca_chr_1	464647	C/T	--	TCGGAATTCGATCGAAAGATAATTAAGATTTGATAAAAAATTATTTCAGTAAAAATATAT[C/T]TTCAGATTATTTGAAATTATTTATTATTAATTAAAATTTATTAACCACTTAAATTTAATT	INTERGENIC	--
Ca_LG_1464658	Ca_chr_1	464658	T/C	--	TCGAAAGATAATTAAGATTTGATAAAAAATTATTTCAGTAAAAATATATCTTCAGATTAT[T/C]TGAAATTATTTATTATTAATTAAAATTTATTAACCACTTAAATTTAATTTTAATATTAAA	INTERGENIC	--
Ca_LG_1464941	Ca_chr_1	464941	G/T	--	AATAAAATGTCCCTGTCCATGCCCAAAACTTCCATCTTTGTTTTCATGTTATTTTTCAAT[G/T]GAAGGAAAACGTAATTTTCATCATGTCTTTTTCCCCTTCTTTGATTTGCCCTTGTCTCTT	INTERGENIC	--
Ca_LG_1465053	Ca_chr_1	465053	A/G	--	TTGTCTCTTCTTACTCTATGGCTCATAGAAATTTATGGAAGCTGTTGGTTCATGTTTCCT[A/G]ACAACCAAATCAATCATTTGTGACAATAAATTTTATTATTTGATATCATATAGGAAAGGG	INTERGENIC	--
Ca_LG_1465072	Ca_chr_1	465072	T/C	--	GGCTCATAGAAATTTATGGAAGCTGTTGGTTCATGTTTCCTAACAACCAAATCAATCATT[T/C]GTGACAATAAATTTTATTATTTGATATCATATAGGAAAGGGTTTTAAGACAACGAAGTGA	INTERGENIC	--
Ca_LG_1465109	Ca_chr_1	465109	A/G	--	TCCTAACAACCAAATCAATCATTTGTGACAATAAATTTTATTATTTGATATCATATAGGA[A/G]AGGGTTTTAAGACAACGAAGTGAAATATATAATGTAATAATGGTTAATATATTCACACGA	INTERGENIC	--
Ca_LG_1465122	Ca_chr_1	465122	C/T	--	ATCAATCATTTGTGACAATAAATTTTATTATTTGATATCATATAGGAAAGGGTTTTAAGA[C/T]AACGAAGTGAAATATATAATGTAATAATGGTTAATATATTCACACGAGTATATCATGTTT	INTERGENIC	--
Ca_LG_1465221	Ca_chr_1	465221	G/A	--	TTCACACGAGTATATCATGTTTTTTTTTTAGGAAAAGGATGACTTGAAAAATATGACAGT[G/A]ATTTAAACGCTAGAATATACTAACTATAACTTTACCTATACTCTAATCCTTTTAAAATGA	INTERGENIC	--
Ca_LG_1465230	Ca_chr_1	465230	G/A	--	GTATATCATGTTTTTTTTTTAGGAAAAGGATGACTTGAAAAATATGACAGTGATTTAAAC[G/A]CTAGAATATACTAACTATAACTTTACCTATACTCTAATCCTTTTAAAATGAATTTGTATG	INTERGENIC	--
Ca_LG_1465245	Ca_chr_1	465245	C/T	--	TTTTTAGGAAAAGGATGACTTGAAAAATATGACAGTGATTTAAACGCTAGAATATACTAA[C/T]TATAACTTTACCTATACTCTAATCCTTTTAAAATGAATTTGTATGGTGAAACATTTGAGA	INTERGENIC	--
Ca_LG_1465256	Ca_chr_1	465256	C/A	--	AGGATGACTTGAAAAATATGACAGTGATTTAAACGCTAGAATATACTAACTATAACTTTA[C/A]CTATACTCTAATCCTTTTAAAATGAATTTGTATGGTGAAACATTTGAGAAACTAACCACT	INTERGENIC	--
Ca_LG_1465320	Ca_chr_1	465320	C/T	--	TACTCTAATCCTTTTAAAATGAATTTGTATGGTGAAACATTTGAGAAACTAACCACTCTT[C/T]AATTTGGTTACAAGTTTCAACAATGAGATAACTTTCAAAGAGAAGTTAATAAAAAATTAG	INTERGENIC	--
Ca_LG_1465338	Ca_chr_1	465338	C/A	--	ATGAATTTGTATGGTGAAACATTTGAGAAACTAACCACTCTTCAATTTGGTTACAAGTTT[C/A]AACAATGAGATAACTTTCAAAGAGAAGTTAATAAAAAATTAGTTCAAATACAATGAAGAA	INTERGENIC	--
Ca_LG_1465366	Ca_chr_1	465366	T/A	--	AACTAACCACTCTTCAATTTGGTTACAAGTTTCAACAATGAGATAACTTTCAAAGAGAAG[T/A]TAATAAAAAATTAGTTCAAATACAATGAAGAAAACTTTCTTTGAAAAAAAATATAATTTT	INTERGENIC	--
Ca_LG_1465510	Ca_chr_1	465510	C/T	--	TTCTCTTTTTCATCCTAATTTTTGTTAAAAAAAGGATTTCTTTTTTTCTTGAATGATTTA[C/T]ACTTTTTGATAATCAGAGTTTGTATGAAAGTAGCTGTGGTGTATATATTTGATTTTTGAT	INTERGENIC	--
Ca_LG_1465511	Ca_chr_1	465511	A/C	--	TCTCTTTTTCATCCTAATTTTTGTTAAAAAAAGGATTTCTTTTTTTCTTGAATGATTTAC[A/C]CTTTTTGATAATCAGAGTTTGTATGAAAGTAGCTGTGGTGTATATATTTGATTTTTGATA	INTERGENIC	--
Ca_LG_1465522	Ca_chr_1	465522	A/C	--	TCCTAATTTTTGTTAAAAAAAGGATTTCTTTTTTTCTTGAATGATTTACACTTTTTGATA[A/C]TCAGAGTTTGTATGAAAGTAGCTGTGGTGTATATATTTGATTTTTGATATTCTCAATAGG	INTERGENIC	--
Ca_LG_1465551	Ca_chr_1	465551	G/A	--	TTTTTTCTTGAATGATTTACACTTTTTGATAATCAGAGTTTGTATGAAAGTAGCTGTGGT[G/A]TATATATTTGATTTTTGATATTCTCAATAGGTTGGTACTTTTTCGTGTATACAAAAATTA	INTERGENIC	--
Ca_LG_1465565	Ca_chr_1	465565	T/C	--	ATTTACACTTTTTGATAATCAGAGTTTGTATGAAAGTAGCTGTGGTGTATATATTTGATT[T/C]TTGATATTCTCAATAGGTTGGTACTTTTTCGTGTATACAAAAATTAGTTGCAATCAATAG	INTERGENIC	--
Ca_LG_1465575	Ca_chr_1	465575	T/A	--	TTTGATAATCAGAGTTTGTATGAAAGTAGCTGTGGTGTATATATTTGATTTTTGATATTC[T/A]CAATAGGTTGGTACTTTTTCGTGTATACAAAAATTAGTTGCAATCAATAGTCTTTAGCGT	INTERGENIC	--
Ca_LG_1465583	Ca_chr_1	465583	T/A	--	TCAGAGTTTGTATGAAAGTAGCTGTGGTGTATATATTTGATTTTTGATATTCTCAATAGG[T/A]TGGTACTTTTTCGTGTATACAAAAATTAGTTGCAATCAATAGTCTTTAGCGTTGAAGACG	INTERGENIC	--
Ca_LG_1465651	Ca_chr_1	465651	A/G	--	TTTTCGTGTATACAAAAATTAGTTGCAATCAATAGTCTTTAGCGTTGAAGACGACTTTAT[A/G]TAGTTTTTGAGAAATTAGACTAAACAAAACTTTTTTTATTTTATTTTTTATTTTATCAAA	INTERGENIC	--
Ca_LG_1465713	Ca_chr_1	465713	G/A	--	AGTTTTTGAGAAATTAGACTAAACAAAACTTTTTTTATTTTATTTTTTATTTTATCAAAA[G/A]TAAATTTACAAACCCCATTTTTTAATCTAAAAAATTAATAAACAATCCCCAACAACGACG	INTERGENIC	--
Ca_LG_1465723	Ca_chr_1	465723	A/G	--	AAATTAGACTAAACAAAACTTTTTTTATTTTATTTTTTATTTTATCAAAAGTAAATTTAC[A/G]AACCCCATTTTTTAATCTAAAAAATTAATAAACAATCCCCAACAACGACGTCTAAAACAT	INTERGENIC	--
Ca_LG_1465818	Ca_chr_1	465818	G/A	--	ATCCCCAACAACGACGTCTAAAACATGACAACTCTTTAACAAATGAATCAAATCTTTCAA[G/A]TAATAAGGTGATAAATAAAATCATCTCCATATGGTTTGTTATTAAATTATCAATAATGCT	INTERGENIC	--
Ca_LG_1465904	Ca_chr_1	465904	T/C	--	TCCATATGGTTTGTTATTAAATTATCAATAATGCTAACAACACACTTTTTAACATACTCT[T/C]TTTGTTTAGTTAAAATCCACATAGATCCCACCAAATTTATATGGAATCCCCATAATTTGG	INTERGENIC	--
Ca_LG_1465928	Ca_chr_1	465928	G/T	--	TCAATAATGCTAACAACACACTTTTTAACATACTCTTTTTGTTTAGTTAAAATCCACATA[G/T]ATCCCACCAAATTTATATGGAATCCCCATAATTTGGTAGAACTAATGTAACAGATATGTG	INTERGENIC	--
Ca_LG_1465966	Ca_chr_1	465966	A/G	--	TTGTTTAGTTAAAATCCACATAGATCCCACCAAATTTATATGGAATCCCCATAATTTGGT[A/G]GAACTAATGTAACAGATATGTGTTAAACAAATATCTGTTAGAGAGGAGTGTTGCTAACAC	INTERGENIC	--
Ca_LG_1465994	Ca_chr_1	465994	C/A	--	ACCAAATTTATATGGAATCCCCATAATTTGGTAGAACTAATGTAACAGATATGTGTTAAA[C/A]AAATATCTGTTAGAGAGGAGTGTTGCTAACACTTCTATTAAATTATTCGTCTCAATAAAG	INTERGENIC	--
Ca_LG_1466001	Ca_chr_1	466001	C/T	--	TTATATGGAATCCCCATAATTTGGTAGAACTAATGTAACAGATATGTGTTAAACAAATAT[C/T]TGTTAGAGAGGAGTGTTGCTAACACTTCTATTAAATTATTCGTCTCAATAAAGATATAAA	INTERGENIC	--
Ca_LG_1466050	Ca_chr_1	466050	T/C	--	TAAACAAATATCTGTTAGAGAGGAGTGTTGCTAACACTTCTATTAAATTATTCGTCTCAA[T/C]AAAGATATAAACACTTGCTAACAAAAAATTTATAAGTTGATTTATAATTTCGAGCAAACG	INTERGENIC	--
Ca_LG_1466104	Ca_chr_1	466104	G/A	--	TCTCAATAAAGATATAAACACTTGCTAACAAAAAATTTATAAGTTGATTTATAATTTCGA[G/A]CAAACGTAAAAATAATTAGCGAAAACTCAATATGGGAAAAATGACTAGGGATTCAAATCA	INTERGENIC	--
Ca_LG_1466153	Ca_chr_1	466153	G/A	--	TATAATTTCGAGCAAACGTAAAAATAATTAGCGAAAACTCAATATGGGAAAAATGACTAG[G/A]GATTCAAATCACATCATTTTTACTATGTAATTATTAATTCACTATTTTAACAAACTAGAC	INTERGENIC	--
Ca_LG_1466174	Ca_chr_1	466174	T/C	--	AAATAATTAGCGAAAACTCAATATGGGAAAAATGACTAGGGATTCAAATCACATCATTTT[T/C]ACTATGTAATTATTAATTCACTATTTTAACAAACTAGACTATGACAAATTCATTGGCTCA	INTERGENIC	--
Ca_LG_1466282	Ca_chr_1	466282	T/C	--	ATTCATTGGCTCAAAATCCCATTTTTATAAAAACGAATCATAAATACTTAAGTGATCAGA[T/C]TTGTTACTCAAATCATGTACTAACGTTAATTTCTTATAACACGTGTTAATATTTTATATT	INTERGENIC	--
Ca_LG_1466379	Ca_chr_1	466379	T/C	--	TAACACGTGTTAATATTTTATATTCCTATAACAATTTTGAAACATGATCTATGTTAGTTC[T/C]GGTTACCATAATTTATTTCTCAACAACGAAGTAATACATAGGTTCAATTCTATGATAATC	INTERGENIC	--
Ca_LG_1466391	Ca_chr_1	466391	T/C	--	ATATTTTATATTCCTATAACAATTTTGAAACATGATCTATGTTAGTTCTGGTTACCATAA[T/C]TTATTTCTCAACAACGAAGTAATACATAGGTTCAATTCTATGATAATCAAGCACATAAAA	INTERGENIC	--
Ca_LG_1466420	Ca_chr_1	466420	G/A	--	ACATGATCTATGTTAGTTCTGGTTACCATAATTTATTTCTCAACAACGAAGTAATACATA[G/A]GTTCAATTCTATGATAATCAAGCACATAAAAACTTTACGAACAAAAATGGATAAATAATC	INTERGENIC	--
Ca_LG_1466434	Ca_chr_1	466434	A/G	--	AGTTCTGGTTACCATAATTTATTTCTCAACAACGAAGTAATACATAGGTTCAATTCTATG[A/G]TAATCAAGCACATAAAAACTTTACGAACAAAAATGGATAAATAATCAAACACTATATAAC	INTERGENIC	--
Ca_LG_1466440	Ca_chr_1	466440	A/G	--	GGTTACCATAATTTATTTCTCAACAACGAAGTAATACATAGGTTCAATTCTATGATAATC[A/G]AGCACATAAAAACTTTACGAACAAAAATGGATAAATAATCAAACACTATATAACTTCATC	INTERGENIC	--
Ca_LG_1466458	Ca_chr_1	466458	C/A	--	CTCAACAACGAAGTAATACATAGGTTCAATTCTATGATAATCAAGCACATAAAAACTTTA[C/A]GAACAAAAATGGATAAATAATCAAACACTATATAACTTCATCTAATTCCTAATCAATGAG	INTERGENIC	--
Ca_LG_1466599	Ca_chr_1	466599	C/T	--	TTTGGACAAAAAATACAGATAAAGAAGAAAATTACACATAAAGGTTGCAAAAAAAACCCT[C/T]TTAACGTAAGTTGTCTCCTCCTTTGCATCTAAAATTCAGAGCACTACAAAATAACTATTT	INTERGENIC	--
Ca_LG_1466604	Ca_chr_1	466604	C/T	--	ACAAAAAATACAGATAAAGAAGAAAATTACACATAAAGGTTGCAAAAAAAACCCTCTTAA[C/T]GTAAGTTGTCTCCTCCTTTGCATCTAAAATTCAGAGCACTACAAAATAACTATTTTTGAC	INTERGENIC	--
Ca_LG_1466640	Ca_chr_1	466640	G/A	--	AGGTTGCAAAAAAAACCCTCTTAACGTAAGTTGTCTCCTCCTTTGCATCTAAAATTCAGA[G/A]CACTACAAAATAACTATTTTTGACTTAAAAATGGTATGGGAACGTGTGCTTGCTCATAGC	INTERGENIC	--
Ca_LG_1466710	Ca_chr_1	466710	C/G	--	ATAACTATTTTTGACTTAAAAATGGTATGGGAACGTGTGCTTGCTCATAGCGTTGAGTAT[C/G]GGCGCAATGCACTAGCTCATAATTAATTTGGACGTAACCACTAGCACAATGCGTTGCAAA	INTERGENIC	--
Ca_LG_1466764	Ca_chr_1	466764	T/C	--	GAGTATCGGCGCAATGCACTAGCTCATAATTAATTTGGACGTAACCACTAGCACAATGCG[T/C]TGCAAAGTTTCCTATTGCGCCCATAAGCAGGGGGATGATGCGTGCTGATGAGCAGAAACG	INTERGENIC	--
Ca_LG_1466774	Ca_chr_1	466774	T/C	--	GCAATGCACTAGCTCATAATTAATTTGGACGTAACCACTAGCACAATGCGTTGCAAAGTT[T/C]CCTATTGCGCCCATAAGCAGGGGGATGATGCGTGCTGATGAGCAGAAACGGAGAATGATG	INTERGENIC	--
Ca_LG_1466783	Ca_chr_1	466783	G/T	--	TAGCTCATAATTAATTTGGACGTAACCACTAGCACAATGCGTTGCAAAGTTTCCTATTGC[G/T]CCCATAAGCAGGGGGATGATGCGTGCTGATGAGCAGAAACGGAGAATGATGCGCGCAGGA	INTERGENIC	--
Ca_LG_1468051	Ca_chr_1	468051	G/A	--	GGTAAGTTTGAAAATATGATTTGGTTTTGATTGATCTTTAAAATCGGGAGGTTGACGCAC[G/A]AAAACTTGTTCATTTAAAACGTCATTTAAGAATGCACTTTTAACATCCATTTGAAAGAGT	INTERGENIC	--
Ca_LG_1468071	Ca_chr_1	468071	C/A	--	TTGGTTTTGATTGATCTTTAAAATCGGGAGGTTGACGCACGAAAACTTGTTCATTTAAAA[C/A]GTCATTTAAGAATGCACTTTTAACATCCATTTGAAAGAGTTTAATAAGTTTATGAGATGC	INTERGENIC	--
Ca_LG_1468159	Ca_chr_1	468159	C/T	--	CATTTGAAAGAGTTTAATAAGTTTATGAGATGCATATGCAACAAGAATTTGTATAGCTTC[C/T]AACCTTGTGGCAAAAGCAAAAGTTTCATCGTAATCTATACATTCTTGTTGATTATAACTT	INTERGENIC	--
Ca_LG_1468167	Ca_chr_1	468167	T/C	--	AGAGTTTAATAAGTTTATGAGATGCATATGCAACAAGAATTTGTATAGCTTCCAACCTTG[T/C]GGCAAAAGCAAAAGTTTCATCGTAATCTATACATTCTTGTTGATTATAACTTTGAGCAAC	INTERGENIC	--
Ca_LG_1468171	Ca_chr_1	468171	A/G	--	TTTAATAAGTTTATGAGATGCATATGCAACAAGAATTTGTATAGCTTCCAACCTTGTGGC[A/G]AAAGCAAAAGTTTCATCGTAATCTATACATTCTTGTTGATTATAACTTTGAGCAACCAAT	INTERGENIC	--
Ca_LG_1468172	Ca_chr_1	468172	A/G	--	TTAATAAGTTTATGAGATGCATATGCAACAAGAATTTGTATAGCTTCCAACCTTGTGGCA[A/G]AAGCAAAAGTTTCATCGTAATCTATACATTCTTGTTGATTATAACTTTGAGCAACCAATG	INTERGENIC	--
Ca_LG_1468438	Ca_chr_1	468438	C/T	--	TGATCAACTATAGCTTCTTCGATTGATTTTGGTTCAATTTGGGAGATCATTGCCATGTTG[C/T]TGTTTCCATCATCCCTGAACGACATTCTTGTTATAATTCCATTAGCAGTATCTTCAATGA	INTERGENIC	--
Ca_LG_1468440	Ca_chr_1	468440	G/T	--	ATCAACTATAGCTTCTTCGATTGATTTTGGTTCAATTTGGGAGATCATTGCCATGTTGCT[G/T]TTTCCATCATCCCTGAACGACATTCTTGTTATAATTCCATTAGCAGTATCTTCAATGATT	INTERGENIC	--
Ca_LG_1468471	Ca_chr_1	468471	A/C	--	TCAATTTGGGAGATCATTGCCATGTTGCTGTTTCCATCATCCCTGAACGACATTCTTGTT[A/C]TAATTCCATTAGCAGTATCTTCAATGATTAGATTTTGAAGGTGATCACTAATCGTTCTAT	INTERGENIC	--
Ca_LG_1468491	Ca_chr_1	468491	T/C	--	CATGTTGCTGTTTCCATCATCCCTGAACGACATTCTTGTTATAATTCCATTAGCAGTATC[T/C]TCAATGATTAGATTTTGAAGGTGATCACTAATCGTTCTATAGCTTTTAGGAGGAGAACAA	INTERGENIC	--
Ca_LG_1468501	Ca_chr_1	468501	A/T	--	TTTCCATCATCCCTGAACGACATTCTTGTTATAATTCCATTAGCAGTATCTTCAATGATT[A/T]GATTTTGAAGGTGATCACTAATCGTTCTATAGCTTTTAGGAGGAGAACAAAACAAAAATT	INTERGENIC	--
Ca_LG_1468510	Ca_chr_1	468510	A/G	--	TCCCTGAACGACATTCTTGTTATAATTCCATTAGCAGTATCTTCAATGATTAGATTTTGA[A/G]GGTGATCACTAATCGTTCTATAGCTTTTAGGAGGAGAACAAAACAAAAATTGTTTATCAA	INTERGENIC	--
Ca_LG_1468550	Ca_chr_1	468550	A/G	--	CTTCAATGATTAGATTTTGAAGGTGATCACTAATCGTTCTATAGCTTTTAGGAGGAGAAC[A/G]AAACAAAAATTGTTTATCAATCTGGGTTTCCTGGAGAACATTTTGCTGCTGCTATTGCCC	INTERGENIC	--
Ca_LG_1468815	Ca_chr_1	468815	C/A	--	TATAGTTTTGTCTGATTTTGCATCAAACTTTCCAAGAGTTTCTTTGTTGTTCAAGATATA[C/A]CAATAACAACCAAAAATGAAAAAATATGATATGTTTGGCTTCCTGGTTTTTCAGATTTCA	INTERGENIC	--
Ca_LG_1469813	Ca_chr_1	469813	A/C	--	GGGCATAATTTTTCTTACCAATTGTTTCGTTACCTTTAATCCGAGCTTGATTATCATTCC[A/C]GAAGGTGGCTGATCCTCCATATTTCTTGACGAAGGACCATGGCTTTTTCTTGGCACTTTG	INTERGENIC	--
Ca_LG_1469821	Ca_chr_1	469821	G/A	--	TTTTTCTTACCAATTGTTTCGTTACCTTTAATCCGAGCTTGATTATCATTCCAGAAGGTG[G/A]CTGATCCTCCATATTTCTTGACGAAGGACCATGGCTTTTTCTTGGCACTTTGAAATCCAA	INTERGENIC	--
Ca_LG_1469894	Ca_chr_1	469894	T/G	--	ATTTCTTGACGAAGGACCATGGCTTTTTCTTGGCACTTTGAAATCCAACCTACATGATTT[T/G]TTACATTAACTTTAGGTACCCATTTGGTCTTGGGTCTTTGAGGGTTAGTTTTGAATTTTG	INTERGENIC	--
Ca_LG_1470101	Ca_chr_1	470101	A/G	--	GAAAACTGAGTTTTAACTGGTTTTGGTAAAATTCCAGAACATTCTCTTTTTGTTGCTTTA[A/G]CTAGAGAACGTTCTCCTTTTTTTAGTTTTTGGAAAAAATTTGTTTTTGCTCTAGAATGTT	INTERGENIC	--
Ca_LG_1470190	Ca_chr_1	470190	T/C	--	TTGGAAAAAATTTGTTTTTGCTCTAGAATGTTCTATTTTTTTTTAAAAAAAATTTTTGTC[T/C]TTGATTTTCTCATCTGTTTTCTTAAAATATCATGCAATTCTAGATGCCCAATCTTGGTGC	INTERGENIC	--
Ca_LG_1470206	Ca_chr_1	470206	G/C	--	TTTGCTCTAGAATGTTCTATTTTTTTTTAAAAAAAATTTTTGTCTTTGATTTTCTCATCT[G/C]TTTTCTTAAAATATCATGCAATTCTAGATGCCCAATCTTGGTGCAATATGAACATTTAAT	INTERGENIC	--
Ca_LG_1470220	Ca_chr_1	470220	T/A	--	TTCTATTTTTTTTTAAAAAAAATTTTTGTCTTTGATTTTCTCATCTGTTTTCTTAAAATA[T/A]CATGCAATTCTAGATGCCCAATCTTGGTGCAATATGAACATTTAATTTTGCATTTACCTT	INTERGENIC	--
Ca_LG_1470553	Ca_chr_1	470553	G/T	--	CTTTCTTGATTTTCAGTTTTAAAATCTTTGAGTTGAGATTCTTTCAGATTTTGAATGATC[G/T]TTTTAAACTGATCATTCAGAGCCTGAGTTTTCTCTTTCTCTTCTTTTTCTTTGTGAAATT	INTERGENIC	--
Ca_LG_1470725	Ca_chr_1	470725	T/C	--	AGTTGTCAAATTCTTTTTCCATTTATTCACACAAAAGACAAGGTTCAGAACTTGTTACCT[T/C]ATTTTCTTCAGTACTTGCAACTAAGCATTAGTTGGCTTCTTCATCTTCTTCTTTATCAGA	INTERGENIC	--
Ca_LG_1470746	Ca_chr_1	470746	C/T	--	TTTATTCACACAAAAGACAAGGTTCAGAACTTGTTACCTTATTTTCTTCAGTACTTGCAA[C/T]TAAGCATTAGTTGGCTTCTTCATCTTCTTCTTTATCAGACTTATTTGAGTTATCCCATGT	INTERGENIC	--
Ca_LG_1470754	Ca_chr_1	470754	T/A	--	CACAAAAGACAAGGTTCAGAACTTGTTACCTTATTTTCTTCAGTACTTGCAACTAAGCAT[T/A]AGTTGGCTTCTTCATCTTCTTCTTTATCAGACTTATTTGAGTTATCCCATGTAGCCATCA	INTERGENIC	--
Ca_LG_1471032	Ca_chr_1	471032	G/A	--	CTGATATCTTCTTTTCATCATTCTTTGAATTCTTCTAGTGAGAATAAAAATTTCTTCATC[G/A]GCATCTTTTTGGCCAGTTTCTTCATATTCTTTTTTTGTTTGTGCTGGTATACTTTCTTGA	INTERGENIC	--
Ca_LG_1471064	Ca_chr_1	471064	T/C	--	TTCTAGTGAGAATAAAAATTTCTTCATCGGCATCTTTTTGGCCAGTTTCTTCATATTCTT[T/C]TTTTGTTTGTGCTGGTATACTTTCTTGAGATGCTTTTAAGGCTATTGCTTTTCCTTACTT	INTERGENIC	--
Ca_LG_1471167	Ca_chr_1	471167	G/A	--	TATTGCTTTTCCTTACTTGGCTAGTTTGTCTTCTTGTAACAATACTTCATGTGCTCATTC[G/A]CTATAGTTGTGACCCTTGAGTACATCTCATTAATGGTTTCTCCTTCATTCATTTCGAACT	INTERGENIC	--
Ca_LG_1471180	Ca_chr_1	471180	C/A	--	TACTTGGCTAGTTTGTCTTCTTGTAACAATACTTCATGTGCTCATTCGCTATAGTTGTGA[C/A]CCTTGAGTACATCTCATTAATGGTTTCTCCTTCATTCATTTCGAACTGCTCAAACATTCT	INTERGENIC	--
Ca_LG_1471227	Ca_chr_1	471227	T/A	--	GCTATAGTTGTGACCCTTGAGTACATCTCATTAATGGTTTCTCCTTCATTCATTTCGAAC[T/A]GCTCAAACATTCTTATGCCAATGTCTATTTTTGTTTCTTTAACATGGCTTGTTCCTTCAT	INTERGENIC	--
Ca_LG_1472346	Ca_chr_1	472346	T/A	--	AATCTGATTATGCTCAACTCATGTTTGAGAATAGATTCTTTGATAAAAGAACTCAATAAT[T/A]CAATCTGGATATATAAGAATTAATTCAGGACTGATTCTTTTGAAAATGAGAAGCTTTCAA	INTERGENIC	--
Ca_LG_1472375	Ca_chr_1	472375	G/A	--	AATAGATTCTTTGATAAAAGAACTCAATAATTCAATCTGGATATATAAGAATTAATTCAG[G/A]ACTGATTCTTTTGAAAATGAGAAGCTTTCAAGTATGTAAATGTATGTGATTAATGAATTT	INTERGENIC	--
Ca_LG_1472415	Ca_chr_1	472415	A/G	--	ATATATAAGAATTAATTCAGGACTGATTCTTTTGAAAATGAGAAGCTTTCAAGTATGTAA[A/G]TGTATGTGATTAATGAATTTTCTAAGCACTTGAAGTTATGTGTGTGTTTTCCATGAGCTT	INTERGENIC	--
Ca_LG_1472439	Ca_chr_1	472439	A/T	--	GATTCTTTTGAAAATGAGAAGCTTTCAAGTATGTAAATGTATGTGATTAATGAATTTTCT[A/T]AGCACTTGAAGTTATGTGTGTGTTTTCCATGAGCTTGGTCTTCCTTTTATATGCTTTTAG	INTERGENIC	--
Ca_LG_1472468	Ca_chr_1	472468	A/T	--	TATGTAAATGTATGTGATTAATGAATTTTCTAAGCACTTGAAGTTATGTGTGTGTTTTCC[A/T]TGAGCTTGGTCTTCCTTTTATATGCTTTTAGGACATTTAATAATGGTCAAAAAGAGCTCT	INTERGENIC	--
Ca_LG_1472682	Ca_chr_1	472682	C/T	--	TGGATTTCTTCATTCTTGGACAAAAAACTAAGCATCAAGAACTAACAAGCAAGATCAATC[C/T]CCAGATTGATAAAGAAACAAGTACAACCATGACAAACATGATAAGACACTACAATTGCAG	INTERGENIC	--
Ca_LG_1472891	Ca_chr_1	472891	C/G	--	TCCATTACAACAAGAATGTTTAAATCATCCTTTAATGAAAAGAAAGCTCATGTGATTTAC[C/G]AATGCATTTTCAATTCATCTACAAGGAATATACATCTCTCATATGAGCAAAAGAAGCACA	INTERGENIC	--
Ca_LG_1472901	Ca_chr_1	472901	T/C	--	CAAGAATGTTTAAATCATCCTTTAATGAAAAGAAAGCTCATGTGATTTACCAATGCATTT[T/C]CAATTCATCTACAAGGAATATACATCTCTCATATGAGCAAAAGAAGCACACCAGAAGATC	INTERGENIC	--
Ca_LG_1472904	Ca_chr_1	472904	A/G	--	GAATGTTTAAATCATCCTTTAATGAAAAGAAAGCTCATGTGATTTACCAATGCATTTTCA[A/G]TTCATCTACAAGGAATATACATCTCTCATATGAGCAAAAGAAGCACACCAGAAGATCAAA	INTERGENIC	--
Ca_LG_1472947	Ca_chr_1	472947	G/A	--	TTACCAATGCATTTTCAATTCATCTACAAGGAATATACATCTCTCATATGAGCAAAAGAA[G/A]CACACCAGAAGATCAAAGATTAAAAGACATGACTCAAAGCAAAAATGACAAATGATCATT	INTERGENIC	--
Ca_LG_1472955	Ca_chr_1	472955	G/A	--	GCATTTTCAATTCATCTACAAGGAATATACATCTCTCATATGAGCAAAAGAAGCACACCA[G/A]AAGATCAAAGATTAAAAGACATGACTCAAAGCAAAAATGACAAATGATCATTCTCCAACA	INTERGENIC	--
Ca_LG_1472974	Ca_chr_1	472974	A/G	--	AAGGAATATACATCTCTCATATGAGCAAAAGAAGCACACCAGAAGATCAAAGATTAAAAG[A/G]CATGACTCAAAGCAAAAATGACAAATGATCATTCTCCAACATGGTAACTTCAATCTCCAG	INTERGENIC	--
Ca_LG_1473023	Ca_chr_1	473023	T/A	--	AAGATTAAAAGACATGACTCAAAGCAAAAATGACAAATGATCATTCTCCAACATGGTAAC[T/A]TCAATCTCCAGAATAATAAATATTCTCCAGCATGTTAACAACTGTCTCCGGAATGATAAC	INTERGENIC	--
Ca_LG_1473073	Ca_chr_1	473073	G/A	--	ACATGGTAACTTCAATCTCCAGAATAATAAATATTCTCCAGCATGTTAACAACTGTCTCC[G/A]GAATGATAACATTCCAGTATGTTAAAATCATTCCCAGAATGATAACATCATTCTTCAGCA	INTERGENIC	--
Ca_LG_1473104	Ca_chr_1	473104	T/G	--	TATTCTCCAGCATGTTAACAACTGTCTCCGGAATGATAACATTCCAGTATGTTAAAATCA[T/G]TCCCAGAATGATAACATCATTCTTCAGCATATTAACAATCATTCTCCTACATAAGTACAT	INTERGENIC	--
Ca_LG_1473176	Ca_chr_1	473176	T/C	--	TAACATCATTCTTCAGCATATTAACAATCATTCTCCTACATAAGTACATCATTCTCTAGT[T/C]TGTTTTGCATGAATCAAAAGACATTATTAGTCTGAATACATTAAACACATATCTGAGATG	INTERGENIC	--
Ca_LG_1473227	Ca_chr_1	473227	A/C	--	TTCTCTAGTTTGTTTTGCATGAATCAAAAGACATTATTAGTCTGAATACATTAAACACAT[A/C]TCTGAGATGTTGGTTTTAATAAACAAAGGATCATCATAGTCAAGAATGAGAAGTTACATA	INTERGENIC	--
Ca_LG_1473245	Ca_chr_1	473245	A/C	--	ATGAATCAAAAGACATTATTAGTCTGAATACATTAAACACATATCTGAGATGTTGGTTTT[A/C]ATAAACAAAGGATCATCATAGTCAAGAATGAGAAGTTACATATCATACATTATTATCACA	INTERGENIC	--
Ca_LG_1473553	Ca_chr_1	473553	A/G	--	TCCATCACTTATAAACACTTACATACTTGAAAGCTTCTCAATTGCAAAAGATTCAGATGT[A/G]TTCTCTCTTCAAATATCATAATCATTTCACTGAATTCTTTTGTCAAGAATCTATTCTCAA	INTERGENIC	--
Ca_LG_1473700	Ca_chr_1	473700	A/G	--	ACCAATCTCTTTAAATCATCACTTTGTAACTCAAGACTATAATTGTTATTTATAGTTTGA[A/G]TCATTTGTAGAAAATCCTTTTATGGTTAAAAGGTGAATTGTAAAGTCCTCTCTAAAGATT	INTERGENIC	--
Ca_LG_1473702	Ca_chr_1	473702	C/A	--	CAATCTCTTTAAATCATCACTTTGTAACTCAAGACTATAATTGTTATTTATAGTTTGAAT[C/A]ATTTGTAGAAAATCCTTTTATGGTTAAAAGGTGAATTGTAAAGTCCTCTCTAAAGATTTA	INTERGENIC	--
Ca_LG_1473900	Ca_chr_1	473900	T/C	--	AAAATCAAGAACGTTGTAAAATCAAGAACGTTCTTCGTTTGAACACTTAGTGGAAATTCT[T/C]ACGGTTGTGAGGATTGGACATAACCCAGGTTGTGATATATCTTCTCTTTTCTCTATTTAC	INTERGENIC	--
Ca_LG_1473927	Ca_chr_1	473927	A/G	--	ACGTTCTTCGTTTGAACACTTAGTGGAAATTCTTACGGTTGTGAGGATTGGACATAACCC[A/G]GGTTGTGATATATCTTCTCTTTTCTCTATTTACTTTCACTCTTTTTGATTATCAAGTTAA	INTERGENIC	--
Ca_LG_1473966	Ca_chr_1	473966	C/G	--	TGTGAGGATTGGACATAACCCAGGTTGTGATATATCTTCTCTTTTCTCTATTTACTTTCA[C/G]TCTTTTTGATTATCAAGTTAAATAGATAAGTTAAATTGTTGATTTTCACTAACCAAGAAC	INTERGENIC	--
Ca_LG_1474061	Ca_chr_1	474061	A/T	--	ATTGTTGATTTTCACTAACCAAGAACGTTCTCTGTTTTCTATTTTCAGAACCAAGAACAT[A/T]CTCCGTTTTCTGTTTTCACAACCAAGATCAATCTTGAGTTATTTTCTTAAGTTTTTAACA	INTERGENIC	--
Ca_LG_1474290	Ca_chr_1	474290	G/C	--	AAAATGCTTAAAAATAAGAACCAATGAAGACTCATCACACAACAACAACCAAGAAAAATG[G/C]AAATTTTGAAACACTTAGCAAATTTTTAGAATGACTTGGCACATGTAATCAATTATGAAG	INTERGENIC	--
Ca_LG_1474398	Ca_chr_1	474398	A/T	--	ATCAATTATGAAGAAGTAAAGATTGGATTGAATTGGAAGTAAAAATGGAAGAGTTACCAA[A/T]TTGTTTAATAGAAGTAGAGTAACCATTTGCCATTTTGATCCTTTGATCACCATTGTAAGC	INTERGENIC	--
Ca_LG_1474419	Ca_chr_1	474419	A/T	--	ATTGGATTGAATTGGAAGTAAAAATGGAAGAGTTACCAAATTGTTTAATAGAAGTAGAGT[A/T]ACCATTTGCCATTTTGATCCTTTGATCACCATTGTAAGCATTCTTGGTGATAAGATTCGA	INTERGENIC	--
Ca_LG_1474481	Ca_chr_1	474481	A/G	--	CCATTTGCCATTTTGATCCTTTGATCACCATTGTAAGCATTCTTGGTGATAAGATTCGAA[A/G]CGTCATGTGTGATGTGATTTGCATAATTGATTCTTTAATTAGCTGATTTTGGCTCTCGTT	INTERGENIC	--
Ca_LG_1474483	Ca_chr_1	474483	G/A	--	ATTTGCCATTTTGATCCTTTGATCACCATTGTAAGCATTCTTGGTGATAAGATTCGAAAC[G/A]TCATGTGTGATGTGATTTGCATAATTGATTCTTTAATTAGCTGATTTTGGCTCTCGTTTG	INTERGENIC	--
Ca_LG_1474669	Ca_chr_1	474669	G/A	--	TGGGTACATGGAGGCAAGAAGCCAAGTGAGGACAATTTGATCTTGTTGCTTCCTTGTTTC[G/A]AAATCGGGTTTAATTTTGTTATGATCTTTATCTGCATCGTTGAAAACTTTCAATAGTTTT	INTERGENIC	--
Ca_LG_1474722	Ca_chr_1	474722	A/G	--	TTGTTTCGAAATCGGGTTTAATTTTGTTATGATCTTTATCTGCATCGTTGAAAACTTTCA[A/G]TAGTTTTCCTCCTTGAGTTTCTTCATCAATGTACTTGTGTAGTTTGACTCCTTTAAGAGC	INTERGENIC	--
Ca_LG_1474784	Ca_chr_1	474784	T/C	--	AGTTTTCCTCCTTGAGTTTCTTCATCAATGTACTTGTGTAGTTTGACTCCTTTAAGAGCA[T/C]CGATAGCTTATTGTTTCCATGTTAGAAAATTTTCATTATCCGATTTGTTGGATACGAGTC	INTERGENIC	--
Ca_LG_1474879	Ca_chr_1	474879	A/G	--	ATTATCCGATTTGTTGGATACGAGTCGAGAAAGAGGTGGGAATTGTGGTTATGTAGCCAT[A/G]GATGAAAGGAAAAAAAAAGGAGCAATCTTGGAACAGTTTTGGATCAGTGAAGACTGATAC	INTERGENIC	--
Ca_LG_1474901	Ca_chr_1	474901	G/A	--	AGTCGAGAAAGAGGTGGGAATTGTGGTTATGTAGCCATAGATGAAAGGAAAAAAAAAGGA[G/A]CAATCTTGGAACAGTTTTGGATCAGTGAAGACTGATACCATATTAAGAAAACAAAGCATA	INTERGENIC	--
Ca_LG_1474928	Ca_chr_1	474928	G/T	--	TATGTAGCCATAGATGAAAGGAAAAAAAAAGGAGCAATCTTGGAACAGTTTTGGATCAGT[G/T]AAGACTGATACCATATTAAGAAAACAAAGCATACTAAATTACCTCATATTATTTCATTAA	INTERGENIC	--
Ca_LG_1475013	Ca_chr_1	475013	A/G	--	CAAAGCATACTAAATTACCTCATATTATTTCATTAATTAAATTACTTTCATTTACAAAAG[A/G]ATCACAATATATATACACACTCTACTACGGTAAGATTCAATTAGTTATAGAACTAATTGG	INTERGENIC	--
Ca_LG_1475073	Ca_chr_1	475073	G/C	--	AATCACAATATATATACACACTCTACTACGGTAAGATTCAATTAGTTATAGAACTAATTG[G/C]TAGGATAATTGACTTGTGACTGAATCAATAACTAACATAACTATATAGATTTAATATCCT	INTERGENIC	--
Ca_LG_1475122	Ca_chr_1	475122	A/G	--	AGAACTAATTGGTAGGATAATTGACTTGTGACTGAATCAATAACTAACATAACTATATAG[A/G]TTTAATATCCTCTATGACTTAAACTTAGTAAGTTAGTATCCTTTAACCAGTTAAATTATA	INTERGENIC	--
Ca_LG_1475144	Ca_chr_1	475144	A/T	--	GACTTGTGACTGAATCAATAACTAACATAACTATATAGATTTAATATCCTCTATGACTTA[A/T]ACTTAGTAAGTTAGTATCCTTTAACCAGTTAAATTATATAGACCTAGAGCTTAGTCCTAG	INTERGENIC	--
Ca_LG_1475171	Ca_chr_1	475171	A/C	--	TAACTATATAGATTTAATATCCTCTATGACTTAAACTTAGTAAGTTAGTATCCTTTAACC[A/C]GTTAAATTATATAGACCTAGAGCTTAGTCCTAGAGGAGACTCAAATTCTACCCATTAATC	INTERGENIC	--
Ca_LG_1475185	Ca_chr_1	475185	G/T	--	TAATATCCTCTATGACTTAAACTTAGTAAGTTAGTATCCTTTAACCAGTTAAATTATATA[G/T]ACCTAGAGCTTAGTCCTAGAGGAGACTCAAATTCTACCCATTAATCCTAAATATAGAAAT	INTERGENIC	--
Ca_LG_1475186	Ca_chr_1	475186	A/G	--	AATATCCTCTATGACTTAAACTTAGTAAGTTAGTATCCTTTAACCAGTTAAATTATATAG[A/G]CCTAGAGCTTAGTCCTAGAGGAGACTCAAATTCTACCCATTAATCCTAAATATAGAAATA	INTERGENIC	--
Ca_LG_1475378	Ca_chr_1	475378	C/G	--	GTCTTTAGGAAACTTAATAAAATAATTAATTTAATATTTTAATTTGAAATAAATTTAGGT[C/G]TAATTATTAAAATATCAAAGTATGACATGTAGAGACCACTCGACGAACCTATTTTAAAAA	INTERGENIC	--
Ca_LG_1475398	Ca_chr_1	475398	G/A	--	AATAATTAATTTAATATTTTAATTTGAAATAAATTTAGGTCTAATTATTAAAATATCAAA[G/A]TATGACATGTAGAGACCACTCGACGAACCTATTTTAAAAAATCAAACATTAGAACAATTT	INTERGENIC	--
Ca_LG_1475419	Ca_chr_1	475419	C/T	--	ATTTGAAATAAATTTAGGTCTAATTATTAAAATATCAAAGTATGACATGTAGAGACCACT[C/T]GACGAACCTATTTTAAAAAATCAAACATTAGAACAATTTTTGTTTTTGTCTAAATCAATT	INTERGENIC	--
Ca_LG_1475482	Ca_chr_1	475482	A/G	--	CGAACCTATTTTAAAAAATCAAACATTAGAACAATTTTTGTTTTTGTCTAAATCAATTCA[A/G]AGTGAGTAAATAATGTCTCAGTTTAAGATACTAAAGACTTTATATTCATTACTCTTTATA	INTERGENIC	--
Ca_LG_1475484	Ca_chr_1	475484	G/C	--	AACCTATTTTAAAAAATCAAACATTAGAACAATTTTTGTTTTTGTCTAAATCAATTCAAA[G/C]TGAGTAAATAATGTCTCAGTTTAAGATACTAAAGACTTTATATTCATTACTCTTTATATT	INTERGENIC	--
Ca_LG_1475534	Ca_chr_1	475534	C/A	--	TCAATTCAAAGTGAGTAAATAATGTCTCAGTTTAAGATACTAAAGACTTTATATTCATTA[C/A]TCTTTATATTTATCTCTTTTTAATAGTACTAGCGAAGATTATTTGTTTCCCTCCATTGAT	INTERGENIC	--
Ca_LG_1475536	Ca_chr_1	475536	C/A	--	AATTCAAAGTGAGTAAATAATGTCTCAGTTTAAGATACTAAAGACTTTATATTCATTACT[C/A]TTTATATTTATCTCTTTTTAATAGTACTAGCGAAGATTATTTGTTTCCCTCCATTGATAT	INTERGENIC	--
Ca_LG_1475555	Ca_chr_1	475555	T/G	--	ATGTCTCAGTTTAAGATACTAAAGACTTTATATTCATTACTCTTTATATTTATCTCTTTT[T/G]AATAGTACTAGCGAAGATTATTTGTTTCCCTCCATTGATATAAGTGGATATCAAACCTAT	INTERGENIC	--
Ca_LG_1475563	Ca_chr_1	475563	C/T	--	GTTTAAGATACTAAAGACTTTATATTCATTACTCTTTATATTTATCTCTTTTTAATAGTA[C/T]TAGCGAAGATTATTTGTTTCCCTCCATTGATATAAGTGGATATCAAACCTATTATATGTC	INTERGENIC	--
Ca_LG_1475571	Ca_chr_1	475571	G/C	--	TACTAAAGACTTTATATTCATTACTCTTTATATTTATCTCTTTTTAATAGTACTAGCGAA[G/C]ATTATTTGTTTCCCTCCATTGATATAAGTGGATATCAAACCTATTATATGTCAAATTCAA	INTERGENIC	--
Ca_LG_1475588	Ca_chr_1	475588	C/T	--	TCATTACTCTTTATATTTATCTCTTTTTAATAGTACTAGCGAAGATTATTTGTTTCCCTC[C/T]ATTGATATAAGTGGATATCAAACCTATTATATGTCAAATTCAATACCTGTTTTTTATTTT	INTERGENIC	--
Ca_LG_1475605	Ca_chr_1	475605	A/T	--	TATCTCTTTTTAATAGTACTAGCGAAGATTATTTGTTTCCCTCCATTGATATAAGTGGAT[A/T]TCAAACCTATTATATGTCAAATTCAATACCTGTTTTTTATTTTTTTGTTTTCTCTTTTCT	INTERGENIC	--
Ca_LG_1475635	Ca_chr_1	475635	C/A	--	ATTTGTTTCCCTCCATTGATATAAGTGGATATCAAACCTATTATATGTCAAATTCAATAC[C/A]TGTTTTTTATTTTTTTGTTTTCTCTTTTCTATTAGACTAAATCATGAGAGTTAAAAAATT	INTERGENIC	--
Ca_LG_1475647	Ca_chr_1	475647	T/C	--	CCATTGATATAAGTGGATATCAAACCTATTATATGTCAAATTCAATACCTGTTTTTTATT[T/C]TTTTGTTTTCTCTTTTCTATTAGACTAAATCATGAGAGTTAAAAAATTCGAACAAAATTA	INTERGENIC	--
Ca_LG_1475651	Ca_chr_1	475651	T/C	--	TGATATAAGTGGATATCAAACCTATTATATGTCAAATTCAATACCTGTTTTTTATTTTTT[T/C]GTTTTCTCTTTTCTATTAGACTAAATCATGAGAGTTAAAAAATTCGAACAAAATTAATAA	INTERGENIC	--
Ca_LG_1475657	Ca_chr_1	475657	C/T	--	AAGTGGATATCAAACCTATTATATGTCAAATTCAATACCTGTTTTTTATTTTTTTGTTTT[C/T]TCTTTTCTATTAGACTAAATCATGAGAGTTAAAAAATTCGAACAAAATTAATAAGAAACT	INTERGENIC	--
Ca_LG_1475664	Ca_chr_1	475664	C/T	--	TATCAAACCTATTATATGTCAAATTCAATACCTGTTTTTTATTTTTTTGTTTTCTCTTTT[C/T]TATTAGACTAAATCATGAGAGTTAAAAAATTCGAACAAAATTAATAAGAAACTTTTTGGA	INTERGENIC	--
Ca_LG_1475697	Ca_chr_1	475697	G/A	--	GTTTTTTATTTTTTTGTTTTCTCTTTTCTATTAGACTAAATCATGAGAGTTAAAAAATTC[G/A]AACAAAATTAATAAGAAACTTTTTGGAGATTTATTATCTCATTTACAAGAAAAAGGTCTT	INTERGENIC	--
Ca_LG_1475733	Ca_chr_1	475733	A/T	--	TAAATCATGAGAGTTAAAAAATTCGAACAAAATTAATAAGAAACTTTTTGGAGATTTATT[A/T]TCTCATTTACAAGAAAAAGGTCTTACTTTCAAGATGCAATTTTTGTTTAAATGACTTTTT	INTERGENIC	--
Ca_LG_1475762	Ca_chr_1	475762	T/C	--	AAATTAATAAGAAACTTTTTGGAGATTTATTATCTCATTTACAAGAAAAAGGTCTTACTT[T/C]CAAGATGCAATTTTTGTTTAAATGACTTTTTTTTTATCTTTATTGAATTTTTGTCTTTTA	INTERGENIC	--
Ca_LG_1475807	Ca_chr_1	475807	G/T	--	AAAAAGGTCTTACTTTCAAGATGCAATTTTTGTTTAAATGACTTTTTTTTTATCTTTATT[G/T]AATTTTTGTCTTTTAAATATTAATGTATGTATTTATTGTCTCCCACTTTTCTTTGAGGGG	INTERGENIC	--
Ca_LG_1475957	Ca_chr_1	475957	T/A	--	AAGTTCATTGATATTGATTTTTTGTTTTGTTTTTATATTGAGATGGATAGAGTACAACAC[T/A]AGAAACAAAAATAAATTAATCAAAAAACAATACAATGAGAATGCTCAGGCCGAATAGATG	INTERGENIC	--
Ca_LG_1475976	Ca_chr_1	475976	A/C	--	TTTTGTTTTGTTTTTATATTGAGATGGATAGAGTACAACACTAGAAACAAAAATAAATTA[A/C]TCAAAAAACAATACAATGAGAATGCTCAGGCCGAATAGATGTGATTTAAAGGGTTAATTA	INTERGENIC	--
Ca_LG_1475978	Ca_chr_1	475978	C/T	--	TTGTTTTGTTTTTATATTGAGATGGATAGAGTACAACACTAGAAACAAAAATAAATTAAT[C/T]AAAAAACAATACAATGAGAATGCTCAGGCCGAATAGATGTGATTTAAAGGGTTAATTATT	INTERGENIC	--
Ca_LG_1476012	Ca_chr_1	476012	T/A	--	AACACTAGAAACAAAAATAAATTAATCAAAAAACAATACAATGAGAATGCTCAGGCCGAA[T/A]AGATGTGATTTAAAGGGTTAATTATTCTTTAATTTTTAAATTTTTGAATGATATTTTATA	INTERGENIC	--
Ca_LG_1476090	Ca_chr_1	476090	T/C	--	TTAATTATTCTTTAATTTTTAAATTTTTGAATGATATTTTATAAAAAAGTTTAAAACATT[T/C]TAAAAAAAAGAATTAATTAATTTTAGAATTGTTTAATTCAAGGTGAATTAAATATGGATT	INTERGENIC	--
Ca_LG_1476163	Ca_chr_1	476163	T/C	--	TTAATTAATTTTAGAATTGTTTAATTCAAGGTGAATTAAATATGGATTTTTAATATATCC[T/C]AAACTTAAAATAAAAGTAACGAAAAATATAAACATATAAATCGAGTTTTGAATTTATTTT	INTERGENIC	--
Ca_LG_1476169	Ca_chr_1	476169	T/C	--	AATTTTAGAATTGTTTAATTCAAGGTGAATTAAATATGGATTTTTAATATATCCTAAACT[T/C]AAAATAAAAGTAACGAAAAATATAAACATATAAATCGAGTTTTGAATTTATTTTTTATGA	INTERGENIC	--
Ca_LG_1476184	Ca_chr_1	476184	G/A	--	TAATTCAAGGTGAATTAAATATGGATTTTTAATATATCCTAAACTTAAAATAAAAGTAAC[G/A]AAAAATATAAACATATAAATCGAGTTTTGAATTTATTTTTTATGAAGAAACTTTTTATAA	INTERGENIC	--
Ca_LG_1476208	Ca_chr_1	476208	G/A	--	ATTTTTAATATATCCTAAACTTAAAATAAAAGTAACGAAAAATATAAACATATAAATCGA[G/A]TTTTGAATTTATTTTTTATGAAGAAACTTTTTATAACATTGTAAACATGTCTATAAAAAA	INTERGENIC	--
Ca_LG_1476245	Ca_chr_1	476245	C/T	--	AAAAATATAAACATATAAATCGAGTTTTGAATTTATTTTTTATGAAGAAACTTTTTATAA[C/T]ATTGTAAACATGTCTATAAAAAAGTCATTCAAAAATATATAACAATATTCTAATAGAGAC	INTERGENIC	--
Ca_LG_1476393	Ca_chr_1	476393	G/A	--	AGGAATAAAATATATTAATTTTTCTAAAAAAACTATAAAACTAATTTAACACTTAATATT[G/A]TTAATGAATATTTAATATCTTACCATTTTCAAAAAAAACATATAAAAATAATTAAAAAGT	INTERGENIC	--
Ca_LG_1476426	Ca_chr_1	476426	A/T	--	TATAAAACTAATTTAACACTTAATATTGTTAATGAATATTTAATATCTTACCATTTTCAA[A/T]AAAAACATATAAAAATAATTAAAAAGTTAAAATAATTAAAGAGTATATAATTTGGTTTTT	INTERGENIC	--
Ca_LG_1476562	Ca_chr_1	476562	A/G	--	TTAATCTCTCCATTATACCATTGAAATTTATGTATCAAAATGTTATACTTTTTTATAACT[A/G]AGATCGCATCTCTACCTTGCGACCACTTGAAGGATAATTTTTTTCACCTTTTAATTTTTT	INTERGENIC	--
Ca_LG_1476573	Ca_chr_1	476573	T/C	--	ATTATACCATTGAAATTTATGTATCAAAATGTTATACTTTTTTATAACTAAGATCGCATC[T/C]CTACCTTGCGACCACTTGAAGGATAATTTTTTTCACCTTTTAATTTTTTTATTTTAACAA	INTERGENIC	--
Ca_LG_1476687	Ca_chr_1	476687	A/G	--	TTAACAAAAGAATAATGGTTCAAACAAATATATTAATAAAATCAAACAAAACACATTTAA[A/G]AGAAAAAAAATACATCAAACTTAATGCGGTTGAGTAGATTTACTAAAACAAATAACGTAC	INTERGENIC	--
Ca_LG_1476729	Ca_chr_1	476729	A/G	--	CAAACAAAACACATTTAAAAGAAAAAAAATACATCAAACTTAATGCGGTTGAGTAGATTT[A/G]CTAAAACAAATAACGTACTATATTATTTTAGGTTTAATTGCAGTTTTGATCGCTTTATTT	INTERGENIC	--
Ca_LG_1476730	Ca_chr_1	476730	C/T	--	AAACAAAACACATTTAAAAGAAAAAAAATACATCAAACTTAATGCGGTTGAGTAGATTTA[C/T]TAAAACAAATAACGTACTATATTATTTTAGGTTTAATTGCAGTTTTGATCGCTTTATTTT	INTERGENIC	--
Ca_LG_1476781	Ca_chr_1	476781	G/C	--	GTAGATTTACTAAAACAAATAACGTACTATATTATTTTAGGTTTAATTGCAGTTTTGATC[G/C]CTTTATTTTAGTTGAATCATGAAAATAGACCCTCCATTTTATTTCTCTTTAGTTTTAGTC	INTERGENIC	--
Ca_LG_1477703	Ca_chr_1	477703	G/C	--	TTTATTAAATTAATAATTATTTATTTATAAAATAAAAAAAATTATAGATAACTACATTTT[G/C]AGAAGCGACTGGTACAAGAAAAAAAATTATCATTTCAATAATAGGAGGTGGGAATGCTAA	INTERGENIC	--
Ca_LG_1477953	Ca_chr_1	477953	A/G	--	ATTATCAAGTAGTTACACATTTTGAAAATAGAGCGCCATAAATGAAAGAACATACAACCC[A/G]CTAAAAATACGGATCCAGATTCCTTGTATGCAACAGTGTCCTACCGTAATAAGCAATGCA	INTERGENIC	--
Ca_LG_1477963	Ca_chr_1	477963	C/T	--	AGTTACACATTTTGAAAATAGAGCGCCATAAATGAAAGAACATACAACCCACTAAAAATA[C/T]GGATCCAGATTCCTTGTATGCAACAGTGTCCTACCGTAATAAGCAATGCATTTAATTGTT	INTERGENIC	--
Ca_LG_1478029	Ca_chr_1	478029	G/C	--	CAGATTCCTTGTATGCAACAGTGTCCTACCGTAATAAGCAATGCATTTAATTGTTTAATT[G/C]TCCTATATAAGTAAAAAGGGAGTTATCAGATAAACCGTAGATTTAAGGTTAAAATAAGTT	INTERGENIC	--
Ca_LG_1478071	Ca_chr_1	478071	T/G	--	GCATTTAATTGTTTAATTGTCCTATATAAGTAAAAAGGGAGTTATCAGATAAACCGTAGA[T/G]TTAAGGTTAAAATAAGTTTTTAATTTTTATAAAATCTCACAAATTTATTTTTAATTTTTC	INTERGENIC	--
Ca_LG_1478317	Ca_chr_1	478317	G/A	--	TAAATTTATTTACAAAATTTTAGAATTTTTTAACAAGTAATAAATTAAATATTTATTTTT[G/A]CGCATAAAAAGGTTAAAAATTTATATTTAATTAATTATTTGTTAAAAGATTCTAAATTTT	INTERGENIC	--
Ca_LG_1478835	Ca_chr_1	478835	T/G	--	TGAGGATAGGCCTTAGCTAAAATGTTTGGATGAAAAGGCCACCAGTGAGTTTGGTGTTGG[T/G]GTTCCAAAAGAAATTGGTGCAGAGTTAGTTTGAGGTTCTTGATTAGCCTCAAAGTTCAGA	INTERGENIC	--
Ca_LG_1480833	Ca_chr_1	480833	A/T	--	AATCAGATAAAAACTGAACAGATAAAAAAATAAGAACATTGTAGATAAAACGAAGAATGT[A/T]CTCCAAGATCAAGACTGATCATCACAGCCTCAAGATCAATCAATCTCCATTAGTTCAAAG	INTERGENIC	--
Ca_LG_1481365	Ca_chr_1	481365	A/C	--	TGAATTATAAAGGATCATTAAACACAAGAGAAATTTGATCAAGAACAAAGAAAAAATGCC[A/C]AGTCAAACATATTTCATAAATTGTTCAAAGGCTGGAATAATTTATTCATATATATTGGTT	INTERGENIC	--
Ca_LG_1481405	Ca_chr_1	481405	A/T	--	AAGAACAAAGAAAAAATGCCAAGTCAAACATATTTCATAAATTGTTCAAAGGCTGGAATA[A/T]TTTATTCATATATATTGGTTTTGGTCAAAACTTACAGAGCATTACCAACAACTCTTTTGA	INTERGENIC	--
Ca_LG_1481853	Ca_chr_1	481853	C/A	--	GTTCTCTGTTTTCTGTTTTCTTAACCAAGATCATTCTTGAGTTAAATATTTAAATTTTTC[C/A]GGAATTTTTAAATAGGAACATTTACAATTCAAACCCCCTTCCTTGTAAATCGACATTGCT	INTERGENIC	--
Ca_LG_1482131	Ca_chr_1	482131	T/G	--	TCTGATTATTATTTATGGAAAAATAAGATGCTTCTATTTCTGAAAAATCTCAAGATACAA[T/G]GATGTGGCACATCATTACAGAAGGAGATTTTATACCAAGAGTTGATCAAAATGATTCAAC	INTERGENIC	--
Ca_LG_1482153	Ca_chr_1	482153	A/T	--	ATAAGATGCTTCTATTTCTGAAAAATCTCAAGATACAATGATGTGGCACATCATTACAGA[A/T]GGAGATTTTATACCAAGAGTTGATCAAAATGATTCAACCTTTACTGCGAAGAAAGAAACA	INTERGENIC	--
Ca_LG_1482162	Ca_chr_1	482162	T/C	--	TTCTATTTCTGAAAAATCTCAAGATACAATGATGTGGCACATCATTACAGAAGGAGATTT[T/C]ATACCAAGAGTTGATCAAAATGATTCAACCTTTACTGCGAAGAAAGAAACAAACTGGATA	INTERGENIC	--
Ca_LG_1482308	Ca_chr_1	482308	G/T	--	TAAACTCTAAAGCTCAATTATTTTTATCGTGTGCTTTGAGCAGGGAAGAAAGTGAAAGAG[G/T]CGATGAATGCACAACTGCTAAAGAAGTATGAGATACACTGCAAACTTATCATGAAGGAAC	INTERGENIC	--
Ca_LG_1483009	Ca_chr_1	483009	A/C	--	TTCTCAAATCATTAAAATAAAAGGACTCGAAACAGGCCAGTTGAAACAATTTTGGAATCT[A/C]TTCAGCCAAACTGTCAAGAAAGTTCAATCAATCCTGATATGTTCAAAGACATTAAAAAGA	INTERGENIC	--
Ca_LG_1483087	Ca_chr_1	483087	G/A	--	GAAAGTTCAATCAATCCTGATATGTTCAAAGACATTAAAAAGACACCCATAATGATCAAA[G/A]CAAGAACTTCAGATTGATCATCAAATCTCCAGAAAGATCAAACTGCCAGAACCAGATTGA	INTERGENIC	--
Ca_LG_1483226	Ca_chr_1	483226	C/A	--	TGCAGAATTCTAGCAGTGATCTTCCTACTTCTGCAAAGGTTAATAATCACTCTCCAAACT[C/A]TTTTGGACAAAATCAAAGCTCCAAATCGAAGCTGTAATATCAATGGTTAAGTGAGAAGCT	INTERGENIC	--
Ca_LG_1483302	Ca_chr_1	483302	A/C	--	AAGCTCCAAATCGAAGCTGTAATATCAATGGTTAAGTGAGAAGCTTCAAAGATCCTTAAA[A/C]TAGAAGACAAGAAAATTAAGCAAGGCTGTAACAGACTCAGTCAAAACAAATTCAAATTAT	INTERGENIC	--
Ca_LG_1483316	Ca_chr_1	483316	A/G	--	AGCTGTAATATCAATGGTTAAGTGAGAAGCTTCAAAGATCCTTAAAATAGAAGACAAGAA[A/G]ATTAAGCAAGGCTGTAACAGACTCAGTCAAAACAAATTCAAATTATTCAAAGGCTGAATC	INTERGENIC	--
Ca_LG_1483629	Ca_chr_1	483629	A/T	--	GAAGCAGTTCTGAATATTTACATCATATTGTGTTATTACTACTGAATTCTTTGTAAAGAA[A/T]CGAATCTCAAACAAGAGTTGAGACATCTCAGATTCTATAAAAAAAATCTCATCATTATTA	INTERGENIC	--
Ca_LG_1483979	Ca_chr_1	483979	G/A	--	CTCTTTCCTTATCTATTTACTTTTAGTTTGATTGATTAACAGGTTAAAAACTTAAACATA[G/A]TTACTAATTTTAACTAACCAAGAACGTTCTCCATTTTCTGGTTAAAACCATGAACGTCCT	INTERGENIC	--
Ca_LG_1484030	Ca_chr_1	484030	T/A	--	TTAAACATAGTTACTAATTTTAACTAACCAAGAACGTTCTCCATTTTCTGGTTAAAACCA[T/A]GAACGTCCTCCATTTTCTGTTTTCACAACCAAGATCAATCTTGAGTTATTTTATAAAGTT	INTERGENIC	--
Ca_LG_1484037	Ca_chr_1	484037	C/T	--	TAGTTACTAATTTTAACTAACCAAGAACGTTCTCCATTTTCTGGTTAAAACCATGAACGT[C/T]CTCCATTTTCTGTTTTCACAACCAAGATCAATCTTGAGTTATTTTATAAAGTTTTTTACA	INTERGENIC	--
Ca_LG_1484691	Ca_chr_1	484691	A/T	--	AAGTTATTTTATAATAATAATATATATTTTTACAATTATCATCAAAAATCTAAACATCTT[A/T]TTTTTACATACATAAAAAAAATTGAATTACAGTAAAAACAATTCAAAGTGTTTCTGATTT	INTERGENIC	--
Ca_LG_1484692	Ca_chr_1	484692	T/A	--	AGTTATTTTATAATAATAATATATATTTTTACAATTATCATCAAAAATCTAAACATCTTA[T/A]TTTTACATACATAAAAAAAATTGAATTACAGTAAAAACAATTCAAAGTGTTTCTGATTTG	INTERGENIC	--
Ca_LG_1484924	Ca_chr_1	484924	G/A	--	GCTTTTGCGAACCCTCTTTTATATTATTTGCATTCCCAGCATCTGTCATAACTTTGCTTT[G/A]TATTATCTGTATTTAAGCATTTCCAAGTACAAACAACATATTAGAAACCAGATAATTGAT	INTERGENIC	--
Ca_LG_1484976	Ca_chr_1	484976	A/T	--	TTTGCTTTGTATTATCTGTATTTAAGCATTTCCAAGTACAAACAACATATTAGAAACCAG[A/T]TAATTGATTCATTCTATATGACATATACTAATAAAGGTATTACTTGTATAACCTTCTTTA	INTERGENIC	--
Ca_LG_1484990	Ca_chr_1	484990	C/T	--	TCTGTATTTAAGCATTTCCAAGTACAAACAACATATTAGAAACCAGATAATTGATTCATT[C/T]TATATGACATATACTAATAAAGGTATTACTTGTATAACCTTCTTTATAAGGTCTACACTC	INTERGENIC	--
Ca_LG_1484998	Ca_chr_1	484998	C/G	--	TAAGCATTTCCAAGTACAAACAACATATTAGAAACCAGATAATTGATTCATTCTATATGA[C/G]ATATACTAATAAAGGTATTACTTGTATAACCTTCTTTATAAGGTCTACACTCAAAATCTG	INTERGENIC	--
Ca_LG_1485250	Ca_chr_1	485250	T/C	--	GGTTCTAAATTCTGAAATAGAGGGGAGAGGTTCTAAATTTTGAAATAGAGAGAAGAACTT[T/C]TTTTTTTTTAAGAGAGTTCGATTTTAAACACTAAAACAGATCAAAATCGAATTTTTTATC	INTERGENIC	--
Ca_LG_1485256	Ca_chr_1	485256	T/G	--	AAATTCTGAAATAGAGGGGAGAGGTTCTAAATTTTGAAATAGAGAGAAGAACTTTTTTTT[T/G]TTTAAGAGAGTTCGATTTTAAACACTAAAACAGATCAAAATCGAATTTTTTATCATTGTT	INTERGENIC	--
Ca_LG_1485257	Ca_chr_1	485257	T/G	--	AATTCTGAAATAGAGGGGAGAGGTTCTAAATTTTGAAATAGAGAGAAGAACTTTTTTTTT[T/G]TTAAGAGAGTTCGATTTTAAACACTAAAACAGATCAAAATCGAATTTTTTATCATTGTTA	INTERGENIC	--
Ca_LG_1485474	Ca_chr_1	485474	G/C	--	TTTGATTGAGAAGCATTAGAAAGTTAGAAAGGATAGGACTCGAACCTTGCTTGTCTTGGC[G/C]GCCATTTTCTTTCTTCTGGATGCGCCGCTTATCCTTTTTGGTTCTGTCTGGTTTGTTTTC	INTERGENIC	--
Ca_LG_1485504	Ca_chr_1	485504	T/C	--	GGATAGGACTCGAACCTTGCTTGTCTTGGCGGCCATTTTCTTTCTTCTGGATGCGCCGCT[T/C]ATCCTTTTTGGTTCTGTCTGGTTTGTTTTCCTCCAGCCTGAGTTATCTTTACAAATTAGG	INTERGENIC	--
Ca_LG_1485551	Ca_chr_1	485551	C/T	--	TGGATGCGCCGCTTATCCTTTTTGGTTCTGTCTGGTTTGTTTTCCTCCAGCCTGAGTTAT[C/T]TTTACAAATTAGGGTTTCAAAATTGGGCCATGGTTATTTGCAGCCCATTTACGTTTTTTT	INTERGENIC	--
Ca_LG_1485734	Ca_chr_1	485734	C/T	--	ATTTAATCAATTTCTAATATAAAAATAATTATTATATTTTTATCTCTTTTTATTTTTTTA[C/T]TTAGATATGACGTTATTTTTTTCTTGAGATATTAATATAAGTTGTATTTTTTTTTACTTT	INTERGENIC	--
Ca_LG_1485757	Ca_chr_1	485757	C/T	--	AATAATTATTATATTTTTATCTCTTTTTATTTTTTTACTTAGATATGACGTTATTTTTTT[C/T]TTGAGATATTAATATAAGTTGTATTTTTTTTTACTTTGAAATTTAATATTAAATAATAAA	INTERGENIC	--
Ca_LG_1499057	Ca_chr_1	499057	G/A	--	ACACGGGAACGTGAGATATTGGGTGTATAAAAAATGAAGGGTAAGCATTTTAAATAATGC[G/A]CATTTGATTGACCTCAAAAAAGTGATTACCCAAGAGTCGTTGATCCTTTGAATCTTATAA	INTERGENIC	--
Ca_LG_1499524	Ca_chr_1	499524	G/A	--	GTTTAGTCATCATTTTATTTATATCAATCGATCAACGCATCGGTAACCAACCCGAAGACG[G/A]TCATATATCCGATCACTTTATTTTATGTCGATCAACGCATCGGTAATCAATCATTTTATG	INTERGENIC	--
Ca_LG_1499531	Ca_chr_1	499531	A/T	--	CATCATTTTATTTATATCAATCGATCAACGCATCGGTAACCAACCCGAAGACGGTCATAT[A/T]TCCGATCACTTTATTTTATGTCGATCAACGCATCGGTAATCAATCATTTTATGTCGATCA	INTERGENIC	--
Ca_LG_1499532	Ca_chr_1	499532	T/A	--	ATCATTTTATTTATATCAATCGATCAACGCATCGGTAACCAACCCGAAGACGGTCATATA[T/A]CCGATCACTTTATTTTATGTCGATCAACGCATCGGTAATCAATCATTTTATGTCGATCAA	INTERGENIC	--
Ca_LG_1499591	Ca_chr_1	499591	A/T	--	ATCCGATCACTTTATTTTATGTCGATCAACGCATCGGTAATCAATCATTTTATGTCGATC[A/T]ACGCATCGGTAATCAATCCGGAGACGATCATCACTTTATTTTATGTTGATCTACGCATCG	INTERGENIC	--
Ca_LG_1499612	Ca_chr_1	499612	G/A	--	TCGATCAACGCATCGGTAATCAATCATTTTATGTCGATCAACGCATCGGTAATCAATCCG[G/A]AGACGATCATCACTTTATTTTATGTTGATCTACGCATCGGTAATCAATCCGAAGACGATG	INTERGENIC	--
Ca_LG_1499906	Ca_chr_1	499906	T/C	--	TTTTTTACAATTCAAATTATTTTTTATTTTCTCCTACATTACTTTGTACAAAATTTAGAT[T/C]TTTATATTTAATTATTTTTTACCACGATAATTAAATAGGGGCAGCTGTAGTACCTCAATT	INTERGENIC	--
Ca_LG_1500356	Ca_chr_1	500356	A/C	--	TAAGAGCATATGAAGTATTGCTGCAAGAAGACAAACCAGTCAAGAAAGGAAAGGCAATAG[A/C]ACTAAAGGCATCTCAAGAAAGCGCATCACAATACAAACAAAGGAAGAACCAGAAGAAACT	INTERGENIC	--
Ca_LG_1500357	Ca_chr_1	500357	A/T	--	AAGAGCATATGAAGTATTGCTGCAAGAAGACAAACCAGTCAAGAAAGGAAAGGCAATAGA[A/T]CTAAAGGCATCTCAAGAAAGCGCATCACAATACAAACAAAGGAAGAACCAGAAGAAACTG	INTERGENIC	--
Ca_LG_1500378	Ca_chr_1	500378	C/T	--	GCAAGAAGACAAACCAGTCAAGAAAGGAAAGGCAATAGAACTAAAGGCATCTCAAGAAAG[C/T]GCATCACAATACAAACAAAGGAAGAACCAGAAGAAACTGAACAAGAATATACTGATGAAG	INTERGENIC	--
Ca_LG_1500604	Ca_chr_1	500604	T/C	--	AATAAAAAAAATTGAATTACAGTAAAAACAATTCAAAGTGTTTCTGATTTGGCATGGCAA[T/C]ACATCAGTACCCAATACACCAATCCATTCCACCCTGCCAACACTCAACTTCACCTTCATC	INTERGENIC	--
Ca_LG_1500679	Ca_chr_1	500679	A/C	--	TACACCAATCCATTCCACCCTGCCAACACTCAACTTCACCTTCATCTTCCATTCTACATC[A/C]TTTTATCTGCTTGACTTTGTGCAAAAGCTTTTGCAAACCCTCCTTTATATTATTTGCATT	INTERGENIC	--
Ca_LG_1500820	Ca_chr_1	500820	C/T	--	TGCTTTATATTATCTGTATTTAAGCAAACAACATATTAGAAACCAGTTAATTGATTCATT[C/T]TATATGACATATACTAATAAAGGTATTACTTGTATAACCTTCTTTATAAGGTCTACACTC	INTERGENIC	--
Ca_LG_1500826	Ca_chr_1	500826	G/C	--	ATATTATCTGTATTTAAGCAAACAACATATTAGAAACCAGTTAATTGATTCATTCTATAT[G/C]ACATATACTAATAAAGGTATTACTTGTATAACCTTCTTTATAAGGTCTACACTCAAAATA	INTERGENIC	--
Ca_LG_1501071	Ca_chr_1	501071	A/G	--	ACAAACACAGGTTCTAAATTCTGAAATAGAGGGGAGAGTTTCTAAATTTTGAAATAGAGA[A/G]AAGAGCTTCTTTTTTTTAAGAGAGTTCGATTTTAAACACTAAAACAGATCAAAATCGAAT	INTERGENIC	--
Ca_LG_1501124	Ca_chr_1	501124	A/G	--	ATAGAGAAAAGAGCTTCTTTTTTTTAAGAGAGTTCGATTTTAAACACTAAAACAGATCAA[A/G]ATCGAATTTTTTATCATTGTTATCCGAACAAATAGAGGAACAATTTGAAGAAGGATTAAG	INTERGENIC	--
Ca_LG_1501150	Ca_chr_1	501150	G/A	--	AGAGAGTTCGATTTTAAACACTAAAACAGATCAAAATCGAATTTTTTATCATTGTTATCC[G/A]AACAAATAGAGGAACAATTTGAAGAAGGATTAAGGTATTTTCGTTTTTTTTTCATTTACA	INTERGENIC	--
Ca_LG_1501179	Ca_chr_1	501179	A/G	--	ATCAAAATCGAATTTTTTATCATTGTTATCCGAACAAATAGAGGAACAATTTGAAGAAGG[A/G]TTAAGGTATTTTCGTTTTTTTTTCATTTACATTTCATAGTAATGAAATTTATTATTGTTA	INTERGENIC	--
Ca_LG_1501279	Ca_chr_1	501279	T/G	--	TAATGAAATTTATTATTGTTATAGATTTGATTGAGAAGCATTAGAAAGTTAGAAAGGATA[T/G]GACTCGAACCTTGCTTGTCTTGGCCGCCATTTTCTTTCTCCTGGATGCGCCGCTCATCCT	INTERGENIC	--
Ca_LG_1501352	Ca_chr_1	501352	T/C	--	GCTTGTCTTGGCCGCCATTTTCTTTCTCCTGGATGCGCCGCTCATCCTTTTTGGTTCTGT[T/C]TGGTTTGTTTTCCTCCCGCCTGAGTTTTCTTTACAAATTAGGGTTTCAAAATTGGGCCAT	INTERGENIC	--
Ca_LG_1501369	Ca_chr_1	501369	C/A	--	TTTTCTTTCTCCTGGATGCGCCGCTCATCCTTTTTGGTTCTGTTTGGTTTGTTTTCCTCC[C/A]GCCTGAGTTTTCTTTACAAATTAGGGTTTCAAAATTGGGCCATGGTTATTTGCAGCCCAT	INTERGENIC	--
Ca_LG_1501381	Ca_chr_1	501381	C/T	--	TGGATGCGCCGCTCATCCTTTTTGGTTCTGTTTGGTTTGTTTTCCTCCCGCCTGAGTTTT[C/T]TTTACAAATTAGGGTTTCAAAATTGGGCCATGGTTATTTGCAGCCCATATACGTTTTTTT	INTERGENIC	--
Ca_LG_1501605	Ca_chr_1	501605	T/A	--	TATCTCTTTTTATTTTTTTACTTAGATATGACGTATTTTTTTTTCTTGAGATATTAATAT[T/A]TGTTGTATTTTTTTTTTTTACTTTGAAATTTAATATTAAATAATAAAATTTCTTAAGAGT	INTERGENIC	--
Ca_LG_1508996	Ca_chr_1	508996	A/T	--	AGCAACCTCTATTGCCACTCTTCCATCAGTCTCCATTTCCTCAATTCCCTCAACCACGGC[A/T]GCTGTTGTCACTTCTCAACCTTCCACTCATCTCCCTACTCCTCCTTGCATGATTGAACCC	INTERGENIC	--
Ca_LG_1509048	Ca_chr_1	509048	A/G	--	ACCACGGCAGCTGTTGTCACTTCTCAACCTTCCACTCATCTCCCTACTCCTCCTTGCATG[A/G]TTGAACCCTCCAACTCTAATATCATGGCTGCTCTTCAGAACATCATGGAATGTCAGCTTC	INTERGENIC	--
Ca_LG_1509097	Ca_chr_1	509097	A/C	--	CTCCTTGCATGATTGAACCCTCCAACTCTAATATCATGGCTGCTCTTCAGAACATCATGG[A/C]ATGTCAGCTTCAGCAGGATCAGGAGACCACTTTGTTATGCAACTGGTTGACAAAACAATT	INTERGENIC	--
Ca_LG_1509140	Ca_chr_1	509140	C/T	--	TCTTCAGAACATCATGGAATGTCAGCTTCAGCAGGATCAGGAGACCACTTTGTTATGCAA[C/T]TGGTTGACAAAACAATTGGCTCCCAAACTGGGACTCCCTTTTCCCCATTTCATCATGCTC	INTERGENIC	--
Ca_LG_1509144	Ca_chr_1	509144	T/C	--	CAGAACATCATGGAATGTCAGCTTCAGCAGGATCAGGAGACCACTTTGTTATGCAACTGG[T/C]TGACAAAACAATTGGCTCCCAAACTGGGACTCCCTTTTCCCCATTTCATCATGCTCCCAC	INTERGENIC	--
Ca_LG_1509177	Ca_chr_1	509177	C/A	--	CAGGAGACCACTTTGTTATGCAACTGGTTGACAAAACAATTGGCTCCCAAACTGGGACTC[C/A]CTTTTCCCCATTTCATCATGCTCCCACTCCTCTGCAAGTCCCTAACCCTGCAAAATCCTC	INTERGENIC	--
Ca_LG_1509290	Ca_chr_1	509290	A/C	--	AAATCCTCTTCTTCAGAAGGATCTTCTCCATCATTTGCAAATTAGATACTCTTGCTCCCT[A/C]TTTTTTGTATGAGAAATGGGGATAATTAAGTTAGTTTTTATTTTGTCTATAGAAATCCTT	INTERGENIC	--
Ca_LG_1509291	Ca_chr_1	509291	T/C	--	AATCCTCTTCTTCAGAAGGATCTTCTCCATCATTTGCAAATTAGATACTCTTGCTCCCTA[T/C]TTTTTGTATGAGAAATGGGGATAATTAAGTTAGTTTTTATTTTGTCTATAGAAATCCTTT	INTERGENIC	--
Ca_LG_1509303	Ca_chr_1	509303	G/C	--	CAGAAGGATCTTCTCCATCATTTGCAAATTAGATACTCTTGCTCCCTATTTTTTGTATGA[G/C]AAATGGGGATAATTAAGTTAGTTTTTATTTTGTCTATAGAAATCCTTTTTGTATATAAGA	INTERGENIC	--
Ca_LG_1509361	Ca_chr_1	509361	A/G	--	GAGAAATGGGGATAATTAAGTTAGTTTTTATTTTGTCTATAGAAATCCTTTTTGTATATA[A/G]GATCTTCTGACAATGCTACTGCAAACTAATATTTTGTATCTTCAATGAATTAATGAAAAA	INTERGENIC	--
Ca_LG_1509644	Ca_chr_1	509644	C/T	--	CAAACTCTCAAATTAGAGTTTTGATGAAAATAAACAAAGGTTAATAAAGAATATTAATTA[C/T]GATTCTAAAATTTTATGTTAATTTAACTTGTGCTTTTGAGTGAATTAATTCAAAGATAGG	INTERGENIC	--
Ca_LG_1509656	Ca_chr_1	509656	T/G	--	TTAGAGTTTTGATGAAAATAAACAAAGGTTAATAAAGAATATTAATTACGATTCTAAAAT[T/G]TTATGTTAATTTAACTTGTGCTTTTGAGTGAATTAATTCAAAGATAGGAATCAAGCAAAA	INTERGENIC	--
Ca_LG_1510085	Ca_chr_1	510085	A/C	--	TACAAGAAATCAGGAAGTCATCCAGAATGATCATCAATCTCTAGAAAGTTCAATAACTGA[A/C]AGCCCAAATTGATTGTCAATCTCCACGATTCTGCAAAAGTTCAGTATCAATCTCCATATT	INTERGENIC	--
Ca_LG_1510088	Ca_chr_1	510088	C/T	--	AAGAAATCAGGAAGTCATCCAGAATGATCATCAATCTCTAGAAAGTTCAATAACTGAAAG[C/T]CCAAATTGATTGTCAATCTCCACGATTCTGCAAAAGTTCAGTATCAATCTCCATATTTCT	INTERGENIC	--
Ca_LG_1510100	Ca_chr_1	510100	G/A	--	AGTCATCCAGAATGATCATCAATCTCTAGAAAGTTCAATAACTGAAAGCCCAAATTGATT[G/A]TCAATCTCCACGATTCTGCAAAAGTTCAGTATCAATCTCCATATTTCTACATAAGTTCAT	INTERGENIC	--
Ca_LG_1510185	Ca_chr_1	510185	T/C	--	TTCAGTATCAATCTCCATATTTCTACATAAGTTCATCATCATTCTCCAAACTGTTTTGGA[T/C]ATAATCAAATATCTAGATCGAAGTTAAATCATCAATAAATATATCTGAAGTATAAAGGAT	INTERGENIC	--
Ca_LG_1510357	Ca_chr_1	510357	C/T	--	AACAGATTTCATAAAGTGTTCAAAGGCTGGAATATTTTTATTCATATATATTGGTTTTGG[C/T]CAAAACTAACAGAGCACTACCAACATCTCTTTTGAACATTATTAAATGCACCAAAACACC	INTERGENIC	--
Ca_LG_1510407	Ca_chr_1	510407	A/T	--	TTGGTTTTGGCCAAAACTAACAGAGCACTACCAACATCTCTTTTGAACATTATTAAATGC[A/T]CCAAAACACCTATAAAAGAAAGGCCAATGCTCAGGGAAACAACATAAGTTCAAGTGCTAT	INTERGENIC	--
Ca_LG_1510452	Ca_chr_1	510452	T/A	--	AACATTATTAAATGCACCAAAACACCTATAAAAGAAAGGCCAATGCTCAGGGAAACAACA[T/A]AAGTTCAAGTGCTATCATGGTTGATCTAAGCTAGGTGTTGTAAAACTGAGAAAATTCTTT	INTERGENIC	--
Ca_LG_1510490	Ca_chr_1	510490	T/C	--	GCCAATGCTCAGGGAAACAACATAAGTTCAAGTGCTATCATGGTTGATCTAAGCTAGGTG[T/C]TGTAAAACTGAGAAAATTCTTTGTTTTGAATACTTAGTGGAAAATATCACATTTGTGAGG	INTERGENIC	--
Ca_LG_1510505	Ca_chr_1	510505	A/G	--	AACAACATAAGTTCAAGTGCTATCATGGTTGATCTAAGCTAGGTGTTGTAAAACTGAGAA[A/G]ATTCTTTGTTTTGAATACTTAGTGGAAAATATCACATTTGTGAGGACTGGAGGTAGCTCA	INTERGENIC	--
Ca_LG_1510536	Ca_chr_1	510536	A/C	--	ATCTAAGCTAGGTGTTGTAAAACTGAGAAAATTCTTTGTTTTGAATACTTAGTGGAAAAT[A/C]TCACATTTGTGAGGACTGGAGGTAGCTCAAGTTGGGTGAACTAGGATACATCTTTGTGTC	INTERGENIC	--
Ca_LG_1510542	Ca_chr_1	510542	T/G	--	GCTAGGTGTTGTAAAACTGAGAAAATTCTTTGTTTTGAATACTTAGTGGAAAATATCACA[T/G]TTGTGAGGACTGGAGGTAGCTCAAGTTGGGTGAACTAGGATACATCTTTGTGTCATATTC	INTERGENIC	--
Ca_LG_1510563	Ca_chr_1	510563	T/C	--	AAAATTCTTTGTTTTGAATACTTAGTGGAAAATATCACATTTGTGAGGACTGGAGGTAGC[T/C]CAAGTTGGGTGAACTAGGATACATCTTTGTGTCATATTCTTTCTTTTATCTCTTTATTTA	INTERGENIC	--
Ca_LG_1510596	Ca_chr_1	510596	C/G	--	ATCACATTTGTGAGGACTGGAGGTAGCTCAAGTTGGGTGAACTAGGATACATCTTTGTGT[C/G]ATATTCTTTCTTTTATCTCTTTATTTATTAAGTCTGATTAATTAACTGAGTTAAAACATA	INTERGENIC	--
Ca_LG_1510613	Ca_chr_1	510613	C/T	--	TGGAGGTAGCTCAAGTTGGGTGAACTAGGATACATCTTTGTGTCATATTCTTTCTTTTAT[C/T]TCTTTATTTATTAAGTCTGATTAATTAACTGAGTTAAAACATAAATTTAATTTCTATTTT	INTERGENIC	--
Ca_LG_1510644	Ca_chr_1	510644	G/A	--	ACATCTTTGTGTCATATTCTTTCTTTTATCTCTTTATTTATTAAGTCTGATTAATTAACT[G/A]AGTTAAAACATAAATTTAATTTCTATTTTTAAGCTAACCAAGAACGTTCTTTGTTTTCCG	INTERGENIC	--
Ca_LG_1510661	Ca_chr_1	510661	T/G	--	TCTTTCTTTTATCTCTTTATTTATTAAGTCTGATTAATTAACTGAGTTAAAACATAAATT[T/G]AATTTCTATTTTTAAGCTAACCAAGAACGTTCTTTGTTTTCCGGAAAAAAAATCAAGAAC	INTERGENIC	--
Ca_LG_1510797	Ca_chr_1	510797	T/G	--	TTTTCTTAACCAAGATTATTCTTGAGTTAAATCTTTAGATTTTTCAGAAATTTTTAAATA[T/G]GAACATTTACAATTCAAACCCCACAACCTTGTAAATCGTCATTGCTACTTTATATGGGAG	INTERGENIC	--
Ca_LG_1510818	Ca_chr_1	510818	C/T	--	TTGAGTTAAATCTTTAGATTTTTCAGAAATTTTTAAATATGAACATTTACAATTCAAACC[C/T]CACAACCTTGTAAATCGTCATTGCTACTTTATATGGGAGAAAGTCGTTGGCTTTATCCAA	INTERGENIC	--
Ca_LG_1510823	Ca_chr_1	510823	A/T	--	TTAAATCTTTAGATTTTTCAGAAATTTTTAAATATGAACATTTACAATTCAAACCCCACA[A/T]CCTTGTAAATCGTCATTGCTACTTTATATGGGAGAAAGTCGTTGGCTTTATCCAATAGTT	INTERGENIC	--
Ca_LG_1510836	Ca_chr_1	510836	T/A	--	TTTTTCAGAAATTTTTAAATATGAACATTTACAATTCAAACCCCACAACCTTGTAAATCG[T/A]CATTGCTACTTTATATGGGAGAAAGTCGTTGGCTTTATCCAATAGTTAATCTTTTTCGTT	INTERGENIC	--
Ca_LG_1510927	Ca_chr_1	510927	C/A	--	GGCTTTATCCAATAGTTAATCTTTTTCGTTTTTTTAAAAAAAAATTCAAACCTTTTTGAA[C/A]CATTTTAAAAGACCAAGAGAGAAAAATAAATTACACAGTAAACAAGGAATTGTTAGGCCA	INTERGENIC	--
Ca_LG_1510973	Ca_chr_1	510973	G/T	--	CAAACCTTTTTGAACCATTTTAAAAGACCAAGAGAGAAAAATAAATTACACAGTAAACAA[G/T]GAATTGTTAGGCCAAAAGGAAACATTTTCTATTTTCTTTAATGAAGTCAAAATGATCTTC	INTERGENIC	--
Ca_LG_1511003	Ca_chr_1	511003	T/A	--	AGAGAGAAAAATAAATTACACAGTAAACAAGGAATTGTTAGGCCAAAAGGAAACATTTTC[T/A]ATTTTCTTTAATGAAGTCAAAATGATCTTCAACTAGGGGTTTTGTAAAAATGTTAGCAAG	INTERGENIC	--
Ca_LG_1511011	Ca_chr_1	511011	T/A	--	AAATAAATTACACAGTAAACAAGGAATTGTTAGGCCAAAAGGAAACATTTTCTATTTTCT[T/A]TAATGAAGTCAAAATGATCTTCAACTAGGGGTTTTGTAAAAATGTTAGCAAGTTGATTTT	INTERGENIC	--
Ca_LG_1511046	Ca_chr_1	511046	T/A	--	CAAAAGGAAACATTTTCTATTTTCTTTAATGAAGTCAAAATGATCTTCAACTAGGGGTTT[T/A]GTAAAAATGTTAGCAAGTTGATTTTTAGTGTGAACAAAAAATAATTCAACATCTTTCTTG	INTERGENIC	--
Ca_LG_1511116	Ca_chr_1	511116	A/C	--	TTAGCAAGTTGATTTTTAGTGTGAACAAAAAATAATTCAACATCTTTCTTGTAACATGAT[A/C]CCTAATGAAATGGTGTTTTATTTCAATATGTTTTGATCTTGAATGTTGAATAGGATTTTT	INTERGENIC	--
Ca_LG_1511123	Ca_chr_1	511123	G/A	--	GTTGATTTTTAGTGTGAACAAAAAATAATTCAACATCTTTCTTGTAACATGATACCTAAT[G/A]AAATGGTGTTTTATTTCAATATGTTTTGATCTTGAATGTTGAATAGGATTTTTGACAAAT	INTERGENIC	--
Ca_LG_1511220	Ca_chr_1	511220	T/A	--	TGTTGAATAGGATTTTTGACAAATTGATTATCATAATAAATTGCAACATTTGAATAACTT[T/A]CAAAAAAGTCTTCAAGTTGATTTTTGATCTATAGAACTTGAGAGCACCAATTTGCAGTTG	INTERGENIC	--
Ca_LG_1511308	Ca_chr_1	511308	C/T	--	TCTATAGAACTTGAGAGCACCAATTTGCAGTTGAGACATATTTAACTTTAGTTGTTGACA[C/T]GGTAATTGTGTTATGTTTTCTGCAAAACCAACTTATGAGGGCTTCTTCAAGAAATTGGCA	INTERGENIC	--
Ca_LG_1511323	Ca_chr_1	511323	G/A	--	AGCACCAATTTGCAGTTGAGACATATTTAACTTTAGTTGTTGACACGGTAATTGTGTTAT[G/A]TTTTCTGCAAAACCAACTTATGAGGGCTTCTTCAAGAAATTGGCATGTGTCACTTGTGCT	INTERGENIC	--
Ca_LG_1511333	Ca_chr_1	511333	A/T	--	TGCAGTTGAGACATATTTAACTTTAGTTGTTGACACGGTAATTGTGTTATGTTTTCTGCA[A/T]AACCAACTTATGAGGGCTTCTTCAAGAAATTGGCATGTGTCACTTGTGCTTGTTCTTTCA	INTERGENIC	--
Ca_LG_1511373	Ca_chr_1	511373	T/C	--	ATTGTGTTATGTTTTCTGCAAAACCAACTTATGAGGGCTTCTTCAAGAAATTGGCATGTG[T/C]CACTTGTGCTTGTTCTTTCAATTTTGTCCTCAGCACAATAAGCTACAAAATCAAAATGTG	INTERGENIC	--
Ca_LG_1511422	Ca_chr_1	511422	A/G	--	ATTGGCATGTGTCACTTGTGCTTGTTCTTTCAATTTTGTCCTCAGCACAATAAGCTACAA[A/G]ATCAAAATGTGAACCCTTGTTATACCAACGGCCAAGTTCAATAGTACAAACAAGATATCT	INTERGENIC	--
Ca_LG_1511453	Ca_chr_1	511453	G/A	--	AATTTTGTCCTCAGCACAATAAGCTACAAAATCAAAATGTGAACCCTTGTTATACCAACG[G/A]CCAAGTTCAATAGTACAAACAAGATATCTAATAATTGTTTTTACTGCAGTTAAGTGTGAT	INTERGENIC	--
Ca_LG_1511526	Ca_chr_1	511526	A/C	--	GTACAAACAAGATATCTAATAATTGTTTTTACTGCAGTTAAGTGTGATTATTTAGGTCAA[A/C]TATAATAAAGCACCAACAATTCCACTATATTATTTTTCAAAAATGGTTTTTCCTTTTTCA	INTERGENIC	--
Ca_LG_1511689	Ca_chr_1	511689	T/A	--	AATTTGGTTTCAATCATGTTGTATTTTCTTATAAAATATTTGATATATTTTTCTTGACAA[T/A]TAAAAATGTCATTTTCATGTTGCTTGATTTGTAAGCCAAGAAAAAAATCTCAATTTTCCC	INTERGENIC	--
Ca_LG_1511793	Ca_chr_1	511793	A/G	--	AAAATCTCAATTTTCCCATCATGCTCATTTCAAATTCAATTTACATGAGTTTTGAAAAAT[A/G]TTCACAGATTTTTTCATTTGTTGATCCAAAAAAAATATCATCAACATGCACTTGAAGTAT	INTERGENIC	--
Ca_LG_1511881	Ca_chr_1	511881	G/A	--	AAAAAAAATATCATCAACATGCACTTGAAGTATTGATAAATCAGATTTATTAATATTTCT[G/A]CAAAGCGTGGTATCAATATTTCCTCTAGAAAATCCATTTTTAATTAAGAAAGAATCCAAC	INTERGENIC	--
Ca_LG_1511906	Ca_chr_1	511906	C/T	--	TGAAGTATTGATAAATCAGATTTATTAATATTTCTGCAAAGCGTGGTATCAATATTTCCT[C/T]TAGAAAATCCATTTTTAATTAAGAAAGAATCCAACCTATCATACTAAGCTTGAGGAACTT	INTERGENIC	--
Ca_LG_1511963	Ca_chr_1	511963	A/G	--	CCTCTAGAAAATCCATTTTTAATTAAGAAAGAATCCAACCTATCATACTAAGCTTGAGGA[A/G]CTTGCTTAAATCCATATAGGGCTTGGGTGAGTTTAAAGATCTGGTTTGGTTTCTTATTAT	INTERGENIC	--
Ca_LG_1512082	Ca_chr_1	512082	C/T	--	ATCTTCAAAACCAGGAGGTTGATGAACATAAACTTCTTCATTTAAAAATCTATTTACAAG[C/T]GAAATTTTAACATTTATTTGAAAATGTTTAATGAGTTTATGAGATGCATATGCAAGAAGA	INTERGENIC	--
Ca_LG_1512086	Ca_chr_1	512086	A/C	--	TCAAAACCAGGAGGTTGATGAACATAAACTTCTTCATTTAAAAATCTATTTACAAGCGAA[A/C]TTTTAACATTTATTTGAAAATGTTTAATGAGTTTATGAGATGCATATGCAAGAAGAATTC	INTERGENIC	--
Ca_LG_1512097	Ca_chr_1	512097	T/C	--	AGGTTGATGAACATAAACTTCTTCATTTAAAAATCTATTTACAAGCGAAATTTTAACATT[T/C]ATTTGAAAATGTTTAATGAGTTTATGAGATGCATATGCAAGAAGAATTCTTATTGCTTAT	INTERGENIC	--
Ca_LG_1512107	Ca_chr_1	512107	T/A	--	ACATAAACTTCTTCATTTAAAAATCTATTTACAAGCGAAATTTTAACATTTATTTGAAAA[T/A]GTTTAATGAGTTTATGAGATGCATATGCAAGAAGAATTCTTATTGCTTATATCCTTGCAA	INTERGENIC	--
Ca_LG_1512180	Ca_chr_1	512180	A/T	--	TATGAGATGCATATGCAAGAAGAATTCTTATTGCTTATATCCTTGCAAATGGAGCAAATA[A/T]TTCATCATAATGCATACCTTCTTATTAATTATAGTCTTGAGCAATAAATCTTGCTTTGTT	INTERGENIC	--
Ca_LG_1512214	Ca_chr_1	512214	G/A	--	TTATATCCTTGCAAATGGAGCAAATAATTCATCATAATGCATACCTTCTTATTAATTATA[G/A]TCTTGAGCAATAAATCTTGCTTTGTTTCTTGTTACATTTCCTTCTTTGTTCAATTAATTC	INTERGENIC	--
Ca_LG_1512215	Ca_chr_1	512215	T/C	--	TATATCCTTGCAAATGGAGCAAATAATTCATCATAATGCATACCTTCTTATTAATTATAG[T/C]CTTGAGCAATAAATCTTGCTTTGTTTCTTGTTACATTTCCTTCTTTGTTCAATTAATTCC	INTERGENIC	--
Ca_LG_1512400	Ca_chr_1	512400	C/G	--	GTTTTCTCAAATTGAATGAGTTCTTCTTGGATTGCTTCAACCCATGAGTTATCAACTATG[C/G]CTTCATTTATAGATTTTGGTTCAATTTATTAAATCATTGCCATGTTGTTGTGATAATCTT	INTERGENIC	--
Ca_LG_1512533	Ca_chr_1	512533	T/C	--	GTGTTCTTATGTCATCAATTGTACTTCCAATGATTTGATTTTGAGAATGGCCACCTACAA[T/C]TCTCTAGCTTCGTGGAGGTGTATGAATTGGAGATTGATGATCAATATCCTTCTTCTGGAG	INTERGENIC	--
Ca_LG_1512600	Ca_chr_1	512600	C/A	--	GCTTCGTGGAGGTGTATGAATTGGAGATTGATGATCAATATCCTTCTTCTGGAGAATGTT[C/A]TGTTACTGTTGTTTTTATGGTTAAACTTCTTCCTCATCATCATTCTTTTGAGTGTCTAGA	INTERGENIC	--
Ca_LG_1512617	Ca_chr_1	512617	A/G	--	GAATTGGAGATTGATGATCAATATCCTTCTTCTGGAGAATGTTCTGTTACTGTTGTTTTT[A/G]TGGTTAAACTTCTTCCTCATCATCATTCTTTTGAGTGTCTAGATAATCAAAAAATAATAT	INTERGENIC	--
Ca_LG_1512638	Ca_chr_1	512638	C/A	--	TATCCTTCTTCTGGAGAATGTTCTGTTACTGTTGTTTTTATGGTTAAACTTCTTCCTCAT[C/A]ATCATTCTTTTGAGTGTCTAGATAATCAAAAAATAATATGTATGCTTACTTCTACAGTTT	INTERGENIC	--
Ca_LG_1512720	Ca_chr_1	512720	C/T	--	ATAATCAAAAAATAATATGTATGCTTACTTCTACAGTTTGAGTTTTCAAATTGTAAAGTC[C/T]GTAACCTTTTGAGTTTGTTGAGTACCCCAAAAAAATAGTTTTTTTTCTTCTTGATTTTGC	INTERGENIC	--
Ca_LG_1512764	Ca_chr_1	512764	T/C	--	TTCAAATTGTAAAGTCCGTAACCTTTTGAGTTTGTTGAGTACCCCAAAAAAATAGTTTTT[T/C]TTCTTCTTGATTTTGCATCAATTTTTCCTAAGTTACCTTTGTTGTTTAAAATGTAGCAGT	INTERGENIC	--
Ca_LG_1512771	Ca_chr_1	512771	T/C	--	TGTAAAGTCCGTAACCTTTTGAGTTTGTTGAGTACCCCAAAAAAATAGTTTTTTTTCTTC[T/C]TGATTTTGCATCAATTTTTCCTAAGTTACCTTTGTTGTTTAAAATGTAGCAGTAACAACC	INTERGENIC	--
Ca_LG_1512811	Ca_chr_1	512811	T/C	--	AAAAATAGTTTTTTTTCTTCTTGATTTTGCATCAATTTTTCCTAAGTTACCTTTGTTGTT[T/C]AAAATGTAGCAGTAACAACCAAAGATGTGAAAATATGAAATATTTAGTTTTTTGTTTTTC	INTERGENIC	--
Ca_LG_1512863	Ca_chr_1	512863	T/C	--	TTGTTGTTTAAAATGTAGCAGTAACAACCAAAGATGTGAAAATATGAAATATTTAGTTTT[T/C]TGTTTTTCCATACTTCGTATGGTGTTTTGTTTAGAATTTTTCTTATTGAAACATAATTCA	INTERGENIC	--
Ca_LG_1512880	Ca_chr_1	512880	G/A	--	GCAGTAACAACCAAAGATGTGAAAATATGAAATATTTAGTTTTTTGTTTTTCCATACTTC[G/A]TATGGTGTTTTGTTTAGAATTTTTCTTATTGAAACATAATTCATAATGTAACATGATGAT	INTERGENIC	--
Ca_LG_1512895	Ca_chr_1	512895	T/C	--	GATGTGAAAATATGAAATATTTAGTTTTTTGTTTTTCCATACTTCGTATGGTGTTTTGTT[T/C]AGAATTTTTCTTATTGAAACATAATTCATAATGTAACATGATGATTTGATTACTTCAACC	INTERGENIC	--
Ca_LG_1512897	Ca_chr_1	512897	G/T	--	TGTGAAAATATGAAATATTTAGTTTTTTGTTTTTCCATACTTCGTATGGTGTTTTGTTTA[G/T]AATTTTTCTTATTGAAACATAATTCATAATGTAACATGATGATTTGATTACTTCAACCCA	INTERGENIC	--
Ca_LG_1512958	Ca_chr_1	512958	G/A	--	AATTTTTCTTATTGAAACATAATTCATAATGTAACATGATGATTTGATTACTTCAACCCA[G/A]AAGTATATTTCAACTTTTGATTCATTTAAAATGTTTTTCGCCATTTCTTGAAATGTTGTA	INTERGENIC	--
Ca_LG_1513052	Ca_chr_1	513052	G/A	--	TTTTTCGCCATTTCTTGAAATGTTGTATTCTTTCTTTCAACAACTCTATTTTGTTGTGGA[G/A]TTCTAGTACAAGAAAGATGATGAGAAATGTCATTTTCATCAAAAAATATTTTAAATGATG	INTERGENIC	--
Ca_LG_1513124	Ca_chr_1	513124	T/A	--	GAAAGATGATGAGAAATGTCATTTTCATCAAAAAATATTTTAAATGATGTATTTACAAAT[T/A]CTCTTCCATTATCACTTCTTCCAAAAATGATGTTTAAGGTTTTTTCATTTTGAACTATTT	INTERGENIC	--
Ca_LG_1513134	Ca_chr_1	513134	T/G	--	GAGAAATGTCATTTTCATCAAAAAATATTTTAAATGATGTATTTACAAATTCTCTTCCAT[T/G]ATCACTTCTTCCAAAAATGATGTTTAAGGTTTTTTCATTTTGAACTATTTTACAAAAACT	INTERGENIC	--
Ca_LG_1513219	Ca_chr_1	513219	C/A	--	TAAGGTTTTTTCATTTTGAACTATTTTACAAAAACTTTGAAATGCTTCAAAAGAATCATC[C/A]TTTTGTTTTAAAAATATCACCATGTCAATCTTGAAAAATCATCAATAATAACAAAGCCAC	INTERGENIC	--
Ca_LG_1513236	Ca_chr_1	513236	T/A	--	GAACTATTTTACAAAAACTTTGAAATGCTTCAAAAGAATCATCCTTTTGTTTTAAAAATA[T/A]CACCATGTCAATCTTGAAAAATCATCAATAATAACAAAGCCACATTTCATCCCTCCTAGA	INTERGENIC	--
Ca_LG_1513352	Ca_chr_1	513352	C/T	--	CTAGACTTGTAGTTTTGACAGGACCAAAAAGATTAATGTGAAGCAATTCAAAATGTTTTT[C/T]GGTTGAAATTATGTCTTTTGAATAAAAAATAATTTTGACTTGTTTTCCTTTTACACAAGT	INTERGENIC	--
Ca_LG_1513496	Ca_chr_1	513496	A/T	--	AACTAATCTTTGGAAGTCCTCTAACTAGGTCAAACATGGATAGCTTAGAAATGGTTTTCA[A/T]GTTCACATGTCTAGCTCGTTTGCGCCAAACTCATTTATCTCTCTCAATGGACATCAAACA	INTERGENIC	--
Ca_LG_1513511	Ca_chr_1	513511	C/T	--	GTCCTCTAACTAGGTCAAACATGGATAGCTTAGAAATGGTTTTCAAGTTCACATGTCTAG[C/T]TCGTTTGCGCCAAACTCATTTATCTCTCTCAATGGACATCAAACAAGATTCAACAGGTAA	INTERGENIC	--
Ca_LG_1513519	Ca_chr_1	513519	C/T	--	ACTAGGTCAAACATGGATAGCTTAGAAATGGTTTTCAAGTTCACATGTCTAGCTCGTTTG[C/T]GCCAAACTCATTTATCTCTCTCAATGGACATCAAACAAGATTCAACAGGTAATTCTTCCA	INTERGENIC	--
Ca_LG_1513568	Ca_chr_1	513568	G/A	--	TAGCTCGTTTGCGCCAAACTCATTTATCTCTCTCAATGGACATCAAACAAGATTCAACAG[G/A]TAATTCTTCCAAGTACAAAACATAAAGATTTTTCTTTCTTGAACCAAAAATGAAGATTTT	INTERGENIC	--
Ca_LG_1513593	Ca_chr_1	513593	A/G	--	ATCTCTCTCAATGGACATCAAACAAGATTCAACAGGTAATTCTTCCAAGTACAAAACATA[A/G]AGATTTTTCTTTCTTGAACCAAAAATGAAGATTTTTCAAGAAGATGTTTGTTTAACCTCA	INTERGENIC	--
Ca_LG_1513672	Ca_chr_1	513672	A/G	--	CCAAAAATGAAGATTTTTCAAGAAGATGTTTGTTTAACCTCACATATGTTAGGTTTCAAA[A/G]TTATTTCAAAACCGCTATCACATAATTGACTTATGCTTAGCAAGTTAGGTTTTAAACCTT	INTERGENIC	--
Ca_LG_1513674	Ca_chr_1	513674	T/A	--	AAAAATGAAGATTTTTCAAGAAGATGTTTGTTTAACCTCACATATGTTAGGTTTCAAAAT[T/A]ATTTCAAAACCGCTATCACATAATTGACTTATGCTTAGCAAGTTAGGTTTTAAACCTTCA	INTERGENIC	--
Ca_LG_1513676	Ca_chr_1	513676	T/C	--	AAATGAAGATTTTTCAAGAAGATGTTTGTTTAACCTCACATATGTTAGGTTTCAAAATTA[T/C]TTCAAAACCGCTATCACATAATTGACTTATGCTTAGCAAGTTAGGTTTTAAACCTTCAGC	INTERGENIC	--
Ca_LG_1513746	Ca_chr_1	513746	A/G	--	GCTATCACATAATTGACTTATGCTTAGCAAGTTAGGTTTTAAACCTTCAGCATATTGAAC[A/G]TCTTCTATTTTTGCAGCTTCATTCTTACCTGTAATACATTTTCCTTTAATCTAAACTTGA	INTERGENIC	--
Ca_LG_1513777	Ca_chr_1	513777	G/A	--	TTAGGTTTTAAACCTTCAGCATATTGAACATCTTCTATTTTTGCAGCTTCATTCTTACCT[G/A]TAATACATTTTCCTTTAATCTAAACTTGATCATTATTTCCAAATGTCACATATCCTCCAT	INTERGENIC	--
Ca_LG_1513783	Ca_chr_1	513783	C/T	--	TTTAAACCTTCAGCATATTGAACATCTTCTATTTTTGCAGCTTCATTCTTACCTGTAATA[C/T]ATTTTCCTTTAATCTAAACTTGATCATTATTTCCAAATGTCACATATCCTCCATCTTTTT	INTERGENIC	--
Ca_LG_1513801	Ca_chr_1	513801	A/G	--	TGAACATCTTCTATTTTTGCAGCTTCATTCTTACCTGTAATACATTTTCCTTTAATCTAA[A/G]CTTGATCATTATTTCCAAATGTCACATATCCTCCATCTTTTTTAACAAAGGAAAGAAAGC	INTERGENIC	--
Ca_LG_1513808	Ca_chr_1	513808	C/A	--	CTTCTATTTTTGCAGCTTCATTCTTACCTGTAATACATTTTCCTTTAATCTAAACTTGAT[C/A]ATTATTTCCAAATGTCACATATCCTCCATCTTTTTTAACAAAGGAAAGAAAGCACTGTCT	INTERGENIC	--
Ca_LG_1513816	Ca_chr_1	513816	C/T	--	TTTGCAGCTTCATTCTTACCTGTAATACATTTTCCTTTAATCTAAACTTGATCATTATTT[C/T]CAAATGTCACATATCCTCCATCTTTTTTAACAAAGGAAAGAAAGCACTGTCTATCTCTTG	INTERGENIC	--
Ca_LG_1513845	Ca_chr_1	513845	A/G	--	TTTTCCTTTAATCTAAACTTGATCATTATTTCCAAATGTCACATATCCTCCATCTTTTTT[A/G]ACAAAGGAAAGAAAGCACTGTCTATCTCTTGTTATGTGTCTTGAACAACCACTATCTTAA	INTERGENIC	--
Ca_LG_1513849	Ca_chr_1	513849	A/T	--	CCTTTAATCTAAACTTGATCATTATTTCCAAATGTCACATATCCTCCATCTTTTTTAACA[A/T]AGGAAAGAAAGCACTGTCTATCTCTTGTTATGTGTCTTGAACAACCACTATCTTAACATT	INTERGENIC	--
Ca_LG_1513850	Ca_chr_1	513850	A/T	--	CTTTAATCTAAACTTGATCATTATTTCCAAATGTCACATATCCTCCATCTTTTTTAACAA[A/T]GGAAAGAAAGCACTGTCTATCTCTTGTTATGTGTCTTGAACAACCACTATCTTAACATTT	INTERGENIC	--
Ca_LG_1513864	Ca_chr_1	513864	T/G	--	TGATCATTATTTCCAAATGTCACATATCCTCCATCTTTTTTAACAAAGGAAAGAAAGCAC[T/G]GTCTATCTCTTGTTATGTGTCTTGAACAACCACTATCTTAACATTTTGATAACATTTTGT	INTERGENIC	--
Ca_LG_1513867	Ca_chr_1	513867	C/T	--	TCATTATTTCCAAATGTCACATATCCTCCATCTTTTTTAACAAAGGAAAGAAAGCACTGT[C/T]TATCTCTTGTTATGTGTCTTGAACAACCACTATCTTAACATTTTGATAACATTTTGTTTT	INTERGENIC	--
Ca_LG_1513899	Ca_chr_1	513899	A/G	--	TTTTTTAACAAAGGAAAGAAAGCACTGTCTATCTCTTGTTATGTGTCTTGAACAACCACT[A/G]TCTTAACATTTTGATAACATTTTGTTTTAGCTTTTTCTTCCTTCTTTATAGGAATAAAAT	INTERGENIC	--
Ca_LG_1513947	Ca_chr_1	513947	A/T	--	TGAACAACCACTATCTTAACATTTTGATAACATTTTGTTTTAGCTTTTTCTTCCTTCTTT[A/T]TAGGAATAAAATAAAATTCAAAAAGTTTTTGTTTTTGAGATAAGACAAAAACTAGACCAT	INTERGENIC	--
Ca_LG_1513971	Ca_chr_1	513971	A/T	--	TGATAACATTTTGTTTTAGCTTTTTCTTCCTTCTTTATAGGAATAAAATAAAATTCAAAA[A/T]GTTTTTGTTTTTGAGATAAGACAAAAACTAGACCATTCTCTTAAGAAATTTTTACTTGTG	INTERGENIC	--
Ca_LG_1513972	Ca_chr_1	513972	G/T	--	GATAACATTTTGTTTTAGCTTTTTCTTCCTTCTTTATAGGAATAAAATAAAATTCAAAAA[G/T]TTTTTGTTTTTGAGATAAGACAAAAACTAGACCATTCTCTTAAGAAATTTTTACTTGTGA	INTERGENIC	--
Ca_LG_1514011	Ca_chr_1	514011	C/T	--	GAATAAAATAAAATTCAAAAAGTTTTTGTTTTTGAGATAAGACAAAAACTAGACCATTCT[C/T]TTAAGAAATTTTTACTTGTGATCCCATAATTTTTCAAAATGTTTTGTAGACTTGTTATCA	INTERGENIC	--
Ca_LG_1514016	Ca_chr_1	514016	G/A	--	AAATAAAATTCAAAAAGTTTTTGTTTTTGAGATAAGACAAAAACTAGACCATTCTCTTAA[G/A]AAATTTTTACTTGTGATCCCATAATTTTTCAAAATGTTTTGTAGACTTGTTATCATTGGT	INTERGENIC	--
Ca_LG_1514023	Ca_chr_1	514023	T/C	--	ATTCAAAAAGTTTTTGTTTTTGAGATAAGACAAAAACTAGACCATTCTCTTAAGAAATTT[T/C]TACTTGTGATCCCATAATTTTTCAAAATGTTTTGTAGACTTGTTATCATTGGTTTCATTT	INTERGENIC	--
Ca_LG_1514071	Ca_chr_1	514071	A/C	--	CTTAAGAAATTTTTACTTGTGATCCCATAATTTTTCAAAATGTTTTGTAGACTTGTTATC[A/C]TTGGTTTCATTTAAAATATTTTGTTTTTCATAAACTAACCATTTTTTTTAATAAGGAAGT	INTERGENIC	--
Ca_LG_1514072	Ca_chr_1	514072	T/C	--	TTAAGAAATTTTTACTTGTGATCCCATAATTTTTCAAAATGTTTTGTAGACTTGTTATCA[T/C]TGGTTTCATTTAAAATATTTTGTTTTTCATAAACTAACCATTTTTTTTAATAAGGAAGTT	INTERGENIC	--
Ca_LG_1514114	Ca_chr_1	514114	T/A	--	TTTGTAGACTTGTTATCATTGGTTTCATTTAAAATATTTTGTTTTTCATAAACTAACCAT[T/A]TTTTTTAATAAGGAAGTTTGAATCACATAAAAGATTATCAAATTCATTTTCCATTTGTTC	INTERGENIC	--
Ca_LG_1514159	Ca_chr_1	514159	C/A	--	TCATAAACTAACCATTTTTTTTAATAAGGAAGTTTGAATCACATAAAAGATTATCAAATT[C/A]ATTTTCCATTTGTTCACATAAAGGGCAAGGGTCAGAAATAGGTACCTTGTGTTCTTCTAA	INTERGENIC	--
Ca_LG_1514240	Ca_chr_1	514240	T/G	--	AAGGGCAAGGGTCAGAAATAGGTACCTTGTGTTCTTCTAAGTATGCCATTAGACATATAT[T/G]GAAATGAGCTTGGAGTTTTTCTTGGGAGAAGGGTTTCACAACTTGAGCTTTTCACATGAA	INTERGENIC	--
Ca_LG_1514244	Ca_chr_1	514244	A/G	--	GCAAGGGTCAGAAATAGGTACCTTGTGTTCTTCTAAGTATGCCATTAGACATATATTGAA[A/G]TGAGCTTGGAGTTTTTCTTGGGAGAAGGGTTTCACAACTTGAGCTTTTCACATGAACATG	INTERGENIC	--
Ca_LG_1514245	Ca_chr_1	514245	T/A	--	CAAGGGTCAGAAATAGGTACCTTGTGTTCTTCTAAGTATGCCATTAGACATATATTGAAA[T/A]GAGCTTGGAGTTTTTCTTGGGAGAAGGGTTTCACAACTTGAGCTTTTCACATGAACATGT	INTERGENIC	--
Ca_LG_1514246	Ca_chr_1	514246	G/A	--	AAGGGTCAGAAATAGGTACCTTGTGTTCTTCTAAGTATGCCATTAGACATATATTGAAAT[G/A]AGCTTGGAGTTTTTCTTGGGAGAAGGGTTTCACAACTTGAGCTTTTCACATGAACATGTG	INTERGENIC	--
Ca_LG_1514265	Ca_chr_1	514265	G/A	--	CTTGTGTTCTTCTAAGTATGCCATTAGACATATATTGAAATGAGCTTGGAGTTTTTCTTG[G/A]GAGAAGGGTTTCACAACTTGAGCTTTTCACATGAACATGTGTAGATAAATTGTTAATTAA	INTERGENIC	--
Ca_LG_1514272	Ca_chr_1	514272	G/A	--	TCTTCTAAGTATGCCATTAGACATATATTGAAATGAGCTTGGAGTTTTTCTTGGGAGAAG[G/A]GTTTCACAACTTGAGCTTTTCACATGAACATGTGTAGATAAATTGTTAATTAAACTTTTG	INTERGENIC	--
Ca_LG_1514539	Ca_chr_1	514539	A/T	--	GTTCTTTTTGAAACCCAAAACATTCTTCTTTAAGTTTTGAGAGAAACTTGAGTGCAAATG[A/T]TGAATATATTCATTGAGACATAGTTGAGTCAAAAGCATGTGCATAAGTCATGTCAAACAG	INTERGENIC	--
Ca_LG_1514546	Ca_chr_1	514546	T/C	--	TTGAAACCCAAAACATTCTTCTTTAAGTTTTGAGAGAAACTTGAGTGCAAATGATGAATA[T/C]ATTCATTGAGACATAGTTGAGTCAAAAGCATGTGCATAAGTCATGTCAAACAGTGTTTTT	INTERGENIC	--
Ca_LG_1514550	Ca_chr_1	514550	C/T	--	AACCCAAAACATTCTTCTTTAAGTTTTGAGAGAAACTTGAGTGCAAATGATGAATATATT[C/T]ATTGAGACATAGTTGAGTCAAAAGCATGTGCATAAGTCATGTCAAACAGTGTTTTTTGCA	INTERGENIC	--
Ca_LG_1514551	Ca_chr_1	514551	A/G	--	ACCCAAAACATTCTTCTTTAAGTTTTGAGAGAAACTTGAGTGCAAATGATGAATATATTC[A/G]TTGAGACATAGTTGAGTCAAAAGCATGTGCATAAGTCATGTCAAACAGTGTTTTTTGCAG	INTERGENIC	--
Ca_LG_1514575	Ca_chr_1	514575	C/T	--	TTGAGAGAAACTTGAGTGCAAATGATGAATATATTCATTGAGACATAGTTGAGTCAAAAG[C/T]ATGTGCATAAGTCATGTCAAACAGTGTTTTTTGCAGTGCACATAATATATTATCTTTATA	INTERGENIC	--
Ca_LG_1514579	Ca_chr_1	514579	T/C	--	GAGAAACTTGAGTGCAAATGATGAATATATTCATTGAGACATAGTTGAGTCAAAAGCATG[T/C]GCATAAGTCATGTCAAACAGTGTTTTTTGCAGTGCACATAATATATTATCTTTATAGCGA	INTERGENIC	--
Ca_LG_1514580	Ca_chr_1	514580	G/A	--	AGAAACTTGAGTGCAAATGATGAATATATTCATTGAGACATAGTTGAGTCAAAAGCATGT[G/A]CATAAGTCATGTCAAACAGTGTTTTTTGCAGTGCACATAATATATTATCTTTATAGCGAC	INTERGENIC	--
Ca_LG_1514585	Ca_chr_1	514585	A/C	--	CTTGAGTGCAAATGATGAATATATTCATTGAGACATAGTTGAGTCAAAAGCATGTGCATA[A/C]GTCATGTCAAACAGTGTTTTTTGCAGTGCACATAATATATTATCTTTATAGCGACTAAAA	INTERGENIC	--
Ca_LG_1514586	Ca_chr_1	514586	G/A	--	TTGAGTGCAAATGATGAATATATTCATTGAGACATAGTTGAGTCAAAAGCATGTGCATAA[G/A]TCATGTCAAACAGTGTTTTTTGCAGTGCACATAATATATTATCTTTATAGCGACTAAAAG	INTERGENIC	--
Ca_LG_1514597	Ca_chr_1	514597	C/T	--	TGATGAATATATTCATTGAGACATAGTTGAGTCAAAAGCATGTGCATAAGTCATGTCAAA[C/T]AGTGTTTTTTGCAGTGCACATAATATATTATCTTTATAGCGACTAAAAGCTTATTTAATC	INTERGENIC	--
Ca_LG_1514616	Ca_chr_1	514616	C/T	--	GACATAGTTGAGTCAAAAGCATGTGCATAAGTCATGTCAAACAGTGTTTTTTGCAGTGCA[C/T]ATAATATATTATCTTTATAGCGACTAAAAGCTTATTTAATCTAAATATTCAACCAAAAAC	INTERGENIC	--
Ca_LG_1514618	Ca_chr_1	514618	T/G	--	CATAGTTGAGTCAAAAGCATGTGCATAAGTCATGTCAAACAGTGTTTTTTGCAGTGCACA[T/G]AATATATTATCTTTATAGCGACTAAAAGCTTATTTAATCTAAATATTCAACCAAAAACAC	INTERGENIC	--
Ca_LG_1514639	Ca_chr_1	514639	A/G	--	TGCATAAGTCATGTCAAACAGTGTTTTTTGCAGTGCACATAATATATTATCTTTATAGCG[A/G]CTAAAAGCTTATTTAATCTAAATATTCAACCAAAAACACTTGTACGAGATGATAATTGTC	INTERGENIC	--
Ca_LG_1514646	Ca_chr_1	514646	G/A	--	GTCATGTCAAACAGTGTTTTTTGCAGTGCACATAATATATTATCTTTATAGCGACTAAAA[G/A]CTTATTTAATCTAAATATTCAACCAAAAACACTTGTACGAGATGATAATTGTCTCTTTCA	INTERGENIC	--
Ca_LG_1514673	Ca_chr_1	514673	A/G	--	GCACATAATATATTATCTTTATAGCGACTAAAAGCTTATTTAATCTAAATATTCAACCAA[A/G]AACACTTGTACGAGATGATAATTGTCTCTTTCAACTTAAACAAATGTCTTAATTCAAATC	INTERGENIC	--
Ca_LG_1514695	Ca_chr_1	514695	T/A	--	AGCGACTAAAAGCTTATTTAATCTAAATATTCAACCAAAAACACTTGTACGAGATGATAA[T/A]TGTCTCTTTCAACTTAAACAAATGTCTTAATTCAAATCAAGTTTTGAGAAAGCAACAACA	INTERGENIC	--
Ca_LG_1514781	Ca_chr_1	514781	C/G	--	CTTAATTCAAATCAAGTTTTGAGAAAGCAACAACATGAATTTCAAAAGTGTGAGATTTAC[C/G]TTCAAAGACGACTCCACTCAATGGGTAATACCCAGTAAATAACAACAAAATGTAAAATAA	INTERGENIC	--
Ca_LG_1514787	Ca_chr_1	514787	A/G	--	TCAAATCAAGTTTTGAGAAAGCAACAACATGAATTTCAAAAGTGTGAGATTTACCTTCAA[A/G]GACGACTCCACTCAATGGGTAATACCCAGTAAATAACAACAAAATGTAAAATAAATATTA	INTERGENIC	--
Ca_LG_1514795	Ca_chr_1	514795	C/T	--	AGTTTTGAGAAAGCAACAACATGAATTTCAAAAGTGTGAGATTTACCTTCAAAGACGACT[C/T]CACTCAATGGGTAATACCCAGTAAATAACAACAAAATGTAAAATAAATATTACAAATGAG	INTERGENIC	--
Ca_LG_1514816	Ca_chr_1	514816	G/A	--	TGAATTTCAAAAGTGTGAGATTTACCTTCAAAGACGACTCCACTCAATGGGTAATACCCA[G/A]TAAATAACAACAAAATGTAAAATAAATATTACAAATGAGTCATTTATGTGTTTGCAAATT	INTERGENIC	--
Ca_LG_1514891	Ca_chr_1	514891	C/A	--	ATGTAAAATAAATATTACAAATGAGTCATTTATGTGTTTGCAAATTCAATTTAAGTATCA[C/A]TATATAAATATTACAAATGAGTCATTTATGTGTTTGCATTTTATATTATAAAATGTGTTT	INTERGENIC	--
Ca_LG_1514976	Ca_chr_1	514976	G/A	--	TTTATGTGTTTGCATTTTATATTATAAAATGTGTTTTTTTTTAGTTATTACATTTTTGGT[G/A]AACAAAACATTATCATTAAAAATTCAATAAATAAAATAATAAATATCATTATAAATACAT	INTERGENIC	--
Ca_LG_1514984	Ca_chr_1	514984	C/A	--	TTTGCATTTTATATTATAAAATGTGTTTTTTTTTAGTTATTACATTTTTGGTGAACAAAA[C/A]ATTATCATTAAAAATTCAATAAATAAAATAATAAATATCATTATAAATACATTAATAACT	INTERGENIC	--
Ca_LG_1515267	Ca_chr_1	515267	T/C	--	CGGTACTAGTGGGCACAATATATATAAATTATTATTATTTGGGTTAGGTTGCTTTTGACT[T/C]TGATCGTAGCCACTGTACTAGTGGGCACAGTATATATTATAATTATATTAAAAATTATTA	INTERGENIC	--
Ca_LG_1515372	Ca_chr_1	515372	T/A	--	ATATTAAAAATTATTATTATTGTGTTTTTATTTTTTGAACTCTTTATTATGTCGTTGTTG[T/A]TGTCAGAAACTAGTAATAACTAAAATATTTTGAAAATATCTTTTTAAAGACAAATGAGGT	INTERGENIC	--
Ca_LG_1515412	Ca_chr_1	515412	C/A	--	TCTTTATTATGTCGTTGTTGTTGTCAGAAACTAGTAATAACTAAAATATTTTGAAAATAT[C/A]TTTTTAAAGACAAATGAGGTTAAAATGCATCACTAAAGAAAAAATATATTTCAACTATAA	INTERGENIC	--
Ca_LG_1515496	Ca_chr_1	515496	A/G	--	AATGCATCACTAAAGAAAAAATATATTTCAACTATAATAACACATTCATGGCAAATAATC[A/G]TATGCAAAACCAAAAAATTATTATTAAAAAATCAAAACTCAAAATGACATATATCTTTAA	INTERGENIC	--
Ca_LG_1515564	Ca_chr_1	515564	G/A	--	AACCAAAAAATTATTATTAAAAAATCAAAACTCAAAATGACATATATCTTTAAAATACAC[G/A]AATATATAATTATTTTAAATTATATTCAGTGATTAAATTAAACTTAGTTTTATAATTTTA	INTERGENIC	--
Ca_LG_1515626	Ca_chr_1	515626	G/A	--	ATATATAATTATTTTAAATTATATTCAGTGATTAAATTAAACTTAGTTTTATAATTTTAA[G/A]GTTCTAAATTGTAAAATAACTATTAGTGTTACTTTGATTAATAAATTTTTTTATTTAAAA	INTERGENIC	--
Ca_LG_1515629	Ca_chr_1	515629	T/A	--	TATAATTATTTTAAATTATATTCAGTGATTAAATTAAACTTAGTTTTATAATTTTAAGGT[T/A]CTAAATTGTAAAATAACTATTAGTGTTACTTTGATTAATAAATTTTTTTATTTAAAATTA	INTERGENIC	--
Ca_LG_1515817	Ca_chr_1	515817	C/A	--	ATAAAATATTTAAAACTATAAAAATTAAAAATTAAACTAAATGAACTGAATCACACCATC[C/A]TTTATATTTATTAATTTTATATGAAATTTAAATTTATAAATAGTAAATATAAAATAAAGA	INTERGENIC	--
Ca_LG_1516093	Ca_chr_1	516093	T/G	--	TGACAAGTTACCATTTCTTAAAAGTTAAAGATAAGTTAAAGATCAAATATAATTCACTAG[T/G]AACATGGTACATAAGAATGAGTATGCCGTAATCCTTCTTTAATAACAAAAATTATGACAT	INTERGENIC	--
Ca_LG_1516182	Ca_chr_1	516182	A/G	--	TAATCCTTCTTTAATAACAAAAATTATGACATTGGTAATTAAAATTATTTATGATAAAAT[A/G]AGTTAAGAAATGCTTAGACATTATTTTAAAGATAGAGTTTTAGGAGTTATGAATCTCTTA	INTERGENIC	--
Ca_LG_1516309	Ca_chr_1	516309	T/C	--	TAGATGAGTGTAGTTTGGATCTATCATTATAGTTACTCATATGTGTTTAAGGTGTCTCAT[T/C]CCTTTAAATTTTTCTTTTATTTATTTATTTATTTATTTATTTATATAACAAATAAAATAT	INTERGENIC	--
Ca_LG_1516390	Ca_chr_1	516390	G/A	--	TTATTTATTTATTTATTTATTTATATAACAAATAAAATATTAATTATATTTTTTACAAAT[G/A]TACTTTTACTTGTCGTACTTTAAATTATTTAACTACTTCATTAATTATTTTTAATAAAAA	INTERGENIC	--
Ca_LG_1516402	Ca_chr_1	516402	G/A	--	TTATTTATTTATATAACAAATAAAATATTAATTATATTTTTTACAAATGTACTTTTACTT[G/A]TCGTACTTTAAATTATTTAACTACTTCATTAATTATTTTTAATAAAAATATTTCAATAAA	INTERGENIC	--
Ca_LG_1516414	Ca_chr_1	516414	A/C	--	ATAACAAATAAAATATTAATTATATTTTTTACAAATGTACTTTTACTTGTCGTACTTTAA[A/C]TTATTTAACTACTTCATTAATTATTTTTAATAAAAATATTTCAATAAATAAACTTAATTT	INTERGENIC	--
Ca_LG_1516467	Ca_chr_1	516467	C/A	--	ACTTTAAATTATTTAACTACTTCATTAATTATTTTTAATAAAAATATTTCAATAAATAAA[C/A]TTAATTTTCCATAAAAACTTATATTTATAGATAAATTTTTTCTTCAATAAGTATTTATAA	INTERGENIC	--
Ca_LG_1516470	Ca_chr_1	516470	A/C	--	TTAAATTATTTAACTACTTCATTAATTATTTTTAATAAAAATATTTCAATAAATAAACTT[A/C]ATTTTCCATAAAAACTTATATTTATAGATAAATTTTTTCTTCAATAAGTATTTATAATTA	INTERGENIC	--
Ca_LG_1516474	Ca_chr_1	516474	T/G	--	ATTATTTAACTACTTCATTAATTATTTTTAATAAAAATATTTCAATAAATAAACTTAATT[T/G]TCCATAAAAACTTATATTTATAGATAAATTTTTTCTTCAATAAGTATTTATAATTAAAGA	INTERGENIC	--
Ca_LG_1516527	Ca_chr_1	516527	A/G	--	CTTAATTTTCCATAAAAACTTATATTTATAGATAAATTTTTTCTTCAATAAGTATTTATA[A/G]TTAAAGAGAGATGGAATATTACATACATCAAATCAATAATTGTAAATCATTATATTTGAT	INTERGENIC	--
Ca_LG_1516590	Ca_chr_1	516590	A/G	--	AAAGAGAGATGGAATATTACATACATCAAATCAATAATTGTAAATCATTATATTTGATCG[A/G]TGTTTATTTATTTTAATAAAATTTCCTAAAAAAGTAGAGTAACGCCAAAAATTTAACTTA	INTERGENIC	--
Ca_LG_1516615	Ca_chr_1	516615	C/T	--	TCAAATCAATAATTGTAAATCATTATATTTGATCGATGTTTATTTATTTTAATAAAATTT[C/T]CTAAAAAAGTAGAGTAACGCCAAAAATTTAACTTATAGTTTAATAAACAAACTTATAAGT	INTERGENIC	--
Ca_LG_1516639	Ca_chr_1	516639	A/T	--	ATATTTGATCGATGTTTATTTATTTTAATAAAATTTCCTAAAAAAGTAGAGTAACGCCAA[A/T]AATTTAACTTATAGTTTAATAAACAAACTTATAAGTTTGTTGGATTAAATGATGTGTTTG	INTERGENIC	--
Ca_LG_1516718	Ca_chr_1	516718	T/C	--	ATAAACAAACTTATAAGTTTGTTGGATTAAATGATGTGTTTGGTAGATAAGTTTTTCTTA[T/C]AAATTTATAATTTATTTTGAAACGTTATTTTAAGTAGTTTTTAAGCTTATAGCTTATAAA	INTERGENIC	--
Ca_LG_1516743	Ca_chr_1	516743	T/A	--	ATTAAATGATGTGTTTGGTAGATAAGTTTTTCTTATAAATTTATAATTTATTTTGAAACG[T/A]TATTTTAAGTAGTTTTTAAGCTTATAGCTTATAAATTTTTACACTTTCTTTTATTTATAT	INTERGENIC	--
Ca_LG_1516749	Ca_chr_1	516749	T/C	--	TGATGTGTTTGGTAGATAAGTTTTTCTTATAAATTTATAATTTATTTTGAAACGTTATTT[T/C]AAGTAGTTTTTAAGCTTATAGCTTATAAATTTTTACACTTTCTTTTATTTATATCCTCAT	INTERGENIC	--
Ca_LG_1516839	Ca_chr_1	516839	G/A	--	TTTTTACACTTTCTTTTATTTATATCCTCATTAATTTATTTTTATTATTTTTTATACATT[G/A]TCTTTAGTATTTTCTTCTCGGTATTATTATTTTTGTCTTTTTGTTTAGAGTGATACTATA	INTERGENIC	--
Ca_LG_1516860	Ca_chr_1	516860	G/A	--	ATATCCTCATTAATTTATTTTTATTATTTTTTATACATTGTCTTTAGTATTTTCTTCTCG[G/A]TATTATTATTTTTGTCTTTTTGTTTAGAGTGATACTATAATTTCTATACAACACATCTAC	INTERGENIC	--
Ca_LG_1516907	Ca_chr_1	516907	T/C	--	TATTTTCTTCTCGGTATTATTATTTTTGTCTTTTTGTTTAGAGTGATACTATAATTTCTA[T/C]ACAACACATCTACTCTTTCAATCATTGCCAAAAAAACTTCACACCAAAAAATTTAACTTC	INTERGENIC	--
Ca_LG_1516909	Ca_chr_1	516909	C/T	--	TTTTCTTCTCGGTATTATTATTTTTGTCTTTTTGTTTAGAGTGATACTATAATTTCTATA[C/T]AACACATCTACTCTTTCAATCATTGCCAAAAAAACTTCACACCAAAAAATTTAACTTCAC	INTERGENIC	--
Ca_LG_1516920	Ca_chr_1	516920	C/T	--	GTATTATTATTTTTGTCTTTTTGTTTAGAGTGATACTATAATTTCTATACAACACATCTA[C/T]TCTTTCAATCATTGCCAAAAAAACTTCACACCAAAAAATTTAACTTCACCTAAAATCTCA	INTERGENIC	--
Ca_LG_1517078	Ca_chr_1	517078	A/C	--	CTCAATTTCTTTAATTCTTTGTCAAAATAAATAATAAAATATTTCATCTGACAAGAAATT[A/C]CTAAAGTTAAATTTACTTTGTATGCCAAATTGTAAATTATAAAATGAATTGTTTTTTATG	INTERGENIC	--
Ca_LG_1517169	Ca_chr_1	517169	C/A	--	TGTAAATTATAAAATGAATTGTTTTTTATGATTACTATTTATATACATGAGATTTGTTAA[C/A]CTTTTAGAGAACTCTTCAAATTTATGTTTATATTATAATAAATAAAAAATTAATTGTTGT	INTERGENIC	--
Ca_LG_1517391	Ca_chr_1	517391	T/G	--	ACTAAAATAAAGAAATGAGTAAACATGATAGACGTATCAAGTGAATTGGACAATCACATT[T/G]GAAGGAGCAGAAGTCGGGGAGAAAGATAAAAGCTATAAAATAAGATCAACTAACTAATGA	INTERGENIC	--
Ca_LG_1517400	Ca_chr_1	517400	A/T	--	AAGAAATGAGTAAACATGATAGACGTATCAAGTGAATTGGACAATCACATTTGAAGGAGC[A/T]GAAGTCGGGGAGAAAGATAAAAGCTATAAAATAAGATCAACTAACTAATGACATGGAGAA	INTERGENIC	--
Ca_LG_1517408	Ca_chr_1	517408	G/A	--	AGTAAACATGATAGACGTATCAAGTGAATTGGACAATCACATTTGAAGGAGCAGAAGTCG[G/A]GGAGAAAGATAAAAGCTATAAAATAAGATCAACTAACTAATGACATGGAGAAAAAGAAAA	INTERGENIC	--
Ca_LG_1517500	Ca_chr_1	517500	A/G	--	ACTAACTAATGACATGGAGAAAAAGAAAACATAATAAATAAAGTGTAACGACGTGAAGTT[A/G]AAGAAAACATAAGAAATAAAGTAAAGTAGGAAAATAGATTGAGTACAAAAAAAAAAATCA	INTERGENIC	--
Ca_LG_1517577	Ca_chr_1	517577	G/A	--	TAAAGTAAAGTAGGAAAATAGATTGAGTACAAAAAAAAAAATCAACTAAAATAATAGAAG[G/A]AAAAGATCAACTAAAATAATCATGTCCTTTTATGTCATTTTATATTGTTAAACGTTAAAT	INTERGENIC	--
Ca_LG_1517630	Ca_chr_1	517630	C/T	--	ATAGAAGGAAAAGATCAACTAAAATAATCATGTCCTTTTATGTCATTTTATATTGTTAAA[C/T]GTTAAATTTACTGAACATTTTATTTTCAATTAATTAACTTTTTAGTTATAAGTCATCTGT	INTERGENIC	--
Ca_LG_1517757	Ca_chr_1	517757	T/C	--	CTAATTTTTCATTTATCAGTTATCTTTTCAACTATCAACTAGCTTATAACTTAATTTTAC[T/C]GTACGAAGCCTAATTGTTAATATGTAACAATCTAGAATAAAAAAGGAAAACCGTCTTTTG	INTERGENIC	--
Ca_LG_1517759	Ca_chr_1	517759	T/G	--	AATTTTTCATTTATCAGTTATCTTTTCAACTATCAACTAGCTTATAACTTAATTTTACTG[T/G]ACGAAGCCTAATTGTTAATATGTAACAATCTAGAATAAAAAAGGAAAACCGTCTTTTGTA	INTERGENIC	--
Ca_LG_1517771	Ca_chr_1	517771	T/G	--	ATCAGTTATCTTTTCAACTATCAACTAGCTTATAACTTAATTTTACTGTACGAAGCCTAA[T/G]TGTTAATATGTAACAATCTAGAATAAAAAAGGAAAACCGTCTTTTGTATTATTTTTAGGT	INTERGENIC	--
Ca_LG_1517910	Ca_chr_1	517910	C/T	--	TTTTGTACTCGTCAATAAATATAAGTAGAACAAATAATTGTCTTTGCTTATTGAAATTTT[C/T]ACCATCAAATAAATAAAACTTAAATATACAAAATGTTCTAATAAATATAGTTCATTATAA	INTERGENIC	--
Ca_LG_1518018	Ca_chr_1	518018	C/A	--	TAGTTCATTATAATTTTAGTGTTTGTAAGAGATTTTATTTTATTTTTAATTTCACATTGT[C/A]ATTTCAATTAATTTTTAATTAGTCATTCTTCATAATTTTTGTATGGAGTGGACAAAATTT	INTERGENIC	--
Ca_LG_1518046	Ca_chr_1	518046	C/T	--	GAGATTTTATTTTATTTTTAATTTCACATTGTCATTTCAATTAATTTTTAATTAGTCATT[C/T]TTCATAATTTTTGTATGGAGTGGACAAAATTTGAGAATGTGATATATGTGACTAAGATTA	INTERGENIC	--
Ca_LG_1518080	Ca_chr_1	518080	A/T	--	TTTCAATTAATTTTTAATTAGTCATTCTTCATAATTTTTGTATGGAGTGGACAAAATTTG[A/T]GAATGTGATATATGTGACTAAGATTATTTTTTGCTGATTCACTATTAAATATTTATTAAT	INTERGENIC	--
Ca_LG_1518094	Ca_chr_1	518094	G/A	--	TAATTAGTCATTCTTCATAATTTTTGTATGGAGTGGACAAAATTTGAGAATGTGATATAT[G/A]TGACTAAGATTATTTTTTGCTGATTCACTATTAAATATTTATTAATCATTTATTAAAAAA	INTERGENIC	--
Ca_LG_1518166	Ca_chr_1	518166	T/A	--	ATTTTTTGCTGATTCACTATTAAATATTTATTAATCATTTATTAAAAAAAGAAAAATAAT[T/A]GTGTAACTACAAAAATAAAAATCATAACCTTATCTGATGCAATCCCATAACAACCTAGAA	INTERGENIC	--
Ca_LG_1518167	Ca_chr_1	518167	G/T	--	TTTTTTGCTGATTCACTATTAAATATTTATTAATCATTTATTAAAAAAAGAAAAATAATT[G/T]TGTAACTACAAAAATAAAAATCATAACCTTATCTGATGCAATCCCATAACAACCTAGAAC	INTERGENIC	--
Ca_LG_1518362	Ca_chr_1	518362	C/T	--	GCATGATGTGCCCCAGACGAGACAGATTACATATAAGAAAATTCCATGAATAGAAGAAAA[C/T]CAAAATGAAGTAAGATACCAAATAAATGTCAATGGCCACCAATACGAGGGATTTTTTTTA	INTERGENIC	--
Ca_LG_1518385	Ca_chr_1	518385	T/G	--	AGATTACATATAAGAAAATTCCATGAATAGAAGAAAACCAAAATGAAGTAAGATACCAAA[T/G]AAATGTCAATGGCCACCAATACGAGGGATTTTTTTTAATAACTCTTATTTCATAAAACAA	INTERGENIC	--
Ca_LG_1518411	Ca_chr_1	518411	G/A	--	ATAGAAGAAAACCAAAATGAAGTAAGATACCAAATAAATGTCAATGGCCACCAATACGAG[G/A]GATTTTTTTTAATAACTCTTATTTCATAAAACAAATTATTAAACTACTCAATCTTGAAAA	INTERGENIC	--
Ca_LG_1518412	Ca_chr_1	518412	G/A	--	TAGAAGAAAACCAAAATGAAGTAAGATACCAAATAAATGTCAATGGCCACCAATACGAGG[G/A]ATTTTTTTTAATAACTCTTATTTCATAAAACAAATTATTAAACTACTCAATCTTGAAAAC	INTERGENIC	--
Ca_LG_1518438	Ca_chr_1	518438	T/A	--	TACCAAATAAATGTCAATGGCCACCAATACGAGGGATTTTTTTTAATAACTCTTATTTCA[T/A]AAAACAAATTATTAAACTACTCAATCTTGAAAACTATATACTAAAACACCGTTTTTTTTA	INTERGENIC	--
Ca_LG_1518461	Ca_chr_1	518461	A/C	--	CCAATACGAGGGATTTTTTTTAATAACTCTTATTTCATAAAACAAATTATTAAACTACTC[A/C]ATCTTGAAAACTATATACTAAAACACCGTTTTTTTTAATTTCAAGTCGCATTTGCAAATG	INTERGENIC	--
Ca_LG_1518499	Ca_chr_1	518499	A/G	--	AAAACAAATTATTAAACTACTCAATCTTGAAAACTATATACTAAAACACCGTTTTTTTTA[A/G]TTTCAAGTCGCATTTGCAAATGACGACTTCTTTAATTAGATAACGGATGGTGTATTATAA	INTERGENIC	--
Ca_LG_1518537	Ca_chr_1	518537	A/G	--	TACTAAAACACCGTTTTTTTTAATTTCAAGTCGCATTTGCAAATGACGACTTCTTTAATT[A/G]GATAACGGATGGTGTATTATAACGAGTATTGAACGTGTTATACAATAATTCTTCTTCGCT	INTERGENIC	--
Ca_LG_1518542	Ca_chr_1	518542	A/G	--	AAACACCGTTTTTTTTAATTTCAAGTCGCATTTGCAAATGACGACTTCTTTAATTAGATA[A/G]CGGATGGTGTATTATAACGAGTATTGAACGTGTTATACAATAATTCTTCTTCGCTTGATG	INTERGENIC	--
Ca_LG_1518665	Ca_chr_1	518665	A/C	--	AAGGATAGTCGAAGATCGTCTTCTTGTTGTAGTTGTTGGTTGTCAAAATTAAATTGTTCC[A/C]TCGATTTGATGTAGTGTGTGAGAATAAATAGGAGGAAGCGGTTGAGTGTTAGTGAGCGTA	INTERGENIC	--
Ca_LG_1518671	Ca_chr_1	518671	T/G	--	AGTCGAAGATCGTCTTCTTGTTGTAGTTGTTGGTTGTCAAAATTAAATTGTTCCATCGAT[T/G]TGATGTAGTGTGTGAGAATAAATAGGAGGAAGCGGTTGAGTGTTAGTGAGCGTATATAAT	INTERGENIC	--
Ca_LG_1518678	Ca_chr_1	518678	A/G	--	GATCGTCTTCTTGTTGTAGTTGTTGGTTGTCAAAATTAAATTGTTCCATCGATTTGATGT[A/G]GTGTGTGAGAATAAATAGGAGGAAGCGGTTGAGTGTTAGTGAGCGTATATAATATTGATT	INTERGENIC	--
Ca_LG_1518702	Ca_chr_1	518702	A/G	--	GGTTGTCAAAATTAAATTGTTCCATCGATTTGATGTAGTGTGTGAGAATAAATAGGAGGA[A/G]GCGGTTGAGTGTTAGTGAGCGTATATAATATTGATTTTGTTGTGATGTGTTGGACATTAG	INTERGENIC	--
Ca_LG_1518942	Ca_chr_1	518942	A/G	--	ATTCATAACATGGTTTAAATTCAACAATTAGAGGTTGACCACGAAGAATATGACTCTCTC[A/G]TTTATTTCACTTTTTGTTCTTATTTCCATATGTTGCGCCCTAAAATTTCGAGTGTTTCTC	INTERGENIC	--
Ca_LG_1518950	Ca_chr_1	518950	C/T	--	CATGGTTTAAATTCAACAATTAGAGGTTGACCACGAAGAATATGACTCTCTCATTTATTT[C/T]ACTTTTTGTTCTTATTTCCATATGTTGCGCCCTAAAATTTCGAGTGTTTCTCGAATTCAA	INTERGENIC	--
Ca_LG_1518965	Ca_chr_1	518965	T/C	--	ACAATTAGAGGTTGACCACGAAGAATATGACTCTCTCATTTATTTCACTTTTTGTTCTTA[T/C]TTCCATATGTTGCGCCCTAAAATTTCGAGTGTTTCTCGAATTCAATGGAGTCGCCACCAA	INTERGENIC	--
Ca_LG_1518968	Ca_chr_1	518968	C/T	--	ATTAGAGGTTGACCACGAAGAATATGACTCTCTCATTTATTTCACTTTTTGTTCTTATTT[C/T]CATATGTTGCGCCCTAAAATTTCGAGTGTTTCTCGAATTCAATGGAGTCGCCACCAAAAT	INTERGENIC	--
Ca_LG_1518970	Ca_chr_1	518970	A/G	--	TAGAGGTTGACCACGAAGAATATGACTCTCTCATTTATTTCACTTTTTGTTCTTATTTCC[A/G]TATGTTGCGCCCTAAAATTTCGAGTGTTTCTCGAATTCAATGGAGTCGCCACCAAAATTT	INTERGENIC	--
Ca_LG_1519134	Ca_chr_1	519134	G/A	--	AAAATAGGCTTTGAAACTAAATTTTGAGTTCGGGAGTCGATTATGCATAGGAAATGTATT[G/A]GCATCCTACGACATCCGTTAAAACAACAGTTATGTATGATTAATTGTGCAAGATTAACAT	INTERGENIC	--
Ca_LG_1519138	Ca_chr_1	519138	T/C	--	TAGGCTTTGAAACTAAATTTTGAGTTCGGGAGTCGATTATGCATAGGAAATGTATTGGCA[T/C]CCTACGACATCCGTTAAAACAACAGTTATGTATGATTAATTGTGCAAGATTAACATTAAC	INTERGENIC	--
Ca_LG_1519168	Ca_chr_1	519168	G/C	--	AGTCGATTATGCATAGGAAATGTATTGGCATCCTACGACATCCGTTAAAACAACAGTTAT[G/C]TATGATTAATTGTGCAAGATTAACATTAACTTAAGTATATTTATTTCTCCTTATTATTAA	INTERGENIC	--
Ca_LG_1522788	Ca_chr_1	522788	G/A	--	TATTTTGACGAGAAAAGAAAATGAACTTGTTTGACTTGAACAAATATATTTTGAAATGTG[G/A]GTTTTAGGACTATCAAGTTGTACAATTTGTGTTTCAAAAACTCAAAGAAAAAAAAAGATG	INTERGENIC	--
Ca_LG_1522838	Ca_chr_1	522838	A/T	--	TTGAAATGTGGGTTTTAGGACTATCAAGTTGTACAATTTGTGTTTCAAAAACTCAAAGAA[A/T]AAAAAAGATGTCTCATCTAATTACTCATTTTACGAATATTTTAAATTATTTTCGATTTAG	INTERGENIC	--
Ca_LG_1523315	Ca_chr_1	523315	G/A	--	TAACTTTATTTTCTTTTTGAGAATTAAAATTTGATGTTGAATAATAAATAAATTTAAATA[G/A]TTATATGAAATAAAATCAGTAATAATCAAAAGTAAAAATAAAAATAGCAGTGAAAGAAAT	INTERGENIC	--
Ca_LG_1523487	Ca_chr_1	523487	A/G	--	AATAATAGAACCAAAAATATTATATACAAGTGGGAGCTCATTTTAAATTGGCTATAATTT[A/G]ACTTAATGTTGTAATTGTAATTTAAAATTGTAATTTGATTGGATAAAATGAGCCTAATTT	INTERGENIC	--
Ca_LG_1523502	Ca_chr_1	523502	T/C	--	AATATTATATACAAGTGGGAGCTCATTTTAAATTGGCTATAATTTAACTTAATGTTGTAA[T/C]TGTAATTTAAAATTGTAATTTGATTGGATAAAATGAGCCTAATTTTAGCTTTATTTTTTA	INTERGENIC	--
Ca_LG_1523770	Ca_chr_1	523770	G/T	--	TTATCAAGTAAAAGATAAGTAAATATAAGGATCTAAATGTGCAATTTTTATTTGAAATGT[G/T]CAAAATGGTCGTCTTACCGATGCATAGATCGACATGAGTGAAAATAATTGTTTTCGGTTT	INTERGENIC	--
Ca_LG_1523778	Ca_chr_1	523778	G/A	--	TAAAAGATAAGTAAATATAAGGATCTAAATGTGCAATTTTTATTTGAAATGTGCAAAATG[G/A]TCGTCTTACCGATGCATAGATCGACATGAGTGAAAATAATTGTTTTCGGTTTGTTTACCC	INTERGENIC	--
Ca_LG_1523884	Ca_chr_1	523884	G/A	--	TCGGTTTGTTTACCCATGCCTGGATCCATAGAAATAAAAAATGGTCGTCTTCGGATTGAT[G/A]ACAACATCTGCCAACGTACAATCCTTCCAGTAAGAGCAGGTTTCTCAAAGATATACTTGA	INTERGENIC	--
Ca_LG_1524372	Ca_chr_1	524372	G/A	--	TGTAGCGGTGAGATGCGATATGAACCTAGGAATGTAATTCAATCTACCCAAAAAGTCATA[G/A]ACTTCTTTTTCCGTGCGCGGAGTGGGCATTTCATGTATTGCTCTTACTTTATCCAGGTCC	INTERGENIC	--
Ca_LG_1524390	Ca_chr_1	524390	C/T	--	TATGAACCTAGGAATGTAATTCAATCTACCCAAAAAGTCATAGACTTCTTTTTCCGTGCG[C/T]GGAGTGGGCATTTCATGTATTGCTCTTACTTTATCCAGGTCCACTTCTATTCCCTTTTTT	INTERGENIC	--
Ca_LG_1524426	Ca_chr_1	524426	C/T	--	GTCATAGACTTCTTTTTCCGTGCGCGGAGTGGGCATTTCATGTATTGCTCTTACTTTATC[C/T]AGGTCCACTTCTATTCCCTTTTTTACTAACGGTAAACCCAAGTAACTCGTCTGATCTTAC	INTERGENIC	--
Ca_LG_1524427	Ca_chr_1	524427	A/G	--	TCATAGACTTCTTTTTCCGTGCGCGGAGTGGGCATTTCATGTATTGCTCTTACTTTATCC[A/G]GGTCCACTTCTATTCCCTTTTTTACTAACGGTAAACCCAAGTAACTCGTCTGATCTTACA	INTERGENIC	--
Ca_LG_1524458	Ca_chr_1	524458	G/A	--	GCATTTCATGTATTGCTCTTACTTTATCCAGGTCCACTTCTATTCCCTTTTTTACTAACG[G/A]TAAACCCAAGTAACTCGTCTGATCTTACACCAAAAGTGCATTTAGCAAGGTTTAAACGGA	INTERGENIC	--
Ca_LG_1524474	Ca_chr_1	524474	C/T	--	TCTTACTTTATCCAGGTCCACTTCTATTCCCTTTTTTACTAACGGTAAACCCAAGTAACT[C/T]GTCTGATCTTACACCAAAAGTGCATTTAGCAAGGTTTAAACGGAGTCTAAACTTCCTTAG	INTERGENIC	--
Ca_LG_1524591	Ca_chr_1	524591	T/C	--	TTAGTCGCACAAACAACTTTTGAAGGTTAACTACATGGTCTTCTTCAGTTCGAGATTTTG[T/C]AACCATATTGTCCACGTAAACCTCTATTTCCTTATGCATCATGTCATGAAACAAAGTTAC	INTERGENIC	--
Ca_LG_1524712	Ca_chr_1	524712	T/G	--	CATTGCTCTTTATTAGGTTGCCCCGACATTCTTCAATCCAAATGGCATCACTTTATAACA[T/G]AAAGTCCCCTCATTGTGCGATGAATGTAGTTTTCTCCAGATCTTCGGGATCCATCTTGAT	INTERGENIC	--
Ca_LG_1524717	Ca_chr_1	524717	T/A	--	CTCTTTATTAGGTTGCCCCGACATTCTTCAATCCAAATGGCATCACTTTATAACATAAAG[T/A]CCCCTCATTGTGCGATGAATGTAGTTTTCTCCAGATCTTCGGGATCCATCTTGATTTGAT	INTERGENIC	--
Ca_LG_1524727	Ca_chr_1	524727	G/A	--	GGTTGCCCCGACATTCTTCAATCCAAATGGCATCACTTTATAACATAAAGTCCCCTCATT[G/A]TGCGATGAATGTAGTTTTCTCCAGATCTTCGGGATCCATCTTGATTTGATTATACCCTGA	INTERGENIC	--
Ca_LG_1524730	Ca_chr_1	524730	C/T	--	TGCCCCGACATTCTTCAATCCAAATGGCATCACTTTATAACATAAAGTCCCCTCATTGTG[C/T]GATGAATGTAGTTTTCTCCAGATCTTCGGGATCCATCTTGATTTGATTATACCCTGAGAA	INTERGENIC	--
Ca_LG_1524895	Ca_chr_1	524895	T/G	--	CTAGGACATCAATGTGAGGCATAGGAAAATCATCTTTAGGACTAGCTTTATTTAAATCCC[T/G]ATAATCAACCACATTCAAACCTTTCCATCCTTTTTAGACTTGGGACAATATTAGCAATCC	INTERGENIC	--
Ca_LG_1524934	Ca_chr_1	524934	C/A	--	GACTAGCTTTATTTAAATCCCTATAATCAACCACATTCAAACCTTTCCATCCTTTTTAGA[C/A]TTGGGACAATATTAGCAATCCATTGAGGATATTTTGCTACTGCTAAGAAACCAGCATCGA	INTERGENIC	--
Ca_LG_1525325	Ca_chr_1	525325	A/G	--	TAGGTTCTTGATAGGGTTGGATTATCTTAGCTTCCTGCTCAATTAACCTTTCTAATTCTG[A/G]GGGAGGCTCACAATGGTCTTCACAATCCTCATCAGCATGATTAATTAGGCGTTCAAAATT	INTERGENIC	--
Ca_LG_1525340	Ca_chr_1	525340	G/C	--	GTTGGATTATCTTAGCTTCCTGCTCAATTAACCTTTCTAATTCTGAGGGAGGCTCACAAT[G/C]GTCTTCACAATCCTCATCAGCATGATTAATTAGGCGTTCAAAATTACCAGAAGGGTTTCT	INTERGENIC	--
Ca_LG_1525372	Ca_chr_1	525372	A/G	--	CTTTCTAATTCTGAGGGAGGCTCACAATGGTCTTCACAATCCTCATCAGCATGATTAATT[A/G]GGCGTTCAAAATTACCAGAAGGGTTTCTAGCGTTGCTGTTGTCAACATGTTTATTTTCAT	INTERGENIC	--
Ca_LG_1525410	Ca_chr_1	525410	G/A	--	ATCCTCATCAGCATGATTAATTAGGCGTTCAAAATTACCAGAAGGGTTTCTAGCGTTGCT[G/A]TTGTCAACATGTTTATTTTCATCTCTACATTGTTTAAATTAAGAGGAAAAGGAAGAAAAA	INTERGENIC	--
Ca_LG_1525424	Ca_chr_1	525424	T/C	--	GATTAATTAGGCGTTCAAAATTACCAGAAGGGTTTCTAGCGTTGCTGTTGTCAACATGTT[T/C]ATTTTCATCTCTACATTGTTTAAATTAAGAGGAAAAGGAAGAAAAAAAAAAGGAAATATG	INTERGENIC	--
Ca_LG_1525765	Ca_chr_1	525765	T/A	--	TACACCAATTTGAGGGTGTCATCATCAACATGATCCTCTTCCACAACAACCACATGATCA[T/A]CATATATCATTCCGAAGCTTTGAAAGGTTTGGTGAATGTCATAAATAAGAATCTTTTGTG	INTERGENIC	--
Ca_LG_1525781	Ca_chr_1	525781	A/C	--	TGTCATCATCAACATGATCCTCTTCCACAACAACCACATGATCATCATATATCATTCCGA[A/C]GCTTTGAAAGGTTTGGTGAATGTCATAAATAAGAATCTTTTGTGGATTTGGTACCCGATT	INTERGENIC	--
Ca_LG_1525910	Ca_chr_1	525910	A/C	--	GAGCCATCTTGCTTTTTCTTTTTTCTTTTACAACGTTCTCTTGATCAACTTTGGTAGATA[A/C]ATATCCCAACCCGTACTTATCATTCTTTTCTGGTATTTCTATCAATTTCCCGAATTTAAT	INTERGENIC	--
Ca_LG_1525932	Ca_chr_1	525932	A/C	--	TTCTTTTACAACGTTCTCTTGATCAACTTTGGTAGATAAATATCCCAACCCGTACTTATC[A/C]TTCTTTTCTGGTATTTCTATCAATTTCCCGAATTTAATAAAAGCTCCTCCTTTCAACTTG	INTERGENIC	--
Ca_LG_1525970	Ca_chr_1	525970	T/C	--	AATATCCCAACCCGTACTTATCATTCTTTTCTGGTATTTCTATCAATTTCCCGAATTTAA[T/C]AAAAGCTCCTCCTTTCAACTTGGATTTTGTAGACTTCAATGATGTGGTAGATAGTTTTGG	INTERGENIC	--
Ca_LG_1526031	Ca_chr_1	526031	C/T	--	AAAAGCTCCTCCTTTCAACTTGGATTTTGTAGACTTCAATGATGTGGTAGATAGTTTTGG[C/T]TCTTTTAAATGAAATCCTTCACCCATGAAGACAACATTGGCGACTTCTAATGCTTGGAAG	INTERGENIC	--
Ca_LG_1526227	Ca_chr_1	526227	C/T	--	CCAAATATTATCACAAGCTTATTGTTCACTATAAACTTTAGCTTTTGATGGAGGGTGGAT[C/T]TGCGGTCTCCTTAAAAGACAATTGTACGCTGACTTAATATCCATCACTTGGAAGGTTATT	INTERGENIC	--
Ca_LG_1526245	Ca_chr_1	526245	A/G	--	TTATTGTTCACTATAAACTTTAGCTTTTGATGGAGGGTGGATCTGCGGTCTCCTTAAAAG[A/G]CAATTGTACGCTGACTTAATATCCATCACTTGGAAGGTTATTCTAAAGTTATGGGGTCCG	INTERGENIC	--
Ca_LG_1526289	Ca_chr_1	526289	T/C	--	GCGGTCTCCTTAAAAGACAATTGTACGCTGACTTAATATCCATCACTTGGAAGGTTATTC[T/C]AAAGTTATGGGGTCCGATTTGAATTGACATATCAATCTCACCAACAACTTGTCTTCTGGA	INTERGENIC	--
Ca_LG_1526320	Ca_chr_1	526320	A/G	--	CTTAATATCCATCACTTGGAAGGTTATTCTAAAGTTATGGGGTCCGATTTGAATTGACAT[A/G]TCAATCTCACCAACAACTTGTCTTCTGGATCCATTAAACGATTTCACCACCATAACATTT	INTERGENIC	--
Ca_LG_1526361	Ca_chr_1	526361	A/C	--	GTCCGATTTGAATTGACATATCAATCTCACCAACAACTTGTCTTCTGGATCCATTAAACG[A/C]TTTCACCACCATAACATTTGGCTTCAAATAAGCCCCATCAACAAATAGTTTTGATAGTGT	INTERGENIC	--
Ca_LG_1526528	Ca_chr_1	526528	T/C	--	CGTGCAAGAATATGATCATGACACCTCACAGAGATGTGCAATGCTTTATTATGCTCTATT[T/C]CCTCAGTTGGTAATTCAACATCGCTAAAACTCAAACCGCTACTGGCAGAGATATTACCGG	INTERGENIC	--
Ca_LG_1526588	Ca_chr_1	526588	G/A	--	TCCTCAGTTGGTAATTCAACATCGCTAAAACTCAAACCGCTACTGGCAGAGATATTACCG[G/A]CAACTCCATCAAATTGGTCGACAATGATATCATGAGTTACATGAGCCTCGATGCCCTTCT	INTERGENIC	--
Ca_LG_1526626	Ca_chr_1	526626	T/A	--	GCTACTGGCAGAGATATTACCGGCAACTCCATCAAATTGGTCGACAATGATATCATGAGT[T/A]ACATGAGCCTCGATGCCCTTCTATGCGCTTCAGAGTTTAATAACAAAGAAAGAACAAATA	INTERGENIC	--
Ca_LG_1526638	Ca_chr_1	526638	G/A	--	GATATTACCGGCAACTCCATCAAATTGGTCGACAATGATATCATGAGTTACATGAGCCTC[G/A]ATGCCCTTCTATGCGCTTCAGAGTTTAATAACAAAGAAAGAACAAATATCTTGGAAGGGG	INTERGENIC	--
Ca_LG_1526852	Ca_chr_1	526852	A/T	--	TTTCTAGTCCTTTTATGGCATCATACACAACTTCTTTCCCTTTTTCTCCATGTCCCTCCT[A/T]TTTCCTAAGTTGTTCAGGAGTGTATACTCCACCACTCCCGATCATCCCACTAATCCCTGA	INTERGENIC	--
Ca_LG_1526935	Ca_chr_1	526935	C/T	--	TATACTCCACCACTCCCGATCATCCCACTAATCCCTGAAATATTGGTGACATCAGTACCT[C/T]GAGGTTTAAAGCTATCGTCCAATTGGTGATTGACTAAATGAGATCTGACTTCATAACTCC	INTERGENIC	--
Ca_LG_1526953	Ca_chr_1	526953	T/C	--	ATCATCCCACTAATCCCTGAAATATTGGTGACATCAGTACCTCGAGGTTTAAAGCTATCG[T/C]CCAATTGGTGATTGACTAAATGAGATCTGACTTCATAACTCCATGGCACCGCCTTATTAT	INTERGENIC	--
Ca_LG_1526980	Ca_chr_1	526980	C/G	--	GTGACATCAGTACCTCGAGGTTTAAAGCTATCGTCCAATTGGTGATTGACTAAATGAGAT[C/G]TGACTTCATAACTCCATGGCACCGCCTTATTATTTTCATAAGGAAAAGAGGTTGGTGCTT	INTERGENIC	--
Ca_LG_1527361	Ca_chr_1	527361	A/C	--	TTAGATTTTAGGGCTTGACAATCTTCGACAGAATGCCCCACGACTCCTGCATGGTATTCA[A/C]ATTTGGCGTTTAGATTATACCATTTAAGGAATGGTGGTTCTAGAGGTTCATTGGCCTCAG	INTERGENIC	--
Ca_LG_1527373	Ca_chr_1	527373	A/G	--	GCTTGACAATCTTCGACAGAATGCCCCACGACTCCTGCATGGTATTCAAATTTGGCGTTT[A/G]GATTATACCATTTAAGGAATGGTGGTTCTAGAGGTTCATTGGCCTCAGGACTACCATTGA	INTERGENIC	--
Ca_LG_1527446	Ca_chr_1	527446	A/G	--	TAAGGAATGGTGGTTCTAGAGGTTCATTGGCCTCAGGACTACCATTGAATTATGGAGTAG[A/G]TGATGCAACAATTGGTTGTATGTCACGGGAATTAGGTCAAAACGAGTTATCTTTTTTTCT	INTERGENIC	--
Ca_LG_1527518	Ca_chr_1	527518	C/T	--	TTGGTTGTATGTCACGGGAATTAGGTCAAAACGAGTTATCTTTTTTTCTCAATTAACTGG[C/T]CGTTTGTAGTGATTCGTGATTGGATTTTGGTTCCATTGGTTTTGTTGGGAAAACATGACA	INTERGENIC	--
Ca_LG_1527676	Ca_chr_1	527676	A/G	--	GCCTTGAAGGGTGATATTGGGGGTATGGAGCTTGTGAAGTCGCAGCCACATATGAATATG[A/G]AATTTGGGGTATCGGGGGCTGAAAATTTGGAGGTCGATAAGAACTCATAGCTAAAGAATA	INTERGENIC	--
Ca_LG_1527729	Ca_chr_1	527729	A/G	--	GAATATGAAATTTGGGGTATCGGGGGCTGAAAATTTGGAGGTCGATAAGAACTCATAGCT[A/G]AAGAATAAGAGACCTTTGGGTTTGCCATTACAGCATTAGCATCTTTTCTTTCTTTTTTGT	INTERGENIC	--
Ca_LG_1527816	Ca_chr_1	527816	T/C	--	ATTACAGCATTAGCATCTTTTCTTTCTTTTTTGTGAATGTTGTTTGGGGTCTCTTCATGC[T/C]ACTTGTTGCACATACAACCTTGCCACTCCTCATCCCACTTTCTATCCTTTTTCCTATCAT	INTERGENIC	--
Ca_LG_1527867	Ca_chr_1	527867	T/C	--	TCTTCATGCTACTTGTTGCACATACAACCTTGCCACTCCTCATCCCACTTTCTATCCTTT[T/C]TCCTATCATGACCATGTCTGAAAAGTTTGATGACATACTCCCAATCATTTTATCATAAAA	INTERGENIC	--
Ca_LG_1527886	Ca_chr_1	527886	T/A	--	ACATACAACCTTGCCACTCCTCATCCCACTTTCTATCCTTTTTCCTATCATGACCATGTC[T/A]GAAAAGTTTGATGACATACTCCCAATCATTTTATCATAAAAAGGCGACTGAAGAGTTTTC	INTERGENIC	--
Ca_LG_1527997	Ca_chr_1	527997	A/T	--	AAGAGTTTTCATAAACATACCAACCATTTCTTTTTCAGATAAAGGAGGTTCTACTTGTGA[A/T]GCCACTTCTTTCCACCTTTGTGCGTATTCTTGAAAGTTTTGTTGTCCTTTTTCAATGAAT	INTERGENIC	--
Ca_LG_1528007	Ca_chr_1	528007	T/C	--	ATAAACATACCAACCATTTCTTTTTCAGATAAAGGAGGTTCTACTTGTGAAGCCACTTCT[T/C]TCCACCTTTGTGCGTATTCTTGAAAGTTTTGTTGTCCTTTTTCAATGAATTTTGCAATTG	INTERGENIC	--
Ca_LG_1528358	Ca_chr_1	528358	T/A	--	TATTTTTCAAACTCAGGAACCTTGAATTTTGGAGGGATAGTCACATCAACAACCAAACAC[T/A]TATCAAAAGCTTCAAGACCATAGATATTATACCCCTCAATTGCTTTTATTTGCTATTTTA	INTERGENIC	--
Ca_LG_1528718	Ca_chr_1	528718	A/G	--	TAACCAGGTGGGAGACCATATATAGGAAATTGCATAGTTGTTGTGCGAAACTGTTGGTTA[A/G]TCGGGGTAAAACCCGGTGGGTGAGAACGAGTGGTTTGGTGTGCTTCATTTGCAAGTGGAG	INTERGENIC	--
Ca_LG_1528760	Ca_chr_1	528760	G/T	--	GTGCGAAACTGTTGGTTAATCGGGGTAAAACCCGGTGGGTGAGAACGAGTGGTTTGGTGT[G/T]CTTCATTTGCAAGTGGAGGATCCCCATTTGTATTCTCCTTCCTTGCCAAAGCATGTATAG	INTERGENIC	--
Ca_LG_1528890	Ca_chr_1	528890	T/G	--	TTCCATCAACCTTGTCCTTCAGTTGGTTAACATCCGCTCTTATCACTTCTCGGTTTTGCT[T/G]GAGTTCATCCATTTTCTTGGAGTTTGCGCGATTCCGATAAGGATGTCAAGGAAATAGCTT	INTERGENIC	--
Ca_LG_1528903	Ca_chr_1	528903	T/C	--	GTCCTTCAGTTGGTTAACATCCGCTCTTATCACTTCTCGGTTTTGCTTGAGTTCATCCAT[T/C]TTCTTGGAGTTTGCGCGATTCCGATAAGGATGTCAAGGAAATAGCTTTATTGATTTTTTC	INTERGENIC	--
Ca_LG_1528904	Ca_chr_1	528904	T/A	--	TCCTTCAGTTGGTTAACATCCGCTCTTATCACTTCTCGGTTTTGCTTGAGTTCATCCATT[T/A]TCTTGGAGTTTGCGCGATTCCGATAAGGATGTCAAGGAAATAGCTTTATTGATTTTTTCT	INTERGENIC	--
Ca_LG_1528922	Ca_chr_1	528922	T/G	--	TCCGCTCTTATCACTTCTCGGTTTTGCTTGAGTTCATCCATTTTCTTGGAGTTTGCGCGA[T/G]TCCGATAAGGATGTCAAGGAAATAGCTTTATTGATTTTTTCTGTTTTCTTTAAATAAATA	INTERGENIC	--
Ca_LG_1529891	Ca_chr_1	529891	C/A	--	ACAATTTTGTATGTCAAGTTTATTTTCTTTTTCAATTTTCTGCCTCTTGTTGCTTCTTTC[C/A]ATAAGCTGACTCTTATATGTGTTTTCTGATCGTAAGTTTTCATTCTCTTGGGAGACTTTT	INTERGENIC	--
Ca_LG_1529896	Ca_chr_1	529896	G/A	--	TTTGTATGTCAAGTTTATTTTCTTTTTCAATTTTCTGCCTCTTGTTGCTTCTTTCCATAA[G/A]CTGACTCTTATATGTGTTTTCTGATCGTAAGTTTTCATTCTCTTGGGAGACTTTTTCTAA	INTERGENIC	--
Ca_LG_1529930	Ca_chr_1	529930	T/C	--	CTGCCTCTTGTTGCTTCTTTCCATAAGCTGACTCTTATATGTGTTTTCTGATCGTAAGTT[T/C]TCATTCTCTTGGGAGACTTTTTCTAAATTCAATTGTAGCTCTTTTTTCTCCTCTTCAAAT	INTERGENIC	--
Ca_LG_1529957	Ca_chr_1	529957	A/C	--	CTGACTCTTATATGTGTTTTCTGATCGTAAGTTTTCATTCTCTTGGGAGACTTTTTCTAA[A/C]TTCAATTGTAGCTCTTTTTTCTCCTCTTCAAATTTTAACAATGATGTTTTGAGTTCTTCT	INTERGENIC	--
Ca_LG_1530069	Ca_chr_1	530069	A/G	--	AGTTCTTCTATTTCTTCATTGGCAATAAGGGTAGGTTCAGGTATTTCCTGATCACTCGAG[A/G]GTGTACTGTGGAAAGGCAACTTTGTAAAATACATGTTTTTGATGAAGACAAAGATTAACA	INTERGENIC	--
Ca_LG_1530504	Ca_chr_1	530504	A/G	--	AAACCTTTGCATCTGTATTCAACCACGACCTGCTGTAGTTGAATACAAAGCAAGTCAGTG[A/G]CAAAAATCACGAATCTGTATTCGACTACATGAAGGATGTATTCGAATATAAAGTGCAAAA	INTERGENIC	--
Ca_LG_1533440	Ca_chr_1	533440	A/T	--	AGCGTTTCAAAAACATCTTTATACTTAATCTTGACGATTTATCCTTAAAAATGAAATTTA[A/T]AAAGGATAAATTGTGTGACGCTTGTAAAAAATGTAAGCAAACAAACAATTCTTTCAAATC	INTERGENIC	--
Ca_LG_1533466	Ca_chr_1	533466	A/C	--	AATCTTGACGATTTATCCTTAAAAATGAAATTTAAAAAGGATAAATTGTGTGACGCTTGT[A/C]AAAAATGTAAGCAAACAAACAATTCTTTCAAATCTAAAAATATTATTTCAACTTCAAGAC	INTERGENIC	--
Ca_LG_1533472	Ca_chr_1	533472	T/G	--	GACGATTTATCCTTAAAAATGAAATTTAAAAAGGATAAATTGTGTGACGCTTGTAAAAAA[T/G]GTAAGCAAACAAACAATTCTTTCAAATCTAAAAATATTATTTCAACTTCAAGACCACTTC	INTERGENIC	--
Ca_LG_1533486	Ca_chr_1	533486	C/G	--	AAAAATGAAATTTAAAAAGGATAAATTGTGTGACGCTTGTAAAAAATGTAAGCAAACAAA[C/G]AATTCTTTCAAATCTAAAAATATTATTTCAACTTCAAGACCACTTCAATTAATACATATG	INTERGENIC	--
Ca_LG_1537523	Ca_chr_1	537523	G/T	--	CTATTTAATTGAACAATCTTGAAGGAGAGGGAATCACATTTATTGCATGCAAAATTCTGT[G/T]TTAGTTTTTTAGAATTCTTTTCCATAGTGTCAAGCAAAATATTGCAAAGAATTACTCAAA	INTERGENIC	--
Ca_LG_1537533	Ca_chr_1	537533	T/C	--	GAACAATCTTGAAGGAGAGGGAATCACATTTATTGCATGCAAAATTCTGTGTTAGTTTTT[T/C]AGAATTCTTTTCCATAGTGTCAAGCAAAATATTGCAAAGAATTACTCAAAAGATTTGAAA	INTERGENIC	--
Ca_LG_1538949	Ca_chr_1	538949	A/G	--	ACTGTCAAAACTTCCTTTCTCAACATGGATGCACGCAAACGAGGACTAAGAACCAAGCAT[A/G]CAGCAGTGGGTCCCTCAAGAAATTTCACAAAGAATGTAAACATCACGGATTTATCCCGGC	INTERGENIC	--
Ca_LG_1539480	Ca_chr_1	539480	A/C	--	GCTGGTTCAAAATATGTGCAGCAGCGGTATGGAGTTGGGAATCTTACAGTTGATTATCGC[A/C]TTCTGCACTATTTTCTCAATTACATTTTGGTTCCGAAGGCTAGAAATTACTCTTAAATTT	INTERGENIC	--
Ca_LG_1539499	Ca_chr_1	539499	A/G	--	AGCAGCGGTATGGAGTTGGGAATCTTACAGTTGATTATCGCATTCTGCACTATTTTCTCA[A/G]TTACATTTTGGTTCCGAAGGCTAGAAATTACTCTTAAATTTCAGAGTTTGAATTACATAT	INTERGENIC	--
Ca_LG_1539522	Ca_chr_1	539522	A/G	--	CTTACAGTTGATTATCGCATTCTGCACTATTTTCTCAATTACATTTTGGTTCCGAAGGCT[A/G]GAAATTACTCTTAAATTTCAGAGTTTGAATTACATATCATGAACTTTATGTATGAAGGAT	INTERGENIC	--
Ca_LG_1539533	Ca_chr_1	539533	T/C	--	TTATCGCATTCTGCACTATTTTCTCAATTACATTTTGGTTCCGAAGGCTAGAAATTACTC[T/C]TAAATTTCAGAGTTTGAATTACATATCATGAACTTTATGTATGAAGGATGTCCACTAAAC	INTERGENIC	--
Ca_LG_1545166	Ca_chr_1	545166	T/A	--	CAACTGGTATCATGTCTTTAATAAAAAGAACAAATAAAATCCAAATAAAAAAAAGATTTT[T/A]ACCAAAGTACATCTATACCACACTCCAAACAAGAAGCATCGATAGCAGAAAAACAAAAGC	INTERGENIC	--
Ca_LG_1545180	Ca_chr_1	545180	T/C	--	TCTTTAATAAAAAGAACAAATAAAATCCAAATAAAAAAAAGATTTTTACCAAAGTACATC[T/C]ATACCACACTCCAAACAAGAAGCATCGATAGCAGAAAAACAAAAGCTTTCATTTTTTGAA	INTERGENIC	--
Ca_LG_1545278	Ca_chr_1	545278	G/A	--	AACAAAAGCTTTCATTTTTTGAATCAATCAAACTCTAGTTTCAATTTTTGTTTCCAATAT[G/A]ATGAAGTTCACATTTTTAGTAACACAAAGTTTGAAAAGAAAAGCAAATATAAAGAAGGAA	INTERGENIC	--
Ca_LG_1545326	Ca_chr_1	545326	T/C	--	TGTTTCCAATATGATGAAGTTCACATTTTTAGTAACACAAAGTTTGAAAAGAAAAGCAAA[T/C]ATAAAGAAGGAATAAAGTATATGCCTTTTCGGATACCAAAGGCCACGGTAAGTATAGAGG	INTERGENIC	--
Ca_LG_1545329	Ca_chr_1	545329	A/G	--	TTCCAATATGATGAAGTTCACATTTTTAGTAACACAAAGTTTGAAAAGAAAAGCAAATAT[A/G]AAGAAGGAATAAAGTATATGCCTTTTCGGATACCAAAGGCCACGGTAAGTATAGAGGCGG	INTERGENIC	--
Ca_LG_1545339	Ca_chr_1	545339	T/G	--	ATGAAGTTCACATTTTTAGTAACACAAAGTTTGAAAAGAAAAGCAAATATAAAGAAGGAA[T/G]AAAGTATATGCCTTTTCGGATACCAAAGGCCACGGTAAGTATAGAGGCGGCAGTGCACGG	INTERGENIC	--
Ca_LG_1545346	Ca_chr_1	545346	T/C	--	TCACATTTTTAGTAACACAAAGTTTGAAAAGAAAAGCAAATATAAAGAAGGAATAAAGTA[T/C]ATGCCTTTTCGGATACCAAAGGCCACGGTAAGTATAGAGGCGGCAGTGCACGGTAGTGTG	INTERGENIC	--
Ca_LG_1545376	Ca_chr_1	545376	A/G	--	GAAAAGCAAATATAAAGAAGGAATAAAGTATATGCCTTTTCGGATACCAAAGGCCACGGT[A/G]AGTATAGAGGCGGCAGTGCACGGTAGTGTGCAGCTCGATAGAAACCTTAGAATAGTTTTC	INTERGENIC	--
Ca_LG_1545553	Ca_chr_1	545553	T/A	--	TTTGAAAACAAATGAATATGTATTTATAGAGTTTTTCACTTGTTTAGTTGCTTTCTTTGT[T/A]TGTGTCTCTATTTGAGTTTGAGTTCTCTAGTTCCTTGTTTGATGTTTTTTTTTCTTTTGC	INTERGENIC	--
Ca_LG_1545578	Ca_chr_1	545578	C/T	--	ATAGAGTTTTTCACTTGTTTAGTTGCTTTCTTTGTTTGTGTCTCTATTTGAGTTTGAGTT[C/T]TCTAGTTCCTTGTTTGATGTTTTTTTTTCTTTTGCTCATCATCTGCGTTTTTTTCTGTAC	INTERGENIC	--
Ca_LG_1545581	Ca_chr_1	545581	T/C	--	GAGTTTTTCACTTGTTTAGTTGCTTTCTTTGTTTGTGTCTCTATTTGAGTTTGAGTTCTC[T/C]AGTTCCTTGTTTGATGTTTTTTTTTCTTTTGCTCATCATCTGCGTTTTTTTCTGTACATC	INTERGENIC	--
Ca_LG_1545598	Ca_chr_1	545598	T/C	--	AGTTGCTTTCTTTGTTTGTGTCTCTATTTGAGTTTGAGTTCTCTAGTTCCTTGTTTGATG[T/C]TTTTTTTTCTTTTGCTCATCATCTGCGTTTTTTTCTGTACATCTGATGCATTCATGATTT	INTERGENIC	--
Ca_LG_1545823	Ca_chr_1	545823	G/C	--	CTCTGTATAATGTGTATCATGGCTAAGGAAAAAGATAGTTGACTTTTATTACTTACATAT[G/C]ATCTCTCTAACTTATAAGACTATGTTTTTTTAGTTACAAAACAGACACAAGGATAGTGCT	INTERGENIC	--
Ca_LG_1545991	Ca_chr_1	545991	T/A	--	GCAAAAGCAAGGTAGTGCAGCAAAAGGAAAACAAACAAGGCATGTAGCAGCTGGCAAGGC[T/A]ACATAAAATGGCTTTCTTTATTTTATTTTTTTAATTGTAATTTGATTTGGCTATAATTTG	INTERGENIC	--
Ca_LG_1546057	Ca_chr_1	546057	A/G	--	AAATGGCTTTCTTTATTTTATTTTTTTAATTGTAATTTGATTTGGCTATAATTTGACTTG[A/G]CTTAATGTTGTAATTGTAATTTAAACTTGTAATTTTATTGGACAAAATGAGCCTAATTTT	INTERGENIC	--
Ca_LG_1546083	Ca_chr_1	546083	C/A	--	TAATTGTAATTTGATTTGGCTATAATTTGACTTGACTTAATGTTGTAATTGTAATTTAAA[C/A]TTGTAATTTTATTGGACAAAATGAGCCTAATTTTAGCTATATTTTTTATTTCCTTATATA	INTERGENIC	--
Ca_LG_1546165	Ca_chr_1	546165	C/T	--	TGAGCCTAATTTTAGCTATATTTTTTATTTCCTTATATATATATATATATTCTTTTATTG[C/T]ATCACAAATTTTGATATATTATAATAAAAATAGATATTATTACTTTGTAATAAGTTGGAC	INTERGENIC	--
Ca_LG_1546174	Ca_chr_1	546174	T/A	--	TTTTAGCTATATTTTTTATTTCCTTATATATATATATATATTCTTTTATTGCATCACAAA[T/A]TTTGATATATTATAATAAAAATAGATATTATTACTTTGTAATAAGTTGGACAAAATTGGG	INTERGENIC	--
Ca_LG_1546245	Ca_chr_1	546245	G/A	--	TATAATAAAAATAGATATTATTACTTTGTAATAAGTTGGACAAAATTGGGGTACTACATC[G/A]TAGAATAAAGCCCAATTATAGTCAATTTGTTTATGCAAATCTACCATATGGTATTTTTTC	INTERGENIC	--
Ca_LG_1546256	Ca_chr_1	546256	C/T	--	TAGATATTATTACTTTGTAATAAGTTGGACAAAATTGGGGTACTACATCGTAGAATAAAG[C/T]CCAATTATAGTCAATTTGTTTATGCAAATCTACCATATGGTATTTTTTCATGTTCCTTGG	INTERGENIC	--
Ca_LG_1546261	Ca_chr_1	546261	T/C	--	ATTATTACTTTGTAATAAGTTGGACAAAATTGGGGTACTACATCGTAGAATAAAGCCCAA[T/C]TATAGTCAATTTGTTTATGCAAATCTACCATATGGTATTTTTTCATGTTCCTTGGTGGAT	INTERGENIC	--
Ca_LG_1546291	Ca_chr_1	546291	A/T	--	TGGGGTACTACATCGTAGAATAAAGCCCAATTATAGTCAATTTGTTTATGCAAATCTACC[A/T]TATGGTATTTTTTCATGTTCCTTGGTGGATGTGGAATTTCTTACGGTAATCCAAATTATA	INTERGENIC	--
Ca_LG_1546412	Ca_chr_1	546412	T/C	--	GTTTCACTCTATCTTTTAGATGCATTTCTATTATGCATAAACAAATCAAACAAGTAGATG[T/C]ATTCCATAAACAATTGTCTTCAAGATTATCGTATGTTAGATGTAGGTAGGACCTCCAGAG	INTERGENIC	--
Ca_LG_1546416	Ca_chr_1	546416	C/A	--	CACTCTATCTTTTAGATGCATTTCTATTATGCATAAACAAATCAAACAAGTAGATGTATT[C/A]CATAAACAATTGTCTTCAAGATTATCGTATGTTAGATGTAGGTAGGACCTCCAGAGAAAC	INTERGENIC	--
Ca_LG_1546422	Ca_chr_1	546422	A/C	--	ATCTTTTAGATGCATTTCTATTATGCATAAACAAATCAAACAAGTAGATGTATTCCATAA[A/C]CAATTGTCTTCAAGATTATCGTATGTTAGATGTAGGTAGGACCTCCAGAGAAACTGATAT	INTERGENIC	--
Ca_LG_1546499	Ca_chr_1	546499	A/T	--	TATCGTATGTTAGATGTAGGTAGGACCTCCAGAGAAACTGATATATAAGAGGTTTGTTTG[A/T]AATGTATGCACAAGAAGAAATAAAATAATATAAATAAATAAATATTTTAATATATTACAT	INTERGENIC	--
Ca_LG_1546663	Ca_chr_1	546663	C/T	--	ATGATAATAAGGTGTATCGCCAAATTTCATACCATTTTCACTATATCTATGAAAATAAAT[C/T]TGAATGTTAGTGAATTATTTAATAGTTTTATAAATACAATATTTACCTTTTTTGATGTTT	INTERGENIC	--
Ca_LG_1546769	Ca_chr_1	546769	T/C	--	CCTTTTTTGATGTTTATCTTTTTGTGAACAGAAAATATGGCTCAAAATTACTTATTGGTG[T/C]AGGAAATGACATATGATACCATGTCCAAGTTTGAAGTAGATGTGAACATCCAATGATCAA	INTERGENIC	--
Ca_LG_1546771	Ca_chr_1	546771	G/A	--	TTTTTTGATGTTTATCTTTTTGTGAACAGAAAATATGGCTCAAAATTACTTATTGGTGTA[G/A]GAAATGACATATGATACCATGTCCAAGTTTGAAGTAGATGTGAACATCCAATGATCAACA	INTERGENIC	--
Ca_LG_1546859	Ca_chr_1	546859	A/G	--	TTTGAAGTAGATGTGAACATCCAATGATCAACATAATACTAGGTTCAGATGCGCGACACA[A/G]TTCTCTATACAATGTTGTCAAGCACGCCGAACCCCAAATGTATTCTCTCATCTCTTGCAA	INTERGENIC	--
Ca_LG_1546873	Ca_chr_1	546873	G/A	--	GAACATCCAATGATCAACATAATACTAGGTTCAGATGCGCGACACAATTCTCTATACAAT[G/A]TTGTCAAGCACGCCGAACCCCAAATGTATTCTCTCATCTCTTGCAAATCTCTTAACAAAT	INTERGENIC	--
Ca_LG_1546886	Ca_chr_1	546886	C/A	--	TCAACATAATACTAGGTTCAGATGCGCGACACAATTCTCTATACAATGTTGTCAAGCACG[C/A]CGAACCCCAAATGTATTCTCTCATCTCTTGCAAATCTCTTAACAAATGTAACCACATAAT	INTERGENIC	--
Ca_LG_1546907	Ca_chr_1	546907	T/C	--	ATGCGCGACACAATTCTCTATACAATGTTGTCAAGCACGCCGAACCCCAAATGTATTCTC[T/C]CATCTCTTGCAAATCTCTTAACAAATGTAACCACATAATAAGTATTATGTTATGAGATTT	INTERGENIC	--
Ca_LG_1546926	Ca_chr_1	546926	T/C	--	ATACAATGTTGTCAAGCACGCCGAACCCCAAATGTATTCTCTCATCTCTTGCAAATCTCT[T/C]AACAAATGTAACCACATAATAAGTATTATGTTATGAGATTTGTCAGACATTAATAAGCCT	INTERGENIC	--
Ca_LG_1546935	Ca_chr_1	546935	T/C	--	TGTCAAGCACGCCGAACCCCAAATGTATTCTCTCATCTCTTGCAAATCTCTTAACAAATG[T/C]AACCACATAATAAGTATTATGTTATGAGATTTGTCAGACATTAATAAGCCTCCAATCAAT	INTERGENIC	--
Ca_LG_1547004	Ca_chr_1	547004	A/G	--	AATAAGTATTATGTTATGAGATTTGTCAGACATTAATAAGCCTCCAATCAATCATAAAAT[A/G]TACGCTCTACAATGTATAATTATTTCTTCACCTGAAGATTCTGGAGTTAGCATTGAAATA	INTERGENIC	--
Ca_LG_1547035	Ca_chr_1	547035	C/T	--	ATTAATAAGCCTCCAATCAATCATAAAATATACGCTCTACAATGTATAATTATTTCTTCA[C/T]CTGAAGATTCTGGAGTTAGCATTGAAATATTTTTCTCAATCATTTTAATTTTATAAAAAA	INTERGENIC	--
Ca_LG_1547099	Ca_chr_1	547099	C/A	--	AAGATTCTGGAGTTAGCATTGAAATATTTTTCTCAATCATTTTAATTTTATAAAAAAAAT[C/A]TTTCTTTGAGATTCAGGTGGCATGACTCCTAACAAATCTAAAAAGTCAATTGTCCATGAT	INTERGENIC	--
Ca_LG_1547144	Ca_chr_1	547144	G/A	--	TTTTATAAAAAAAATCTTTCTTTGAGATTCAGGTGGCATGACTCCTAACAAATCTAAAAA[G/A]TCAATTGTCCATGATAGCATAGTTGATCCAGTAACTGCTTTACCCCCAACACGTAAGCCA	INTERGENIC	--
Ca_LG_1547161	Ca_chr_1	547161	G/C	--	TTCTTTGAGATTCAGGTGGCATGACTCCTAACAAATCTAAAAAGTCAATTGTCCATGATA[G/C]CATAGTTGATCCAGTAACTGCTTTACCCCCAACACGTAAGCCAAATAGCAATGCAACATC	INTERGENIC	--
Ca_LG_1547312	Ca_chr_1	547312	A/G	--	AAGATGAAACATGTGGATTTTAGGTATCCATCTTTCAACTAAAGCAGTAATAAGTGAGTT[A/G]TCTATTTTATAGCTTTCCATTTGTAATAGGTTATCAAACTCGGCTTGATTCAACAATGAA	INTERGENIC	--
Ca_LG_1547330	Ca_chr_1	547330	C/T	--	TTTAGGTATCCATCTTTCAACTAAAGCAGTAATAAGTGAGTTATCTATTTTATAGCTTTC[C/T]ATTTGTAATAGGTTATCAAACTCGGCTTGATTCAACAATGAAATTATTAAAGGATTTTGT	INTERGENIC	--
Ca_LG_1547355	Ca_chr_1	547355	G/T	--	GCAGTAATAAGTGAGTTATCTATTTTATAGCTTTCCATTTGTAATAGGTTATCAAACTCG[G/T]CTTGATTCAACAATGAAATTATTAAAGGATTTTGTTTAATATGTTTATGGTTAAGTGATC	INTERGENIC	--
Ca_LG_1547383	Ca_chr_1	547383	G/A	--	AGCTTTCCATTTGTAATAGGTTATCAAACTCGGCTTGATTCAACAATGAAATTATTAAAG[G/A]ATTTTGTTTAATATGTTTATGGTTAAGTGATCTTAAATTTTTAGATGAATTTTGTAAAAT	INTERGENIC	--
Ca_LG_1547507	Ca_chr_1	547507	A/G	--	TAAGCAAAAAATTAAAAATATATTTGAAGATATTAGAATGAGATGAATCCTATATTTGCT[A/G]GAAATAGAATGAAACTTAGTAAAAAAAATATATAAGAAAAGATTTTAAAAAAATTATAAC	INTERGENIC	--
Ca_LG_1547601	Ca_chr_1	547601	G/A	--	AAGAAAAGATTTTAAAAAAATTATAACATAAAGTATTGTATCGCTTACAAAATTTTGAAT[G/A]TGGTGTAGCACTGAAATATTTATATGTATATTTGAAGAAATATGTATATTTAAGGAGTGG	INTERGENIC	--
Ca_LG_1547610	Ca_chr_1	547610	C/A	--	TTTTAAAAAAATTATAACATAAAGTATTGTATCGCTTACAAAATTTTGAATGTGGTGTAG[C/A]ACTGAAATATTTATATGTATATTTGAAGAAATATGTATATTTAAGGAGTGGAAGAGTGAA	INTERGENIC	--
Ca_LG_1547611	Ca_chr_1	547611	A/G	--	TTTAAAAAAATTATAACATAAAGTATTGTATCGCTTACAAAATTTTGAATGTGGTGTAGC[A/G]CTGAAATATTTATATGTATATTTGAAGAAATATGTATATTTAAGGAGTGGAAGAGTGAAA	INTERGENIC	--
Ca_LG_1547692	Ca_chr_1	547692	A/T	--	TTTGAAGAAATATGTATATTTAAGGAGTGGAAGAGTGAAATTTTAGTGTGTGGAGAATGA[A/T]CATAAACTTGGCCTACTTATAGAGTTTCAATTATGGTTGAGTTCGTGGTCGAAGAAGTAA	INTERGENIC	--
Ca_LG_1547708	Ca_chr_1	547708	C/T	--	TATTTAAGGAGTGGAAGAGTGAAATTTTAGTGTGTGGAGAATGAACATAAACTTGGCCTA[C/T]TTATAGAGTTTCAATTATGGTTGAGTTCGTGGTCGAAGAAGTAATAAATTTCATTTGTAG	INTERGENIC	--
Ca_LG_1547767	Ca_chr_1	547767	A/C	--	ACTTATAGAGTTTCAATTATGGTTGAGTTCGTGGTCGAAGAAGTAATAAATTTCATTTGT[A/C]GAACAAAAAAACGTAACATAAAATTCAATTGGCCCCTTTTCACAAATTCATACTCATTCA	INTERGENIC	--
Ca_LG_1547775	Ca_chr_1	547775	A/C	--	AGTTTCAATTATGGTTGAGTTCGTGGTCGAAGAAGTAATAAATTTCATTTGTAGAACAAA[A/C]AAACGTAACATAAAATTCAATTGGCCCCTTTTCACAAATTCATACTCATTCAATCAAGAA	INTERGENIC	--
Ca_LG_1547804	Ca_chr_1	547804	T/A	--	AAGAAGTAATAAATTTCATTTGTAGAACAAAAAAACGTAACATAAAATTCAATTGGCCCC[T/A]TTTCACAAATTCATACTCATTCAATCAAGAAATTCAATGACCAATAGGAGGTCATGCATG	INTERGENIC	--
Ca_LG_1547865	Ca_chr_1	547865	A/G	--	TTTCACAAATTCATACTCATTCAATCAAGAAATTCAATGACCAATAGGAGGTCATGCATG[A/G]CTTCACACATGAAGAGTAGACCACTTTGAAAATGATAAATTTATGGACTGATGACTAGAT	INTERGENIC	--
Ca_LG_1547908	Ca_chr_1	547908	A/C	--	ATAGGAGGTCATGCATGACTTCACACATGAAGAGTAGACCACTTTGAAAATGATAAATTT[A/C]TGGACTGATGACTAGATGGAGATGTATATATTTGAATGTGAGTATTGTAATTCTTTTGCA	INTERGENIC	--
Ca_LG_1547933	Ca_chr_1	547933	T/A	--	CATGAAGAGTAGACCACTTTGAAAATGATAAATTTATGGACTGATGACTAGATGGAGATG[T/A]ATATATTTGAATGTGAGTATTGTAATTCTTTTGCAAGTTGTCAATGTGTAGAGAATATGT	INTERGENIC	--
Ca_LG_1547941	Ca_chr_1	547941	T/C	--	GTAGACCACTTTGAAAATGATAAATTTATGGACTGATGACTAGATGGAGATGTATATATT[T/C]GAATGTGAGTATTGTAATTCTTTTGCAAGTTGTCAATGTGTAGAGAATATGTTTTGATTC	INTERGENIC	--
Ca_LG_1547970	Ca_chr_1	547970	G/A	--	GGACTGATGACTAGATGGAGATGTATATATTTGAATGTGAGTATTGTAATTCTTTTGCAA[G/A]TTGTCAATGTGTAGAGAATATGTTTTGATTCCATCACCAAATCGCCTTTTGAAATGGCGA	INTERGENIC	--
Ca_LG_1547973	Ca_chr_1	547973	G/C	--	CTGATGACTAGATGGAGATGTATATATTTGAATGTGAGTATTGTAATTCTTTTGCAAGTT[G/C]TCAATGTGTAGAGAATATGTTTTGATTCCATCACCAAATCGCCTTTTGAAATGGCGATTT	INTERGENIC	--
Ca_LG_1547992	Ca_chr_1	547992	G/A	--	GTATATATTTGAATGTGAGTATTGTAATTCTTTTGCAAGTTGTCAATGTGTAGAGAATAT[G/A]TTTTGATTCCATCACCAAATCGCCTTTTGAAATGGCGATTTTTCAAAGGTGCAGCAAAGT	INTERGENIC	--
Ca_LG_1547995	Ca_chr_1	547995	T/C	--	TATATTTGAATGTGAGTATTGTAATTCTTTTGCAAGTTGTCAATGTGTAGAGAATATGTT[T/C]TGATTCCATCACCAAATCGCCTTTTGAAATGGCGATTTTTCAAAGGTGCAGCAAAGTTGC	INTERGENIC	--
Ca_LG_1548047	Ca_chr_1	548047	C/T	--	AATATGTTTTGATTCCATCACCAAATCGCCTTTTGAAATGGCGATTTTTCAAAGGTGCAG[C/T]AAAGTTGCCTTTTGGAATGGCGACTTTCAAAGTATCTATAACAAGGTCACCCTTTGGAAT	INTERGENIC	--
Ca_LG_1548074	Ca_chr_1	548074	T/C	--	GCCTTTTGAAATGGCGATTTTTCAAAGGTGCAGCAAAGTTGCCTTTTGGAATGGCGACTT[T/C]CAAAGTATCTATAACAAGGTCACCCTTTGGAATGACAATTTGCCAAAGCTGGTAAAATGA	INTERGENIC	--
Ca_LG_1548111	Ca_chr_1	548111	A/G	--	GTTGCCTTTTGGAATGGCGACTTTCAAAGTATCTATAACAAGGTCACCCTTTGGAATGAC[A/G]ATTTGCCAAAGCTGGTAAAATGAAGCCGACCTTTGGAAATGCGATTCTCCAAAGCTTCCT	INTERGENIC	--
Ca_LG_1548177	Ca_chr_1	548177	T/G	--	CCAAAGCTGGTAAAATGAAGCCGACCTTTGGAAATGCGATTCTCCAAAGCTTCCTGAAAA[T/G]AATATGTTGTGTGTGTGCATGTGTAGCTTGTTATGTGTGTATAATTATTTTCTATTATTT	INTERGENIC	--
Ca_LG_1548222	Ca_chr_1	548222	T/C	--	AAAGCTTCCTGAAAATAATATGTTGTGTGTGTGCATGTGTAGCTTGTTATGTGTGTATAA[T/C]TATTTTCTATTATTTTCTTTATCTTTCATCCAAATTTGTAAAATCATATAAGTGGCACAA	INTERGENIC	--
Ca_LG_1548262	Ca_chr_1	548262	A/T	--	AGCTTGTTATGTGTGTATAATTATTTTCTATTATTTTCTTTATCTTTCATCCAAATTTGT[A/T]AAATCATATAAGTGGCACAAAAAATATAGTTTTCCTGATTTATTAAAATTGAGAAATATG	INTERGENIC	--
Ca_LG_1548269	Ca_chr_1	548269	T/C	--	TATGTGTGTATAATTATTTTCTATTATTTTCTTTATCTTTCATCCAAATTTGTAAAATCA[T/C]ATAAGTGGCACAAAAAATATAGTTTTCCTGATTTATTAAAATTGAGAAATATGTGAAAGA	INTERGENIC	--
Ca_LG_1548277	Ca_chr_1	548277	G/A	--	TATAATTATTTTCTATTATTTTCTTTATCTTTCATCCAAATTTGTAAAATCATATAAGTG[G/A]CACAAAAAATATAGTTTTCCTGATTTATTAAAATTGAGAAATATGTGAAAGACAAGATAT	INTERGENIC	--
Ca_LG_1548537	Ca_chr_1	548537	T/A	--	CCTTGTCTCCTTTTGCGAAGGTCTAGTTCATTATGAATTGTTAAATGTTGAAGACGACGA[T/A]GATGTTGAACTCATGTTTGATGTTCATAAACAGTGGTTGTAACTCGGCTTTATCGAGTTA	INTERGENIC	--
Ca_LG_1548577	Ca_chr_1	548577	T/C	--	TTAAATGTTGAAGACGACGATGATGTTGAACTCATGTTTGATGTTCATAAACAGTGGTTG[T/C]AACTCGGCTTTATCGAGTTATATGTCCATCATCCTCAATCATACCTCACCATGAATAAAA	INTERGENIC	--
Ca_LG_1548763	Ca_chr_1	548763	G/A	--	ACCAAGTCGAAACATCTAAACCTGAACCATGTCAACCTAAATTGTATATTCCACTAGGTG[G/A]TGTGGGCGATTTTGACCAAGAAGAAATAAGTGAAGAAAGTGAAGAAGAAACATACTTTGA	INTERGENIC	--
Ca_LG_1548825	Ca_chr_1	548825	A/G	--	GTGGGCGATTTTGACCAAGAAGAAATAAGTGAAGAAAGTGAAGAAGAAACATACTTTGAC[A/G]AGGAGGAGGAGGACGGCGTCGACGACCTAAAGTCAGAACCCTATGTAATTGCAATGACAT	INTERGENIC	--
Ca_LG_1548842	Ca_chr_1	548842	C/T	--	AGAAGAAATAAGTGAAGAAAGTGAAGAAGAAACATACTTTGACAAGGAGGAGGAGGACGG[C/T]GTCGACGACCTAAAGTCAGAACCCTATGTAATTGCAATGACATACGATCCACCATTCCAA	INTERGENIC	--
Ca_LG_1548844	Ca_chr_1	548844	T/C	--	AAGAAATAAGTGAAGAAAGTGAAGAAGAAACATACTTTGACAAGGAGGAGGAGGACGGCG[T/C]CGACGACCTAAAGTCAGAACCCTATGTAATTGCAATGACATACGATCCACCATTCCAACC	INTERGENIC	--
Ca_LG_1548846	Ca_chr_1	548846	G/A	--	GAAATAAGTGAAGAAAGTGAAGAAGAAACATACTTTGACAAGGAGGAGGAGGACGGCGTC[G/A]ACGACCTAAAGTCAGAACCCTATGTAATTGCAATGACATACGATCCACCATTCCAACCTA	INTERGENIC	--
Ca_LG_1548851	Ca_chr_1	548851	C/A	--	AAGTGAAGAAAGTGAAGAAGAAACATACTTTGACAAGGAGGAGGAGGACGGCGTCGACGA[C/A]CTAAAGTCAGAACCCTATGTAATTGCAATGACATACGATCCACCATTCCAACCTAAACTT	INTERGENIC	--
Ca_LG_1549003	Ca_chr_1	549003	G/A	--	ATGCCTTCTAATGAACCACCTTCATTAGATGCATCTCTTGAGATTGGAATGAAATTTAAT[G/A]GCAAACTAGATTGTCAACTTGCAATTAAGAACTGCCACATAAAACATTCACCCAATTATC	INTERGENIC	--
Ca_LG_1549033	Ca_chr_1	549033	A/C	--	GCATCTCTTGAGATTGGAATGAAATTTAATGGCAAACTAGATTGTCAACTTGCAATTAAG[A/C]ACTGCCACATAAAACATTCACCCAATTATCGTGTAGTGCAATCTGATCAATACATGTATG	INTERGENIC	--
Ca_LG_1549169	Ca_chr_1	549169	C/A	--	ATCCATAATGCTTGTTCAAATGCAGGGTTTTCTCTAAGCCAAAAAAGTAAGCAATAAGTG[C/A]TTGGTCGTTTGAAGGGGCTCCCCATTTGGGAAAAATCCTCTATGTCACAAGATCATACCA	INTERGENIC	--
Ca_LG_1549176	Ca_chr_1	549176	G/A	--	ATGCTTGTTCAAATGCAGGGTTTTCTCTAAGCCAAAAAAGTAAGCAATAAGTGCTTGGTC[G/A]TTTGAAGGGGCTCCCCATTTGGGAAAAATCCTCTATGTCACAAGATCATACCAAACTTGA	INTERGENIC	--
Ca_LG_1549191	Ca_chr_1	549191	C/A	--	CAGGGTTTTCTCTAAGCCAAAAAAGTAAGCAATAAGTGCTTGGTCGTTTGAAGGGGCTCC[C/A]CATTTGGGAAAAATCCTCTATGTCACAAGATCATACCAAACTTGACTATCACATCACATG	INTERGENIC	--
Ca_LG_1549199	Ca_chr_1	549199	G/A	--	TCTCTAAGCCAAAAAAGTAAGCAATAAGTGCTTGGTCGTTTGAAGGGGCTCCCCATTTGG[G/A]AAAAATCCTCTATGTCACAAGATCATACCAAACTTGACTATCACATCACATGTGAATGCA	INTERGENIC	--
Ca_LG_1549204	Ca_chr_1	549204	A/T	--	AAGCCAAAAAAGTAAGCAATAAGTGCTTGGTCGTTTGAAGGGGCTCCCCATTTGGGAAAA[A/T]TCCTCTATGTCACAAGATCATACCAAACTTGACTATCACATCACATGTGAATGCATAAAG	INTERGENIC	--
Ca_LG_1549380	Ca_chr_1	549380	C/T	--	GAGAACAATACAACTACACAATCACCTATAGAAATACATGGATGGAAAAGAACAAAGCTA[C/T]CGAAACAATTTATGGGAACTGGGAGAAGTCTTACAATAACCTTGAAAGGTGATTGTTGGC	INTERGENIC	--
Ca_LG_1549418	Ca_chr_1	549418	A/G	--	TGGATGGAAAAGAACAAAGCTACCGAAACAATTTATGGGAACTGGGAGAAGTCTTACAAT[A/G]ACCTTGAAAGGTGATTGTTGGCTACGAAAAAAATTTCTTCAAGGAACTATTTTGGAACTT	INTERGENIC	--
Ca_LG_1549424	Ca_chr_1	549424	G/C	--	GAAAAGAACAAAGCTACCGAAACAATTTATGGGAACTGGGAGAAGTCTTACAATAACCTT[G/C]AAAGGTGATTGTTGGCTACGAAAAAAATTTCTTCAAGGAACTATTTTGGAACTTGAAGTA	INTERGENIC	--
Ca_LG_1549439	Ca_chr_1	549439	G/A	--	ACCGAAACAATTTATGGGAACTGGGAGAAGTCTTACAATAACCTTGAAAGGTGATTGTTG[G/A]CTACGAAAAAAATTTCTTCAAGGAACTATTTTGGAACTTGAAGTATCACCTCCATGGAAC	INTERGENIC	--
Ca_LG_1549521	Ca_chr_1	549521	T/G	--	GGAACTATTTTGGAACTTGAAGTATCACCTCCATGGAACTTGGTTGTACAACAAGTAAAA[T/G]AGGACTCTATTTATGCACTTGTGGAATGTGAGAAAAGGGGTGCTTGAAGTATTTTTTTGA	INTERGENIC	--
Ca_LG_1549548	Ca_chr_1	549548	T/G	--	CCTCCATGGAACTTGGTTGTACAACAAGTAAAATAGGACTCTATTTATGCACTTGTGGAA[T/G]GTGAGAAAAGGGGTGCTTGAAGTATTTTTTTGAAAAAACATGAGAAGGTACGTCACACCT	INTERGENIC	--
Ca_LG_1549557	Ca_chr_1	549557	A/G	--	AACTTGGTTGTACAACAAGTAAAATAGGACTCTATTTATGCACTTGTGGAATGTGAGAAA[A/G]GGGGTGCTTGAAGTATTTTTTTGAAAAAACATGAGAAGGTACGTCACACCTCAAGTCAAC	INTERGENIC	--
Ca_LG_1549567	Ca_chr_1	549567	G/A	--	TACAACAAGTAAAATAGGACTCTATTTATGCACTTGTGGAATGTGAGAAAAGGGGTGCTT[G/A]AAGTATTTTTTTGAAAAAACATGAGAAGGTACGTCACACCTCAAGTCAACGTTTGTTTGA	INTERGENIC	--
Ca_LG_1549689	Ca_chr_1	549689	C/T	--	TTCAAATAGGCACGAATTCATTAAAAGTGCTTATAATAATACAAATAATGGTTGGCATTA[C/T]CCTCCGTCAACACATATGTACTACATACGCAAAATTTCATGCGAGAGTTCAAGGACAAGG	INTERGENIC	--
Ca_LG_1549883	Ca_chr_1	549883	C/T	--	AATACCTAATAATTTTTACATCATTTATAACAGGATATGCATTAATTGAGCCGTCATTTA[C/T]TGCAATAAAATCAAGATGGCAAATTCAGATGCTTTAAGATGGGTTGATAATATTTCCCCA	INTERGENIC	--
Ca_LG_1550048	Ca_chr_1	550048	G/A	--	CATGACAACAAACATTGTCGAGTCAATCAACGCAATGCTCAAGGGTATACACAAATTTCC[G/A]ATCACTGCTTTGGTCCAATCAACTTACTATAGGTTGAGAGTTTATATGTAGAAAGGGGAA	INTERGENIC	--
Ca_LG_1550161	Ca_chr_1	550161	A/G	--	AAGGGGAAAACAACATCAGACGTCATTAGCTTCTGGTCGAGTATACACAGAAGATTGCAT[A/G]GACAAATTTAAATATAAAGTTGGTAAGTCTAATATTCACCAAGTCATGCGATTCGACCAA	INTERGENIC	--
Ca_LG_1550239	Ca_chr_1	550239	A/G	--	AGTTGGTAAGTCTAATATTCACCAAGTCATGCGATTCGACCAAAATTTCTATTCTTTCAT[A/G]GTACATGAAATAGTAAATTCAAGCAAGATGCGACCAATTGGTCATTTCGAAGTTAACCTT	INTERGENIC	--
Ca_LG_1550267	Ca_chr_1	550267	A/G	--	ATGCGATTCGACCAAAATTTCTATTCTTTCATAGTACATGAAATAGTAAATTCAAGCAAG[A/G]TGCGACCAATTGGTCATTTCGAAGTTAACCTTCAAAGAAAATGACGTGATTGTGGAAAAT	INTERGENIC	--
Ca_LG_1550322	Ca_chr_1	550322	G/A	--	GCAAGATGCGACCAATTGGTCATTTCGAAGTTAACCTTCAAAGAAAATGACGTGATTGTG[G/A]AAAATTTTAAGCTATATACGCCATAAGAATTTTCCACAATATAGGTTTCTCTTAATATAA	INTERGENIC	--
Ca_LG_1550330	Ca_chr_1	550330	T/C	--	CGACCAATTGGTCATTTCGAAGTTAACCTTCAAAGAAAATGACGTGATTGTGGAAAATTT[T/C]AAGCTATATACGCCATAAGAATTTTCCACAATATAGGTTTCTCTTAATATAAGTTTCTCA	INTERGENIC	--
Ca_LG_1550339	Ca_chr_1	550339	T/C	--	GGTCATTTCGAAGTTAACCTTCAAAGAAAATGACGTGATTGTGGAAAATTTTAAGCTATA[T/C]ACGCCATAAGAATTTTCCACAATATAGGTTTCTCTTAATATAAGTTTCTCATAAGAATTT	INTERGENIC	--
Ca_LG_1550348	Ca_chr_1	550348	A/G	--	GAAGTTAACCTTCAAAGAAAATGACGTGATTGTGGAAAATTTTAAGCTATATACGCCATA[A/G]GAATTTTCCACAATATAGGTTTCTCTTAATATAAGTTTCTCATAAGAATTTCATTTGTCA	INTERGENIC	--
Ca_LG_1550393	Ca_chr_1	550393	A/G	--	GCTATATACGCCATAAGAATTTTCCACAATATAGGTTTCTCTTAATATAAGTTTCTCATA[A/G]GAATTTCATTTGTCATTTTCACACAAAAAAAAAAATCTTTCAAATTTTCAACTGATAATG	INTERGENIC	--
Ca_LG_1550453	Ca_chr_1	550453	G/A	--	AGAATTTCATTTGTCATTTTCACACAAAAAAAAAAATCTTTCAAATTTTCAACTGATAAT[G/A]ATTCTTTTTGTAATATACCTCTAATTATTATACATATCGATATCTTGTAACTAACTATAT	INTERGENIC	--
Ca_LG_1550556	Ca_chr_1	550556	A/G	--	TCTTGTAACTAACTATATATATTATAATTTTTATATTATTTAAGAAATAAATATTATGGC[A/G]AGTAAATAACTTAATTTAATTTAAACTTTAAAAAAGTAAAATAATTAACAAATATAATAC	INTERGENIC	--
Ca_LG_1550561	Ca_chr_1	550561	A/G	--	TAACTAACTATATATATTATAATTTTTATATTATTTAAGAAATAAATATTATGGCAAGTA[A/G]ATAACTTAATTTAATTTAAACTTTAAAAAAGTAAAATAATTAACAAATATAATACTAATA	INTERGENIC	--
Ca_LG_1550592	Ca_chr_1	550592	G/A	--	TATTTAAGAAATAAATATTATGGCAAGTAAATAACTTAATTTAATTTAAACTTTAAAAAA[G/A]TAAAATAATTAACAAATATAATACTAATATCAATTTTATTAAGTAAAAAAAGTTTTATTA	INTERGENIC	--
Ca_LG_1550634	Ca_chr_1	550634	A/T	--	AATTTAAACTTTAAAAAAGTAAAATAATTAACAAATATAATACTAATATCAATTTTATTA[A/T]GTAAAAAAAGTTTTATTACTTCTTCCATTTTATATTATATGTTACTTTATCAATTTCATA	INTERGENIC	--
Ca_LG_1550807	Ca_chr_1	550807	C/T	--	TTATAAAAATATATTTCATTAAAATATATGAAAGATAAATTAAAAGAATTAAAAATAAAT[C/T]GGAATAATAAATAATAAAAGCATATAATAGAAAAAAGAAAAATTAGTAATTTATTAATAT	INTERGENIC	--
Ca_LG_1550844	Ca_chr_1	550844	G/T	--	AATTAAAAGAATTAAAAATAAATCGGAATAATAAATAATAAAAGCATATAATAGAAAAAA[G/T]AAAAATTAGTAATTTATTAATATTGTAAAACATCATATAATTTAAAATCATATTTTAATA	INTERGENIC	--
Ca_LG_1550878	Ca_chr_1	550878	C/A	--	ATAATAAAAGCATATAATAGAAAAAAGAAAAATTAGTAATTTATTAATATTGTAAAACAT[C/A]ATATAATTTAAAATCATATTTTAATAAAATGATATATAATTTAAAATCGAATGAGTAATA	INTERGENIC	--
Ca_LG_1551034	Ca_chr_1	551034	T/G	--	ATGAAACACGCTACCGCATAAAACCGAAGCGGCAAAACCGTTAAATCTAAGACATATTAT[T/G]TTTATCTTAGATTTAAAAATATTGCTGCCACTAAACATAGTATCTAAATCTTAATTTAAA	INTERGENIC	--
Ca_LG_1551166	Ca_chr_1	551166	G/A	--	GGAATCAAATTCACAAGGGTTGTTGGAACCCCAATAGCAATCACTGACACTAGGGTCTTC[G/A]TTTAAAAAATTTTCAAGATTTGGAAGCTCCAAAGTTGGATCATCTTGTAATAAAGAGCAT	INTERGENIC	--
Ca_LG_1551176	Ca_chr_1	551176	T/A	--	TCACAAGGGTTGTTGGAACCCCAATAGCAATCACTGACACTAGGGTCTTCGTTTAAAAAA[T/A]TTTCAAGATTTGGAAGCTCCAAAGTTGGATCATCTTGTAATAAAGAGCATGAGCCAATTT	INTERGENIC	--
Ca_LG_1551246	Ca_chr_1	551246	T/C	--	TTGGAAGCTCCAAAGTTGGATCATCTTGTAATAAAGAGCATGAGCCAATTTTCTCATTAA[T/C]TTTGTCATCATTCACGTGCAATAAACTCTTCCACCACATGGCCGACATTGTAGAACAATC	INTERGENIC	--
Ca_LG_1551533	Ca_chr_1	551533	G/A	--	TCCTTAGGTTTCTCTTTTTCTTGTTTTCTTCTTTTTTTGAAACAATGGTCTTCTTGCGTA[G/A]GTGTGTGTGCCAATAATTCTTCACATCATTCGCTGTCCTACCCGGAAGCCTTGCAGCAAT	INTERGENIC	--
Ca_LG_1551564	Ca_chr_1	551564	C/T	--	TTTTTTTGAAACAATGGTCTTCTTGCGTAGGTGTGTGTGCCAATAATTCTTCACATCATT[C/T]GCTGTCCTACCCGGAAGCCTTGCAGCAATCAATGACCATCTAATTTATACATTAGTGAAT	INTERGENIC	--
Ca_LG_1551621	Ca_chr_1	551621	G/A	--	ATTCGCTGTCCTACCCGGAAGCCTTGCAGCAATCAATGACCATCTAATTTATACATTAGT[G/A]AATAATAAGTTAGGAAATAATAAACAATTGTGTAATTAATTTTTATACATTTATTTAATA	INTERGENIC	--
Ca_LG_1551727	Ca_chr_1	551727	A/T	--	TACATTTATTTAATATTTTAGTCTCTCTTCTCTAATCACATTTATCATATTATTCTCTTT[A/T]ATTTTTATCATTTATAGTGTTGATGGGGTGTTTAAGACTACACTAAATATTTTTCTACTT	INTERGENIC	--
Ca_LG_1551739	Ca_chr_1	551739	T/C	--	ATATTTTAGTCTCTCTTCTCTAATCACATTTATCATATTATTCTCTTTAATTTTTATCAT[T/C]TATAGTGTTGATGGGGTGTTTAAGACTACACTAAATATTTTTCTACTTTTTTCTAATCTA	INTERGENIC	--
Ca_LG_1551771	Ca_chr_1	551771	T/C	--	TCATATTATTCTCTTTAATTTTTATCATTTATAGTGTTGATGGGGTGTTTAAGACTACAC[T/C]AAATATTTTTCTACTTTTTTCTAATCTACAAATTTATTTCAAAAAATAAAAATTTCGCTA	INTERGENIC	--
Ca_LG_1551811	Ca_chr_1	551811	C/A	--	TGGGGTGTTTAAGACTACACTAAATATTTTTCTACTTTTTTCTAATCTACAAATTTATTT[C/A]AAAAAATAAAAATTTCGCTAACCTTAATTAAGAACAATTAAATTAAATTAAATTGAAATA	INTERGENIC	--
Ca_LG_1551818	Ca_chr_1	551818	T/C	--	TTTAAGACTACACTAAATATTTTTCTACTTTTTTCTAATCTACAAATTTATTTCAAAAAA[T/C]AAAAATTTCGCTAACCTTAATTAAGAACAATTAAATTAAATTAAATTGAAATAAATACTT	INTERGENIC	--
Ca_LG_1551824	Ca_chr_1	551824	T/C	--	ACTACACTAAATATTTTTCTACTTTTTTCTAATCTACAAATTTATTTCAAAAAATAAAAA[T/C]TTCGCTAACCTTAATTAAGAACAATTAAATTAAATTAAATTGAAATAAATACTTGTTTAT	INTERGENIC	--
Ca_LG_1551839	Ca_chr_1	551839	T/C	--	TTTCTACTTTTTTCTAATCTACAAATTTATTTCAAAAAATAAAAATTTCGCTAACCTTAA[T/C]TAAGAACAATTAAATTAAATTAAATTGAAATAAATACTTGTTTATATGCGTTGCGGATCT	INTERGENIC	--
Ca_LG_1551929	Ca_chr_1	551929	C/T	--	ATAAATACTTGTTTATATGCGTTGCGGATCTTGTAGTTTACTTTTATAAATAAATGATAA[C/T]TGTAAATATATATATATATATGTTAGGGGGAACGAGAGAGAAAAATATTAATAGTATATA	INTERGENIC	--
Ca_LG_1551962	Ca_chr_1	551962	C/T	--	TAGTTTACTTTTATAAATAAATGATAACTGTAAATATATATATATATATGTTAGGGGGAA[C/T]GAGAGAGAAAAATATTAATAGTATATATAGACTATAAACCTCTTTATATATATATATATA	INTERGENIC	--
Ca_LG_1552052	Ca_chr_1	552052	T/A	--	GACTATAAACCTCTTTATATATATATATATATATATATAAAGGTACAGTGTGAAGTTTAA[T/A]AGAAAGTAGTTTTTAGGAATAGAAATGATTGAGTTGAGATATCAAGTTTGACAAAGAGGT	INTERGENIC	--
Ca_LG_1552053	Ca_chr_1	552053	A/T	--	ACTATAAACCTCTTTATATATATATATATATATATATAAAGGTACAGTGTGAAGTTTAAT[A/T]GAAAGTAGTTTTTAGGAATAGAAATGATTGAGTTGAGATATCAAGTTTGACAAAGAGGTA	INTERGENIC	--
Ca_LG_1552071	Ca_chr_1	552071	A/G	--	TATATATATATATATATATAAAGGTACAGTGTGAAGTTTAATAGAAAGTAGTTTTTAGGA[A/G]TAGAAATGATTGAGTTGAGATATCAAGTTTGACAAAGAGGTACTAAAATATAAACGTGGA	INTERGENIC	--
Ca_LG_1552073	Ca_chr_1	552073	A/G	--	TATATATATATATATATAAAGGTACAGTGTGAAGTTTAATAGAAAGTAGTTTTTAGGAAT[A/G]GAAATGATTGAGTTGAGATATCAAGTTTGACAAAGAGGTACTAAAATATAAACGTGGACA	INTERGENIC	--
Ca_LG_1552074	Ca_chr_1	552074	G/A	--	ATATATATATATATATAAAGGTACAGTGTGAAGTTTAATAGAAAGTAGTTTTTAGGAATA[G/A]AAATGATTGAGTTGAGATATCAAGTTTGACAAAGAGGTACTAAAATATAAACGTGGACAA	INTERGENIC	--
Ca_LG_1552137	Ca_chr_1	552137	G/T	--	ATGATTGAGTTGAGATATCAAGTTTGACAAAGAGGTACTAAAATATAAACGTGGACAACT[G/T]ATATATAATAATAATAATAATAATAATAAGTTTTCAGATCTTTTGCATATTGAGCTTCAT	INTERGENIC	--
Ca_LG_1552189	Ca_chr_1	552189	G/T	--	GGACAACTGATATATAATAATAATAATAATAATAATAAGTTTTCAGATCTTTTGCATATT[G/T]AGCTTCATCCTTTTTATCTGTAGGCTTAACAGAAGTTTCATCAACAAAATCCCACATATC	INTERGENIC	--
Ca_LG_1552839	Ca_chr_1	552839	T/C	--	ATATAAAATACCCTTACTACTAATATATAATAACATTATCTAATAGAATTTACGTTCCAA[T/C]TATGTCAGACATCTTAAAGTTATCATTTATGATTTACAACATTATAATAAGTTTACTAAA	INTERGENIC	--
Ca_LG_1552988	Ca_chr_1	552988	G/A	--	AGCCAACATCTAAAAAACAAGGATATATAATACTGTCTCAGGAAAAATGAATGCAAGTGT[G/A]ATAAACCAAAGATTATGATAAAAATTACAAATAATTAACGAAAACTAAAAAGAGGTAAGA	INTERGENIC	--
Ca_LG_1552991	Ca_chr_1	552991	A/G	--	CAACATCTAAAAAACAAGGATATATAATACTGTCTCAGGAAAAATGAATGCAAGTGTGAT[A/G]AACCAAAGATTATGATAAAAATTACAAATAATTAACGAAAACTAAAAAGAGGTAAGACAA	INTERGENIC	--
Ca_LG_1553042	Ca_chr_1	553042	G/C	--	AAGTGTGATAAACCAAAGATTATGATAAAAATTACAAATAATTAACGAAAACTAAAAAGA[G/C]GTAAGACAATACCAATTACCGTAAAATTAAAGTAATTCTAACTACAACGTGGAGACAAAT	INTERGENIC	--
Ca_LG_1553095	Ca_chr_1	553095	A/C	--	AAAAAGAGGTAAGACAATACCAATTACCGTAAAATTAAAGTAATTCTAACTACAACGTGG[A/C]GACAAATACAACGTTAACAAGTCTTTAAGACACGTGATATTTATTCCCTATAAATATTAG	INTERGENIC	--
Ca_LG_1553209	Ca_chr_1	553209	C/T	--	ATATTAGTATTGGGTAATTAACGTTATTAGTTTGTATTTATGCATAATATACAAGATTAA[C/T]TAATTGTTATTTTTTAATGTATTTGAAATTTTTCTAAACAAAATAGAAATAATTCATTCA	INTERGENIC	--
Ca_LG_1553217	Ca_chr_1	553217	T/C	--	ATTGGGTAATTAACGTTATTAGTTTGTATTTATGCATAATATACAAGATTAACTAATTGT[T/C]ATTTTTTAATGTATTTGAAATTTTTCTAAACAAAATAGAAATAATTCATTCAAATATTAA	INTERGENIC	--
Ca_LG_1553331	Ca_chr_1	553331	T/A	--	ATATTAATTTATTTAGATAATATTCTAAACAATATCTTATAGTTTGAATTTAAGGCTTAT[T/A]GATAGTTTTAATATAGAACACGTATAGTTAGTTGTTGGATTTGGGTGCGATTTTCTCAGT	INTERGENIC	--
Ca_LG_1553345	Ca_chr_1	553345	T/C	--	AGATAATATTCTAAACAATATCTTATAGTTTGAATTTAAGGCTTATTGATAGTTTTAATA[T/C]AGAACACGTATAGTTAGTTGTTGGATTTGGGTGCGATTTTCTCAGTTAAATCATGTTGTA	INTERGENIC	--
Ca_LG_1553391	Ca_chr_1	553391	T/A	--	TGATAGTTTTAATATAGAACACGTATAGTTAGTTGTTGGATTTGGGTGCGATTTTCTCAG[T/A]TAAATCATGTTGTATTGTGTTGCATAACTTGTGTTTCCCCGTAAATTATGACGTTGATTT	INTERGENIC	--
Ca_LG_1553445	Ca_chr_1	553445	T/A	--	TCTCAGTTAAATCATGTTGTATTGTGTTGCATAACTTGTGTTTCCCCGTAAATTATGACG[T/A]TGATTTCGTAGCAGCCGCTAAACGCTTATGGATCTCAACCGTACCATAAAAAATTAGAGC	INTERGENIC	--
Ca_LG_1553486	Ca_chr_1	553486	G/A	--	TTCCCCGTAAATTATGACGTTGATTTCGTAGCAGCCGCTAAACGCTTATGGATCTCAACC[G/A]TACCATAAAAAATTAGAGCATTTGGATAGTGTTAGGGTCTCATGCACATATGTGAGTTCA	INTERGENIC	--
Ca_LG_1553547	Ca_chr_1	553547	G/T	--	TACCATAAAAAATTAGAGCATTTGGATAGTGTTAGGGTCTCATGCACATATGTGAGTTCA[G/T]ACATGTCACGTATAGTTCACGACGGAATGAGCCTTAGACCAACCCGAAACAGTTGTCTCA	INTERGENIC	--
Ca_LG_1553767	Ca_chr_1	553767	C/A	--	AATAATGATTTTATTCAAAAATAATTATGAACAAGATGTTTTTTTGATAATATGATCTTT[C/A]GTCAATTCTTTATTTTTGAATTCATATATGTGAGCAGTTCTTCTAGATTGATTATGTTCG	INTERGENIC	--
Ca_LG_1554211	Ca_chr_1	554211	G/T	--	TTTCTTCAAAAACATGAATCTTCTTTTATATTATGCGAAGTCAAATATATTGATCTCATA[G/T]AATATTTATGTTAACAACAAACCTCTGTATAAAATCAACTTGATTCCAACAATCTCTCCC	INTERGENIC	--
Ca_LG_1554349	Ca_chr_1	554349	T/C	--	AACTGTATTTTTTATAACAACTTTTCTTTTAAATGTTTTGACTCCCCTTTACTTAAAACT[T/C]ACTCTAAGTCTATGTATTTTTTTTTCTCCCCACATAATCAAACATCTTTGTCTCCCTTTT	INTERGENIC	--
Ca_LG_1554631	Ca_chr_1	554631	A/G	--	TTTTTCTTGATGAAGTCAAACATATCTTAGTTAGTGGTTTGGTGAATATGTCAACCCATT[A/G]ATGTTCAGTATCTACAAACTGGATATTAAGCACACATTTCTGAACAAAGTCCCTAATGAA	INTERGENIC	--
Ca_LG_1554742	Ca_chr_1	554742	T/G	--	CCCTAATGAAATGGTGTTTGATTTCTATGCGTCAAGTCTGGAAGCGGTAATGTCAGGTCT[T/G]CCCCTAAATCTTGCACATACACATCCACTAAACATAATGTCAGGTATGGGAGCAATAAGG	INTERGENIC	--
Ca_LG_1554788	Ca_chr_1	554788	A/C	--	GTAATGTCAGGTCTTCCCCTAAATCTTGCACATACACATCCACTAAACATAATGTCAGGT[A/C]TGGGAGCAATAAGGTAAAGTTGGGATCCTATCATTTCTTTACAGGTTTTCTGGTCAACTT	INTERGENIC	--
Ca_LG_1554809	Ca_chr_1	554809	T/A	--	AATCTTGCACATACACATCCACTAAACATAATGTCAGGTATGGGAGCAATAAGGTAAAGT[T/A]GGGATCCTATCATTTCTTTACAGGTTTTCTGGTCAACTTTTGGGCCTGAATAATCTTTTT	INTERGENIC	--
Ca_LG_1555602	Ca_chr_1	555602	A/C	--	CTTGTTTCTAAAAACTCACTTGGTTCAAATAATGTTCTTATTTGGTTTAGGTACTATATC[A/C]TAAACATCATTCCTGTTAAATTAATTTAACTCTTCTTGCATTGCATGAATCCATCCATCC	INTERGENIC	--
Ca_LG_1555662	Ca_chr_1	555662	C/G	--	ATAAACATCATTCCTGTTAAATTAATTTAACTCTTCTTGCATTGCATGAATCCATCCATC[C/G]TCTATCAATACTCCATTAGCAGAGGTAGGCTCAATTGATGAGATACAACCAAACAAAGTG	INTERGENIC	--
Ca_LG_1555681	Ca_chr_1	555681	G/A	--	AATTAATTTAACTCTTCTTGCATTGCATGAATCCATCCATCCTCTATCAATACTCCATTA[G/A]CAGAGGTAGGCTCAATTGATGAGATACAACCAAACAAAGTGGTATCTTTTAGTGATGATA	INTERGENIC	--
Ca_LG_1555697	Ca_chr_1	555697	T/G	--	CTTGCATTGCATGAATCCATCCATCCTCTATCAATACTCCATTAGCAGAGGTAGGCTCAA[T/G]TGATGAGATACAACCAAACAAAGTGGTATCTTTTAGTGATGATATGTTCCTCAAAAGATC	INTERGENIC	--
Ca_LG_1556066	Ca_chr_1	556066	C/A	--	GTTTGTTATGAAACACACGAGGTCGATGAGCTTGCTACTTATTAGGAGTCACATACATAC[C/A]TAGATGTCTAAACATTGTTTACCTATGAAGAGATAAATCATAATATCAAATAAATACAAT	INTERGENIC	--
Ca_LG_1556069	Ca_chr_1	556069	G/T	--	TGTTATGAAACACACGAGGTCGATGAGCTTGCTACTTATTAGGAGTCACATACATACCTA[G/T]ATGTCTAAACATTGTTTACCTATGAAGAGATAAATCATAATATCAAATAAATACAATCCT	INTERGENIC	--
Ca_LG_1556134	Ca_chr_1	556134	C/T	--	CTAAACATTGTTTACCTATGAAGAGATAAATCATAATATCAAATAAATACAATCCTAAGA[C/T]TGCACGAGAAGTCTAATAGCGCTTGCTACATCAGAGGAGCATCGTAGCATTAGATTGCCA	INTERGENIC	--
Ca_LG_1556148	Ca_chr_1	556148	T/A	--	CCTATGAAGAGATAAATCATAATATCAAATAAATACAATCCTAAGACTGCACGAGAAGTC[T/A]AATAGCGCTTGCTACATCAGAGGAGCATCGTAGCATTAGATTGCCATTTGTCAACATATA	INTERGENIC	--
Ca_LG_1556192	Ca_chr_1	556192	C/G	--	GACTGCACGAGAAGTCTAATAGCGCTTGCTACATCAGAGGAGCATCGTAGCATTAGATTG[C/G]CATTTGTCAACATATAGTTCATGATGCATTGGATAGATAGGTTATTGTGTGATAAATGAA	INTERGENIC	--
Ca_LG_1556239	Ca_chr_1	556239	G/A	--	TAGCATTAGATTGCCATTTGTCAACATATAGTTCATGATGCATTGGATAGATAGGTTATT[G/A]TGTGATAAATGAATTTGAATAGATAGATTATTATGTGATAAATGAATTTGAAGATTGTTG	INTERGENIC	--
Ca_LG_1556328	Ca_chr_1	556328	G/A	--	TATTATGTGATAAATGAATTTGAAGATTGTTGATATATGTGTTGTTTGATCTACTATCAT[G/A]TACTTTATCATTTCCATTCGATAGATAATACTTGCGTTTTTTGCTTTGTAGTTTTATATG	INTERGENIC	--
Ca_LG_1556356	Ca_chr_1	556356	A/G	--	GTTGATATATGTGTTGTTTGATCTACTATCATGTACTTTATCATTTCCATTCGATAGATA[A/G]TACTTGCGTTTTTTGCTTTGTAGTTTTATATGTATTTTTAGATCATGTCATATAGAAGTC	INTERGENIC	--
Ca_LG_1556363	Ca_chr_1	556363	C/T	--	TATGTGTTGTTTGATCTACTATCATGTACTTTATCATTTCCATTCGATAGATAATACTTG[C/T]GTTTTTTGCTTTGTAGTTTTATATGTATTTTTAGATCATGTCATATAGAAGTCCGTAGCT	INTERGENIC	--
Ca_LG_1556418	Ca_chr_1	556418	G/A	--	ACTTGCGTTTTTTGCTTTGTAGTTTTATATGTATTTTTAGATCATGTCATATAGAAGTCC[G/A]TAGCTTAAGATGTCGTTGCACTCTATACTCCATATGCAATTGGCAAAGGAGACAATGGTG	INTERGENIC	--
Ca_LG_1556457	Ca_chr_1	556457	A/G	--	GATCATGTCATATAGAAGTCCGTAGCTTAAGATGTCGTTGCACTCTATACTCCATATGCA[A/G]TTGGCAAAGGAGACAATGGTGTAGCTTGATAAAGGGTGTTGTCTTGTTTTGGATAACCAA	INTERGENIC	--
Ca_LG_1556541	Ca_chr_1	556541	G/A	--	GCTTGATAAAGGGTGTTGTCTTGTTTTGGATAACCAAAGTTTGTTTTGTAAATTGAATTT[G/A]AAAACTTGATCTCACATGTATCACACGACATCCTATGGATCCACAGACACCTCGTACCTA	INTERGENIC	--
Ca_LG_1556544	Ca_chr_1	556544	A/T	--	TGATAAAGGGTGTTGTCTTGTTTTGGATAACCAAAGTTTGTTTTGTAAATTGAATTTGAA[A/T]ACTTGATCTCACATGTATCACACGACATCCTATGGATCCACAGACACCTCGTACCTATGA	INTERGENIC	--
Ca_LG_1556587	Ca_chr_1	556587	G/A	--	TGTAAATTGAATTTGAAAACTTGATCTCACATGTATCACACGACATCCTATGGATCCACA[G/A]ACACCTCGTACCTATGATATATGTATATATAAATTTTTTAAATAATTGTCTATGTAACTA	INTERGENIC	--
Ca_LG_1556590	Ca_chr_1	556590	A/G	--	AAATTGAATTTGAAAACTTGATCTCACATGTATCACACGACATCCTATGGATCCACAGAC[A/G]CCTCGTACCTATGATATATGTATATATAAATTTTTTAAATAATTGTCTATGTAACTAAGT	INTERGENIC	--
Ca_LG_1556648	Ca_chr_1	556648	A/T	--	ACACCTCGTACCTATGATATATGTATATATAAATTTTTTAAATAATTGTCTATGTAACTA[A/T]GTTTAAAGTCATACTAGTGGGATGAACAAGATACGTTAGTTACTTAGATTTCACCAATAT	INTERGENIC	--
Ca_LG_1556659	Ca_chr_1	556659	A/T	--	CTATGATATATGTATATATAAATTTTTTAAATAATTGTCTATGTAACTAAGTTTAAAGTC[A/T]TACTAGTGGGATGAACAAGATACGTTAGTTACTTAGATTTCACCAATATGATGTTGAGGT	INTERGENIC	--
Ca_LG_1556666	Ca_chr_1	556666	T/C	--	ATATGTATATATAAATTTTTTAAATAATTGTCTATGTAACTAAGTTTAAAGTCATACTAG[T/C]GGGATGAACAAGATACGTTAGTTACTTAGATTTCACCAATATGATGTTGAGGTGTCTTAG	INTERGENIC	--
Ca_LG_1556711	Ca_chr_1	556711	T/C	--	TTAAAGTCATACTAGTGGGATGAACAAGATACGTTAGTTACTTAGATTTCACCAATATGA[T/C]GTTGAGGTGTCTTAGTGTCGTGGGCCACCTAGTTGGTGGTTACAGTAGAGGGATCATTTT	INTERGENIC	--
Ca_LG_1556712	Ca_chr_1	556712	G/A	--	TAAAGTCATACTAGTGGGATGAACAAGATACGTTAGTTACTTAGATTTCACCAATATGAT[G/A]TTGAGGTGTCTTAGTGTCGTGGGCCACCTAGTTGGTGGTTACAGTAGAGGGATCATTTTT	INTERGENIC	--
Ca_LG_1556746	Ca_chr_1	556746	G/T	--	AGTTACTTAGATTTCACCAATATGATGTTGAGGTGTCTTAGTGTCGTGGGCCACCTAGTT[G/T]GTGGTTACAGTAGAGGGATCATTTTTTTTCATCCCACTAGGTCAATGGAGGTTTGATAAA	INTERGENIC	--
Ca_LG_1556756	Ca_chr_1	556756	G/T	--	ATTTCACCAATATGATGTTGAGGTGTCTTAGTGTCGTGGGCCACCTAGTTGGTGGTTACA[G/T]TAGAGGGATCATTTTTTTTCATCCCACTAGGTCAATGGAGGTTTGATAAATAGCTTGAAA	INTERGENIC	--
Ca_LG_1556757	Ca_chr_1	556757	T/C	--	TTTCACCAATATGATGTTGAGGTGTCTTAGTGTCGTGGGCCACCTAGTTGGTGGTTACAG[T/C]AGAGGGATCATTTTTTTTCATCCCACTAGGTCAATGGAGGTTTGATAAATAGCTTGAAAT	INTERGENIC	--
Ca_LG_1556773	Ca_chr_1	556773	T/G	--	TTGAGGTGTCTTAGTGTCGTGGGCCACCTAGTTGGTGGTTACAGTAGAGGGATCATTTTT[T/G]TTCATCCCACTAGGTCAATGGAGGTTTGATAAATAGCTTGAAATGCTCTTTTTTGGAGCA	INTERGENIC	--
Ca_LG_1556791	Ca_chr_1	556791	A/G	--	GTGGGCCACCTAGTTGGTGGTTACAGTAGAGGGATCATTTTTTTTCATCCCACTAGGTCA[A/G]TGGAGGTTTGATAAATAGCTTGAAATGCTCTTTTTTGGAGCAATACACTTTGATTCAACC	INTERGENIC	--
Ca_LG_1556824	Ca_chr_1	556824	T/C	--	ATCATTTTTTTTCATCCCACTAGGTCAATGGAGGTTTGATAAATAGCTTGAAATGCTCTT[T/C]TTTGGAGCAATACACTTTGATTCAACCATTTGAGACGAAATACTATTGTGGTTTTTCAAG	INTERGENIC	--
Ca_LG_1556827	Ca_chr_1	556827	T/C	--	ATTTTTTTTCATCCCACTAGGTCAATGGAGGTTTGATAAATAGCTTGAAATGCTCTTTTT[T/C]GGAGCAATACACTTTGATTCAACCATTTGAGACGAAATACTATTGTGGTTTTTCAAGGAA	INTERGENIC	--
Ca_LG_1556828	Ca_chr_1	556828	G/A	--	TTTTTTTTCATCCCACTAGGTCAATGGAGGTTTGATAAATAGCTTGAAATGCTCTTTTTT[G/A]GAGCAATACACTTTGATTCAACCATTTGAGACGAAATACTATTGTGGTTTTTCAAGGAAT	INTERGENIC	--
Ca_LG_1556868	Ca_chr_1	556868	T/C	--	AGCTTGAAATGCTCTTTTTTGGAGCAATACACTTTGATTCAACCATTTGAGACGAAATAC[T/C]ATTGTGGTTTTTCAAGGAATTTGGAAAATCATTTTTCCGATATACAAGGTCAACGATCTA	INTERGENIC	--
Ca_LG_1556897	Ca_chr_1	556897	T/C	--	CACTTTGATTCAACCATTTGAGACGAAATACTATTGTGGTTTTTCAAGGAATTTGGAAAA[T/C]CATTTTTCCGATATACAAGGTCAACGATCTAGAATGGACTGGAAAAGATGACCGAGTTAA	INTERGENIC	--
Ca_LG_1556956	Ca_chr_1	556956	A/G	--	ATCATTTTTCCGATATACAAGGTCAACGATCTAGAATGGACTGGAAAAGATGACCGAGTT[A/G]AGGAGGATTTGATAGAACAAAACTTTGTCTCCGAAAATTGGTTGGTGGCACTTGGAATTA	INTERGENIC	--
Ca_LG_1557008	Ca_chr_1	557008	T/C	--	ACCGAGTTAAGGAGGATTTGATAGAACAAAACTTTGTCTCCGAAAATTGGTTGGTGGCAC[T/C]TGGAATTACTTTGAAACTTAAGTCGGTGTTTGATTAAGTAAAAAGTAAAAGTATGAGATT	INTERGENIC	--
Ca_LG_1557067	Ca_chr_1	557067	T/C	--	CTTGGAATTACTTTGAAACTTAAGTCGGTGTTTGATTAAGTAAAAAGTAAAAGTATGAGA[T/C]TGAAAATGTGTATATGTAAAGAATAATATTTATTTATAGTGGGAATATTTAGTGCTTACT	INTERGENIC	--
Ca_LG_1557088	Ca_chr_1	557088	G/C	--	AAGTCGGTGTTTGATTAAGTAAAAAGTAAAAGTATGAGATTGAAAATGTGTATATGTAAA[G/C]AATAATATTTATTTATAGTGGGAATATTTAGTGCTTACTATAGTCTAAAGCCTTAAAATT	INTERGENIC	--
Ca_LG_1557147	Ca_chr_1	557147	T/G	--	AGAATAATATTTATTTATAGTGGGAATATTTAGTGCTTACTATAGTCTAAAGCCTTAAAA[T/G]TCGTAGATCTCACATCGTAGTACTTGTCTTCTTGCACGGTGAAGCTAGGGCTAGCAAGTA	INTERGENIC	--
Ca_LG_1557166	Ca_chr_1	557166	A/G	--	GTGGGAATATTTAGTGCTTACTATAGTCTAAAGCCTTAAAATTCGTAGATCTCACATCGT[A/G]GTACTTGTCTTCTTGCACGGTGAAGCTAGGGCTAGCAAGTAGAGATAGTGTTTTAAAGGT	INTERGENIC	--
Ca_LG_1557206	Ca_chr_1	557206	T/C	--	ATTCGTAGATCTCACATCGTAGTACTTGTCTTCTTGCACGGTGAAGCTAGGGCTAGCAAG[T/C]AGAGATAGTGTTTTAAAGGTCTCATGTACATATGCGTTTTTTAGACTCTCAGGAATGGTT	INTERGENIC	--
Ca_LG_1557254	Ca_chr_1	557254	C/G	--	AGGGCTAGCAAGTAGAGATAGTGTTTTAAAGGTCTCATGTACATATGCGTTTTTTAGACT[C/G]TCAGGAATGGTTCACGATAGAATGGACCCTTGACCAAATCTGAAACAATATTTTTTTAAA	INTERGENIC	--
Ca_LG_1557273	Ca_chr_1	557273	A/G	--	AGTGTTTTAAAGGTCTCATGTACATATGCGTTTTTTAGACTCTCAGGAATGGTTCACGAT[A/G]GAATGGACCCTTGACCAAATCTGAAACAATATTTTTTTAAAAAAAATATAGAAAAACGTG	INTERGENIC	--
Ca_LG_1557296	Ca_chr_1	557296	G/A	--	ATATGCGTTTTTTAGACTCTCAGGAATGGTTCACGATAGAATGGACCCTTGACCAAATCT[G/A]AAACAATATTTTTTTAAAAAAAATATAGAAAAACGTGTAGGATATATTTAGTTATTTAAG	INTERGENIC	--
Ca_LG_1557331	Ca_chr_1	557331	G/T	--	ATAGAATGGACCCTTGACCAAATCTGAAACAATATTTTTTTAAAAAAAATATAGAAAAAC[G/T]TGTAGGATATATTTAGTTATTTAAGAAATAATTGAATGAATTTTTTTAATTCATTTAATG	INTERGENIC	--
Ca_LG_1557347	Ca_chr_1	557347	G/A	--	ACCAAATCTGAAACAATATTTTTTTAAAAAAAATATAGAAAAACGTGTAGGATATATTTA[G/A]TTATTTAAGAAATAATTGAATGAATTTTTTTAATTCATTTAATGTCTTTCACGTACTTAT	INTERGENIC	--
Ca_LG_1557412	Ca_chr_1	557412	T/C	--	TTAAGAAATAATTGAATGAATTTTTTTAATTCATTTAATGTCTTTCACGTACTTATTATG[T/C]AAACAAAATGAATGTACTAAAAAATAACATTAAAAATTTTTTGCTCCCACAAATTTCACT	INTERGENIC	--
Ca_LG_1557424	Ca_chr_1	557424	A/G	--	TGAATGAATTTTTTTAATTCATTTAATGTCTTTCACGTACTTATTATGTAAACAAAATGA[A/G]TGTACTAAAAAATAACATTAAAAATTTTTTGCTCCCACAAATTTCACTTCCATGTCCAAG	INTERGENIC	--
Ca_LG_1557448	Ca_chr_1	557448	A/T	--	AATGTCTTTCACGTACTTATTATGTAAACAAAATGAATGTACTAAAAAATAACATTAAAA[A/T]TTTTTTGCTCCCACAAATTTCACTTCCATGTCCAAGGACATTCCTATCAAAGAATTTTTT	INTERGENIC	--
Ca_LG_1557528	Ca_chr_1	557528	C/T	--	TCACTTCCATGTCCAAGGACATTCCTATCAAAGAATTTTTTTGAGATAATAATTACCTAT[C/T]CAACAAGCATCCCAAAACTTCAGAAGTTGTCATTTACAACTATTACAACCATAAAGGAGA	INTERGENIC	--
Ca_LG_1557560	Ca_chr_1	557560	A/G	--	GAATTTTTTTGAGATAATAATTACCTATCCAACAAGCATCCCAAAACTTCAGAAGTTGTC[A/G]TTTACAACTATTACAACCATAAAGGAGACTAAAAGAAATATTTCAATTCATAATAAATCC	INTERGENIC	--
Ca_LG_1557661	Ca_chr_1	557661	G/C	--	TTTCAATTCATAATAAATCCTACCACCAATATTATATAGAAGATGAATTATATATAGCTT[G/C]AAACATTAATTCAACAATCGTGTAGACTCCACCATAGATGAAGTATCTGTCATTTCTATT	INTERGENIC	--
Ca_LG_1557710	Ca_chr_1	557710	G/C	--	ATATATAGCTTGAAACATTAATTCAACAATCGTGTAGACTCCACCATAGATGAAGTATCT[G/C]TCATTTCTATTTGCAAAAGTGACACTATAAACTGTTACAAAATTTTAAGTCCCACCTCTC	INTERGENIC	--
Ca_LG_1557885	Ca_chr_1	557885	C/T	--	AAGAGTCACACCCAGTCGATTTGAAATATCTGAGTCTCAATCTATATTTTTTTTATTATT[C/T]TAATAATAGTTATTACTTTTATGGGATCTAATCTTTTTTACCATTATATATGTTCCAAAC	INTERGENIC	--
Ca_LG_1557894	Ca_chr_1	557894	G/C	--	ACCCAGTCGATTTGAAATATCTGAGTCTCAATCTATATTTTTTTTATTATTCTAATAATA[G/C]TTATTACTTTTATGGGATCTAATCTTTTTTACCATTATATATGTTCCAAACATAGATATT	INTERGENIC	--
Ca_LG_1557918	Ca_chr_1	557918	C/T	--	GTCTCAATCTATATTTTTTTTATTATTCTAATAATAGTTATTACTTTTATGGGATCTAAT[C/T]TTTTTTACCATTATATATGTTCCAAACATAGATATTTGTATACTTAGAAAAAAATACTTT	INTERGENIC	--
Ca_LG_1557926	Ca_chr_1	557926	C/T	--	CTATATTTTTTTTATTATTCTAATAATAGTTATTACTTTTATGGGATCTAATCTTTTTTA[C/T]CATTATATATGTTCCAAACATAGATATTTGTATACTTAGAAAAAAATACTTTTTATTTGT	INTERGENIC	--
Ca_LG_1558005	Ca_chr_1	558005	C/T	--	CATAGATATTTGTATACTTAGAAAAAAATACTTTTTATTTGTATATTTACAAAAATTTCA[C/T]TAATTTGATCTAGTGGTAAAAATGTCAAATTTTGGATCCGTATATTGCTGGCTTGAGGCC	INTERGENIC	--
Ca_LG_1558046	Ca_chr_1	558046	T/C	--	TATATTTACAAAAATTTCACTAATTTGATCTAGTGGTAAAAATGTCAAATTTTGGATCCG[T/C]ATATTGCTGGCTTGAGGCCCACTAGTGTCATTGGAGAGAACAAATGTAAGATTTTTCGTA	INTERGENIC	--
Ca_LG_1558059	Ca_chr_1	558059	T/C	--	ATTTCACTAATTTGATCTAGTGGTAAAAATGTCAAATTTTGGATCCGTATATTGCTGGCT[T/C]GAGGCCCACTAGTGTCATTGGAGAGAACAAATGTAAGATTTTTCGTACCTTAGACTAAGA	INTERGENIC	--
Ca_LG_1558063	Ca_chr_1	558063	G/C	--	CACTAATTTGATCTAGTGGTAAAAATGTCAAATTTTGGATCCGTATATTGCTGGCTTGAG[G/C]CCCACTAGTGTCATTGGAGAGAACAAATGTAAGATTTTTCGTACCTTAGACTAAGACATT	INTERGENIC	--
Ca_LG_1558067	Ca_chr_1	558067	A/G	--	AATTTGATCTAGTGGTAAAAATGTCAAATTTTGGATCCGTATATTGCTGGCTTGAGGCCC[A/G]CTAGTGTCATTGGAGAGAACAAATGTAAGATTTTTCGTACCTTAGACTAAGACATTATCT	INTERGENIC	--
Ca_LG_1558150	Ca_chr_1	558150	A/G	--	ATGTAAGATTTTTCGTACCTTAGACTAAGACATTATCTACTAATCGTAAATTTTGATTAA[A/G]AAAATATTTTTACTATGTAATGATTTAATTTTGTTTAATTACAATTTAGTTCCTCTATTT	INTERGENIC	--
Ca_LG_1558157	Ca_chr_1	558157	T/C	--	ATTTTTCGTACCTTAGACTAAGACATTATCTACTAATCGTAAATTTTGATTAAAAAAATA[T/C]TTTTACTATGTAATGATTTAATTTTGTTTAATTACAATTTAGTTCCTCTATTTTCACCAT	INTERGENIC	--
Ca_LG_1558219	Ca_chr_1	558219	T/C	--	TTTACTATGTAATGATTTAATTTTGTTTAATTACAATTTAGTTCCTCTATTTTCACCATT[T/C]AGAAAATTCATTCTCCTATTTTAAAAATTCCACAATTTTGATATCTTTTTTTGATTTTTC	INTERGENIC	--
Ca_LG_1558272	Ca_chr_1	558272	G/T	--	CACCATTTAGAAAATTCATTCTCCTATTTTAAAAATTCCACAATTTTGATATCTTTTTTT[G/T]ATTTTTCAACTAAAAAATGGTGATTTAAAATATTTTAAATGATGCGACATATGATACGAT	INTERGENIC	--
Ca_LG_1558317	Ca_chr_1	558317	C/G	--	TTGATATCTTTTTTTGATTTTTCAACTAAAAAATGGTGATTTAAAATATTTTAAATGATG[C/G]GACATATGATACGATTATGTAAAATGACTAATTTCCATAAAGTTGCAATAAAACATTTTA	INTERGENIC	--
Ca_LG_1558350	Ca_chr_1	558350	T/A	--	TGGTGATTTAAAATATTTTAAATGATGCGACATATGATACGATTATGTAAAATGACTAAT[T/A]TCCATAAAGTTGCAATAAAACATTTTAAAAAATTCAATTTCAACTTCTACAATTATTCAT	INTERGENIC	--
Ca_LG_1558352	Ca_chr_1	558352	C/T	--	GTGATTTAAAATATTTTAAATGATGCGACATATGATACGATTATGTAAAATGACTAATTT[C/T]CATAAAGTTGCAATAAAACATTTTAAAAAATTCAATTTCAACTTCTACAATTATTCATTT	INTERGENIC	--
Ca_LG_1558356	Ca_chr_1	558356	A/G	--	TTTAAAATATTTTAAATGATGCGACATATGATACGATTATGTAAAATGACTAATTTCCAT[A/G]AAGTTGCAATAAAACATTTTAAAAAATTCAATTTCAACTTCTACAATTATTCATTTTTGC	INTERGENIC	--
Ca_LG_1558388	Ca_chr_1	558388	T/C	--	ACGATTATGTAAAATGACTAATTTCCATAAAGTTGCAATAAAACATTTTAAAAAATTCAA[T/C]TTCAACTTCTACAATTATTCATTTTTGCAATTTAATTAATGATATGAATAATTAATGCAT	INTERGENIC	--
Ca_LG_1558446	Ca_chr_1	558446	C/T	--	AATTTCAACTTCTACAATTATTCATTTTTGCAATTTAATTAATGATATGAATAATTAATG[C/T]ATCTAGATTCTTTTACATTATAAAATCATAAATCACGTCATTTAAAATATATTACATCGT	INTERGENIC	--
Ca_LG_1558465	Ca_chr_1	558465	T/C	--	ATTCATTTTTGCAATTTAATTAATGATATGAATAATTAATGCATCTAGATTCTTTTACAT[T/C]ATAAAATCATAAATCACGTCATTTAAAATATATTACATCGTTATTTTTAAATTCAAAAAC	INTERGENIC	--
Ca_LG_1558480	Ca_chr_1	558480	C/G	--	TTAATTAATGATATGAATAATTAATGCATCTAGATTCTTTTACATTATAAAATCATAAAT[C/G]ACGTCATTTAAAATATATTACATCGTTATTTTTAAATTCAAAAACTGGAGGAGAGATCAA	INTERGENIC	--
Ca_LG_1558482	Ca_chr_1	558482	C/T	--	AATTAATGATATGAATAATTAATGCATCTAGATTCTTTTACATTATAAAATCATAAATCA[C/T]GTCATTTAAAATATATTACATCGTTATTTTTAAATTCAAAAACTGGAGGAGAGATCAAAA	INTERGENIC	--
Ca_LG_1558516	Ca_chr_1	558516	A/G	--	CTTTTACATTATAAAATCATAAATCACGTCATTTAAAATATATTACATCGTTATTTTTAA[A/G]TTCAAAAACTGGAGGAGAGATCAAAATATCAAAATTTAAATAAATAAATAAATAAATTTT	INTERGENIC	--
Ca_LG_1558543	Ca_chr_1	558543	T/C	--	GTCATTTAAAATATATTACATCGTTATTTTTAAATTCAAAAACTGGAGGAGAGATCAAAA[T/C]ATCAAAATTTAAATAAATAAATAAATAAATTTTATAAATTAGTAAAAATAAGATACCAAA	INTERGENIC	--
Ca_LG_1558565	Ca_chr_1	558565	T/A	--	GTTATTTTTAAATTCAAAAACTGGAGGAGAGATCAAAATATCAAAATTTAAATAAATAAA[T/A]AAATAAATTTTATAAATTAGTAAAAATAAGATACCAAAACTATAATTAAATGTTTAATTT	INTERGENIC	--
Ca_LG_1558585	Ca_chr_1	558585	G/A	--	CTGGAGGAGAGATCAAAATATCAAAATTTAAATAAATAAATAAATAAATTTTATAAATTA[G/A]TAAAAATAAGATACCAAAACTATAATTAAATGTTTAATTTTTAATATGTTAAATATTATA	INTERGENIC	--
Ca_LG_1558617	Ca_chr_1	558617	G/A	--	TAAATAAATAAATAAATTTTATAAATTAGTAAAAATAAGATACCAAAACTATAATTAAAT[G/A]TTTAATTTTTAATATGTTAAATATTATATATACCAATGATATTAAGTTTTTGTTATTATG	INTERGENIC	--
Ca_LG_1558970	Ca_chr_1	558970	A/C	--	AGCGTGCAGGTCTAGTATCCATACATCCTTTTATTTGTATATTTTAATGCCAAAAAATTT[A/C]ACTTTCATAAAAATATTTCTATTTTTCACTTCGATTGATGTTAATTAATATTATATCTAT	INTERGENIC	--
Ca_LG_1558984	Ca_chr_1	558984	T/A	--	GTATCCATACATCCTTTTATTTGTATATTTTAATGCCAAAAAATTTAACTTTCATAAAAA[T/A]ATTTCTATTTTTCACTTCGATTGATGTTAATTAATATTATATCTATTTCAACTATCGTTT	INTERGENIC	--
Ca_LG_1559114	Ca_chr_1	559114	A/T	--	TTACATATATTAAAAAATATAATAATTAAAAAAAAGAAATATATAATTTTATTAAATTAT[A/T]TAGCTTAATTATTAATAAATTTTTTATTATTATTAGTGTAAAATACGATAATATCTTAAA	INTERGENIC	--
Ca_LG_1559117	Ca_chr_1	559117	G/T	--	CATATATTAAAAAATATAATAATTAAAAAAAAGAAATATATAATTTTATTAAATTATATA[G/T]CTTAATTATTAATAAATTTTTTATTATTATTAGTGTAAAATACGATAATATCTTAAAAAT	INTERGENIC	--
Ca_LG_1559160	Ca_chr_1	559160	C/T	--	TTTTATTAAATTATATAGCTTAATTATTAATAAATTTTTTATTATTATTAGTGTAAAATA[C/T]GATAATATCTTAAAAATTGTATATATAATAATTATTAAAAAATAATATAAAAAATATAAT	INTERGENIC	--
Ca_LG_1559296	Ca_chr_1	559296	A/G	--	AAAAATTATAAATAATTTATTTTGAGACAAATTTCTTTTATTAAAATTACGTTCATTATA[A/G]AACTTGAAACTCATGGAGTAAAACGAAAACATCAGCACGTATCAAATTGTTCATAAGACC	INTERGENIC	--
Ca_LG_1559297	Ca_chr_1	559297	A/G	--	AAAATTATAAATAATTTATTTTGAGACAAATTTCTTTTATTAAAATTACGTTCATTATAA[A/G]ACTTGAAACTCATGGAGTAAAACGAAAACATCAGCACGTATCAAATTGTTCATAAGACCT	INTERGENIC	--
Ca_LG_1559346	Ca_chr_1	559346	T/C	--	GTTCATTATAAAACTTGAAACTCATGGAGTAAAACGAAAACATCAGCACGTATCAAATTG[T/C]TCATAAGACCTTTAACGTGCATGTCTATTATCCACATAGTAATATAGTAGTATTCAATAT	INTERGENIC	--
Ca_LG_1559385	Ca_chr_1	559385	G/T	--	ACATCAGCACGTATCAAATTGTTCATAAGACCTTTAACGTGCATGTCTATTATCCACATA[G/T]TAATATAGTAGTATTCAATATTTGCACATGCGCATTTTTTGTATATTCACGCAACACTTA	INTERGENIC	--
Ca_LG_1559718	Ca_chr_1	559718	A/C	--	TATTATAAGGATTGAAGTATCTTTTTCAATACATTTTTACTTTATCAAAACAAAAATTTA[A/C]TTATTTTTAACAAAATTTAAACTAGTTACTTCCTCCAATTTCAAATATAATAAAAATAAA	INTERGENIC	--
Ca_LG_1559935	Ca_chr_1	559935	T/A	--	GCATTCATAATACATATGCGTGTGTTGAATAATCATATATTTGACTTTTAGATAAATGGA[T/A]AAATCCAAGAAAAGTGACTGATAAAAAGATATAGTGAAATCAATCATTGAGGCAATAATA	INTERGENIC	--
Ca_LG_1560025	Ca_chr_1	560025	G/A	--	TATAGTGAAATCAATCATTGAGGCAATAATAAAGTCGTTTGTTTGTAGCTATGATGGATG[G/A]TGTTATGTAGGACATGTATGCTGATGGTTCTGGAAGGGTACGCGTCATGTGGTGTATATT	INTERGENIC	--
Ca_LG_1560157	Ca_chr_1	560157	G/A	--	CAATTCTGTCAATAATGACAATTTGTAAGACAGATGTCGCTCTTTTACATGCCTCATATT[G/A]CACGGACACAAGGACCAATGTTGGTTTCAAATTACTTATTATATAAATAAAATAGATGAT	INTERGENIC	--
Ca_LG_1560202	Ca_chr_1	560202	A/G	--	TACATGCCTCATATTGCACGGACACAAGGACCAATGTTGGTTTCAAATTACTTATTATAT[A/G]AATAAAATAGATGATATTAGTTCTATTAAATTATTTTTGTTAAATATTAATAATTTATTA	INTERGENIC	--
Ca_LG_1560279	Ca_chr_1	560279	T/G	--	TTAGTTCTATTAAATTATTTTTGTTAAATATTAATAATTTATTAATATCACAAATTAAAT[T/G]AAATAATATAAATTATATGATGTAATTGAATAAAATATGTTAAAATGAAATAATTAATTC	INTERGENIC	--
Ca_LG_1560326	Ca_chr_1	560326	G/T	--	TCACAAATTAAATTAAATAATATAAATTATATGATGTAATTGAATAAAATATGTTAAAAT[G/T]AAATAATTAATTCTTTTAAAATAAATATTTTCAATAAATTAATTATTTATTATGAGATAG	INTERGENIC	--
Ca_LG_1560358	Ca_chr_1	560358	C/T	--	GATGTAATTGAATAAAATATGTTAAAATGAAATAATTAATTCTTTTAAAATAAATATTTT[C/T]AATAAATTAATTATTTATTATGAGATAGAAAGAAGAAAATATTTTCTGACGAAACTTTGT	INTERGENIC	--
Ca_LG_1560414	Ca_chr_1	560414	T/G	--	TTTTCAATAAATTAATTATTTATTATGAGATAGAAAGAAGAAAATATTTTCTGACGAAAC[T/G]TTGTTTTATGCTAACTGTCACAGTTATGTAGAAAGAGAAGCCTCAGTTTTATATAGTTGG	INTERGENIC	--
Ca_LG_1560430	Ca_chr_1	560430	T/C	--	TATTTATTATGAGATAGAAAGAAGAAAATATTTTCTGACGAAACTTTGTTTTATGCTAAC[T/C]GTCACAGTTATGTAGAAAGAGAAGCCTCAGTTTTATATAGTTGGCATGCTCCCAGCCGCG	INTERGENIC	--
Ca_LG_1560453	Ca_chr_1	560453	A/T	--	GAAAATATTTTCTGACGAAACTTTGTTTTATGCTAACTGTCACAGTTATGTAGAAAGAGA[A/T]GCCTCAGTTTTATATAGTTGGCATGCTCCCAGCCGCGTAATAAATAGTCGACGACGTGCA	INTERGENIC	--
Ca_LG_1560459	Ca_chr_1	560459	A/G	--	ATTTTCTGACGAAACTTTGTTTTATGCTAACTGTCACAGTTATGTAGAAAGAGAAGCCTC[A/G]GTTTTATATAGTTGGCATGCTCCCAGCCGCGTAATAAATAGTCGACGACGTGCATCAATG	INTERGENIC	--
Ca_LG_1560489	Ca_chr_1	560489	C/T	--	CTGTCACAGTTATGTAGAAAGAGAAGCCTCAGTTTTATATAGTTGGCATGCTCCCAGCCG[C/T]GTAATAAATAGTCGACGACGTGCATCAATGGTTTTTGTCATAAGCATCGCTCATTCCTCT	INTERGENIC	--
Ca_LG_1560508	Ca_chr_1	560508	C/A	--	AGAGAAGCCTCAGTTTTATATAGTTGGCATGCTCCCAGCCGCGTAATAAATAGTCGACGA[C/A]GTGCATCAATGGTTTTTGTCATAAGCATCGCTCATTCCTCTTATTCAAAAGTATCTAAAT	INTERGENIC	--
Ca_LG_1560599	Ca_chr_1	560599	T/C	--	CTCATTCCTCTTATTCAAAAGTATCTAAATTTTGAAGTTAAGATGTATTCTCCTATTATA[T/C]GAAAATTACAAATTTAATTTTTTAATTCAATAAATGAATTATCTAATTTTTTTTAATGTC	INTERGENIC	--
Ca_LG_1560600	Ca_chr_1	560600	G/C	--	TCATTCCTCTTATTCAAAAGTATCTAAATTTTGAAGTTAAGATGTATTCTCCTATTATAT[G/C]AAAATTACAAATTTAATTTTTTAATTCAATAAATGAATTATCTAATTTTTTTTAATGTCA	INTERGENIC	--
Ca_LG_1560635	Ca_chr_1	560635	G/T	--	GTTAAGATGTATTCTCCTATTATATGAAAATTACAAATTTAATTTTTTAATTCAATAAAT[G/T]AATTATCTAATTTTTTTTAATGTCAAGTTTATTTTTTAAAATTTGTAAATATTTATACTG	INTERGENIC	--
Ca_LG_1560637	Ca_chr_1	560637	A/G	--	TAAGATGTATTCTCCTATTATATGAAAATTACAAATTTAATTTTTTAATTCAATAAATGA[A/G]TTATCTAATTTTTTTTAATGTCAAGTTTATTTTTTAAAATTTGTAAATATTTATACTGAA	INTERGENIC	--
Ca_LG_1560642	Ca_chr_1	560642	C/T	--	TGTATTCTCCTATTATATGAAAATTACAAATTTAATTTTTTAATTCAATAAATGAATTAT[C/T]TAATTTTTTTTAATGTCAAGTTTATTTTTTAAAATTTGTAAATATTTATACTGAAGATTT	INTERGENIC	--
Ca_LG_1560672	Ca_chr_1	560672	T/A	--	TTTAATTTTTTAATTCAATAAATGAATTATCTAATTTTTTTTAATGTCAAGTTTATTTTT[T/A]AAAATTTGTAAATATTTATACTGAAGATTTCAATTTCAAACCAATTCAATTATAACTCCA	INTERGENIC	--
Ca_LG_1560812	Ca_chr_1	560812	G/T	--	TACACCTGTGTATTTTTTAAAGAATTTTTTATTATAATAATCTTAAATAAAAAAATTTAT[G/T]GCAAACCGTAAACTTTTGTTTTTATTTTCTTTTTTTCGTTTTCTTAACAATTACGTTAAA	INTERGENIC	--
Ca_LG_1560820	Ca_chr_1	560820	G/C	--	TGTATTTTTTAAAGAATTTTTTATTATAATAATCTTAAATAAAAAAATTTATGGCAAACC[G/C]TAAACTTTTGTTTTTATTTTCTTTTTTTCGTTTTCTTAACAATTACGTTAAAGTATTTGT	INTERGENIC	--
Ca_LG_1560861	Ca_chr_1	560861	A/G	--	AAAAAATTTATGGCAAACCGTAAACTTTTGTTTTTATTTTCTTTTTTTCGTTTTCTTAAC[A/G]ATTACGTTAAAGTATTTGTTAGCTGACTCTTGAACAAAATGAATACTTGAGTGATTGGTC	INTERGENIC	--
Ca_LG_1560888	Ca_chr_1	560888	C/G	--	TTGTTTTTATTTTCTTTTTTTCGTTTTCTTAACAATTACGTTAAAGTATTTGTTAGCTGA[C/G]TCTTGAACAAAATGAATACTTGAGTGATTGGTCAAAAGTTTAAAAGTTTAAGTGTGGAAA	INTERGENIC	--
Ca_LG_1560937	Ca_chr_1	560937	T/C	--	TTGTTAGCTGACTCTTGAACAAAATGAATACTTGAGTGATTGGTCAAAAGTTTAAAAGTT[T/C]AAGTGTGGAAATAGTCCGGCCCAGTTTGCAAAATATAATAAAATAAAATAGTTTATTTTT	INTERGENIC	--
Ca_LG_1561046	Ca_chr_1	561046	T/C	--	TAGTTTATTTTTTTAGTGTTTTTTTAAATGTCAAAATATAATAAAAATAAAAACAAAATA[T/C]ATACTGTGTCCCTTTATTTAATTTTATATTATAATTTAATTTTTTTATTTTTTTTTATTT	INTERGENIC	--
Ca_LG_1561050	Ca_chr_1	561050	C/A	--	TTATTTTTTTAGTGTTTTTTTAAATGTCAAAATATAATAAAAATAAAAACAAAATATATA[C/A]TGTGTCCCTTTATTTAATTTTATATTATAATTTAATTTTTTTATTTTTTTTTATTTTAAG	INTERGENIC	--
Ca_LG_1561189	Ca_chr_1	561189	A/C	--	TATCTTAAAATATCAATAATATTATCGTTTTTTTTTTACATAAATACAAAAAATTCATTA[A/C]CATATTCAACAAAACTCAAAAATTAGTAATTATCTTCAATTGAATTTATATTTTTATCAA	INTERGENIC	--
Ca_LG_1561193	Ca_chr_1	561193	A/G	--	TTAAAATATCAATAATATTATCGTTTTTTTTTTACATAAATACAAAAAATTCATTAACAT[A/G]TTCAACAAAACTCAAAAATTAGTAATTATCTTCAATTGAATTTATATTTTTATCAAATTC	INTERGENIC	--
Ca_LG_1561262	Ca_chr_1	561262	G/A	--	AACTCAAAAATTAGTAATTATCTTCAATTGAATTTATATTTTTATCAAATTCATAACTTA[G/A]ATATTTAAATAAATTTATATTTTCAGTTCCATCAACAACAATAATATAAAATTCATCAAA	INTERGENIC	--
Ca_LG_1561437	Ca_chr_1	561437	C/T	--	AGAAGATATTGTCTTGATGATTGAAGATCAAATCTTAAAATTTTGAGTTCTTTATTTAAT[C/T]GATTTGATGTTGTTGTTGTTAGAGATGAAAATATAAATTTATTTGAGTTATAAATTTGAT	INTERGENIC	--
Ca_LG_1561529	Ca_chr_1	561529	G/A	--	TATAAATTTATTTGAGTTATAAATTTGATAAATATATAAATTTTTTTAAAATTAATAATG[G/A]TTTTTCTGGATTTTACATGGTGAGTAATAAATTTTGTGATTTTATATTAAAAATAATATT	INTERGENIC	--
Ca_LG_1561530	Ca_chr_1	561530	T/G	--	ATAAATTTATTTGAGTTATAAATTTGATAAATATATAAATTTTTTTAAAATTAATAATGG[T/G]TTTTCTGGATTTTACATGGTGAGTAATAAATTTTGTGATTTTATATTAAAAATAATATTA	INTERGENIC	--
Ca_LG_1561548	Ca_chr_1	561548	G/A	--	TAAATTTGATAAATATATAAATTTTTTTAAAATTAATAATGGTTTTTCTGGATTTTACAT[G/A]GTGAGTAATAAATTTTGTGATTTTATATTAAAAATAATATTATTATCGATATTTTAAGAA	INTERGENIC	--
Ca_LG_1561569	Ca_chr_1	561569	T/G	--	TTTTTTTAAAATTAATAATGGTTTTTCTGGATTTTACATGGTGAGTAATAAATTTTGTGA[T/G]TTTATATTAAAAATAATATTATTATCGATATTTTAAGAAATAAAGAATCAAATCGTTTTT	INTERGENIC	--
Ca_LG_1561575	Ca_chr_1	561575	A/G	--	TAAAATTAATAATGGTTTTTCTGGATTTTACATGGTGAGTAATAAATTTTGTGATTTTAT[A/G]TTAAAAATAATATTATTATCGATATTTTAAGAAATAAAGAATCAAATCGTTTTTTAATTT	INTERGENIC	--
Ca_LG_1561584	Ca_chr_1	561584	A/G	--	TAATGGTTTTTCTGGATTTTACATGGTGAGTAATAAATTTTGTGATTTTATATTAAAAAT[A/G]ATATTATTATCGATATTTTAAGAAATAAAGAATCAAATCGTTTTTTAATTTAAATAAATA	INTERGENIC	--
Ca_LG_1561590	Ca_chr_1	561590	A/G	--	TTTTTCTGGATTTTACATGGTGAGTAATAAATTTTGTGATTTTATATTAAAAATAATATT[A/G]TTATCGATATTTTAAGAAATAAAGAATCAAATCGTTTTTTAATTTAAATAAATAATTAAA	INTERGENIC	--
Ca_LG_1561595	Ca_chr_1	561595	C/T	--	CTGGATTTTACATGGTGAGTAATAAATTTTGTGATTTTATATTAAAAATAATATTATTAT[C/T]GATATTTTAAGAAATAAAGAATCAAATCGTTTTTTAATTTAAATAAATAATTAAATTAAT	INTERGENIC	--
Ca_LG_1561629	Ca_chr_1	561629	T/C	--	TTTTATATTAAAAATAATATTATTATCGATATTTTAAGAAATAAAGAATCAAATCGTTTT[T/C]TAATTTAAATAAATAATTAAATTAATGAAAAAAATAAATAATTAAATCGTTAGCTAAAAT	INTERGENIC	--
Ca_LG_1561658	Ca_chr_1	561658	A/G	--	TATTTTAAGAAATAAAGAATCAAATCGTTTTTTAATTTAAATAAATAATTAAATTAATGA[A/G]AAAAATAAATAATTAAATCGTTAGCTAAAATAAACTACGTGAAGCACTAAAAGTAACTTA	INTERGENIC	--
Ca_LG_1561717	Ca_chr_1	561717	T/C	--	AAAAAAATAAATAATTAAATCGTTAGCTAAAATAAACTACGTGAAGCACTAAAAGTAACT[T/C]AAATAGAAAACCAACGGACATGATCAATCACCAATTAATTACAAACCAAAGTAAAACATC	INTERGENIC	--
Ca_LG_1561876	Ca_chr_1	561876	A/C	--	GCCTAGCAAATACAATCAAGATTACTCACAATCTCTAAACGGTCAAAAGAATTGATTCAC[A/C]TGATAATTTAACTTTTTAATGAAATCGCGATCAGAGATATTTATTTGATCCGATCTACAA	INTERGENIC	--
Ca_LG_1561901	Ca_chr_1	561901	T/C	--	TCACAATCTCTAAACGGTCAAAAGAATTGATTCACATGATAATTTAACTTTTTAATGAAA[T/C]CGCGATCAGAGATATTTATTTGATCCGATCTACAAGAGTGTTCATCACACACTCCGACTA	INTERGENIC	--
Ca_LG_1561904	Ca_chr_1	561904	C/T	--	CAATCTCTAAACGGTCAAAAGAATTGATTCACATGATAATTTAACTTTTTAATGAAATCG[C/T]GATCAGAGATATTTATTTGATCCGATCTACAAGAGTGTTCATCACACACTCCGACTATTT	INTERGENIC	--
Ca_LG_1561923	Ca_chr_1	561923	G/A	--	AGAATTGATTCACATGATAATTTAACTTTTTAATGAAATCGCGATCAGAGATATTTATTT[G/A]ATCCGATCTACAAGAGTGTTCATCACACACTCCGACTATTTGAATTAGGGATGAGAATAT	INTERGENIC	--
Ca_LG_1561936	Ca_chr_1	561936	A/G	--	ATGATAATTTAACTTTTTAATGAAATCGCGATCAGAGATATTTATTTGATCCGATCTACA[A/G]GAGTGTTCATCACACACTCCGACTATTTGAATTAGGGATGAGAATATGCTAGGTCGTCCG	INTERGENIC	--
Ca_LG_1561939	Ca_chr_1	561939	G/A	--	ATAATTTAACTTTTTAATGAAATCGCGATCAGAGATATTTATTTGATCCGATCTACAAGA[G/A]TGTTCATCACACACTCCGACTATTTGAATTAGGGATGAGAATATGCTAGGTCGTCCGTCA	INTERGENIC	--
Ca_LG_1562038	Ca_chr_1	562038	C/T	--	GAATATGCTAGGTCGTCCGTCAGGGGCTTATGACCTGGCCTACTTATGGCATGGCCTGAA[C/T]AAAAAGGCTAGGCTCAGGCCATTTTTAAAACCTATTTATTTAAATAGGTCAGACTCAGGC	INTERGENIC	--
Ca_LG_1562669	Ca_chr_1	562669	T/C	--	GCCAGACTCAGACCTTTCAAAGTCTGGCCTGGCCTATTCCCACCCCTAATTTGAATACAC[T/C]AAAATTTCTAAAATGTTAAATACTTCAAATACAACCTAATCACACCACTCTTGTGCATAT	INTERGENIC	--
Ca_LG_1562743	Ca_chr_1	562743	A/G	--	TGTTAAATACTTCAAATACAACCTAATCACACCACTCTTGTGCATATTCCCAGATTAAGT[A/G]CCCGCTATTCAAATGTTGTACTAATCTATGATATTACTGTATACATTTATATTTTCATTT	INTERGENIC	--
Ca_LG_1562896	Ca_chr_1	562896	A/G	--	CCTCTGACATAGAAAAAACTATATATATATTCATTTGATATTAGAGACATTAGCCAATCT[A/G]TAACTGTTGATTTACTCATCCCATGGGGCTGGGTCAAGGTCAAATAATCCACTGGGCTTT	INTERGENIC	--
Ca_LG_1562905	Ca_chr_1	562905	G/A	--	TAGAAAAAACTATATATATATTCATTTGATATTAGAGACATTAGCCAATCTATAACTGTT[G/A]ATTTACTCATCCCATGGGGCTGGGTCAAGGTCAAATAATCCACTGGGCTTTACATCTAAC	INTERGENIC	--
Ca_LG_1562924	Ca_chr_1	562924	G/A	--	ATTCATTTGATATTAGAGACATTAGCCAATCTATAACTGTTGATTTACTCATCCCATGGG[G/A]CTGGGTCAAGGTCAAATAATCCACTGGGCTTTACATCTAACAAATGTGCCCGCCGCCAAA	INTERGENIC	--
Ca_LG_1562964	Ca_chr_1	562964	A/G	--	TGATTTACTCATCCCATGGGGCTGGGTCAAGGTCAAATAATCCACTGGGCTTTACATCTA[A/G]CAAATGTGCCCGCCGCCAAAGCATTTCGGTATATTGTTAACTCATTGAACCCCCTCAGTT	INTERGENIC	--
Ca_LG_1562991	Ca_chr_1	562991	C/T	--	CAAGGTCAAATAATCCACTGGGCTTTACATCTAACAAATGTGCCCGCCGCCAAAGCATTT[C/T]GGTATATTGTTAACTCATTGAACCCCCTCAGTTGTGATTCTTACCTCACCAAATATACAA	INTERGENIC	--
Ca_LG_1562998	Ca_chr_1	562998	T/G	--	AAATAATCCACTGGGCTTTACATCTAACAAATGTGCCCGCCGCCAAAGCATTTCGGTATA[T/G]TGTTAACTCATTGAACCCCCTCAGTTGTGATTCTTACCTCACCAAATATACAAAATTTCC	INTERGENIC	--
Ca_LG_1563283	Ca_chr_1	563283	C/G	--	ATCACTTCAAGATTGAAATAAACTGCAAATATATATATAACAAAGTTTTAAAAATTCAAA[C/G]GATAAAATAGGGGAATTATGTTGGGGGTATGTAAGACTTTTCTATTACAATTTAGCTTTG	INTERGENIC	--
Ca_LG_1563345	Ca_chr_1	563345	C/G	--	ATAAAATAGGGGAATTATGTTGGGGGTATGTAAGACTTTTCTATTACAATTTAGCTTTGT[C/G]TATTTTATAGGTCAGCCCAGTCTATGAATTGTTGGCCCACTCTAAAAGATTTTATTTTTA	INTERGENIC	--
Ca_LG_1563578	Ca_chr_1	563578	A/T	--	TTAATTTAATTCAAATGCATTTTTTGTCTTTTAAGTTATTTTTAGAAAAAAAATATTGGA[A/T]TATGGTCAATTTGTCATTAGCACATTCAAATAGTAAAATTCTATTCAAATTTTAAAGGCA	INTERGENIC	--
Ca_LG_1563598	Ca_chr_1	563598	G/A	--	TTTTTGTCTTTTAAGTTATTTTTAGAAAAAAAATATTGGAATATGGTCAATTTGTCATTA[G/A]CACATTCAAATAGTAAAATTCTATTCAAATTTTAAAGGCAATTTTCTTTGGTCATATTTT	INTERGENIC	--
Ca_LG_1563662	Ca_chr_1	563662	A/T	--	ATTCAAATAGTAAAATTCTATTCAAATTTTAAAGGCAATTTTCTTTGGTCATATTTTTTG[A/T]CATGATTACTTATAAAAATCATAGACAATCAATAAAACATATAAGAGTTTATTTGCCACA	INTERGENIC	--
Ca_LG_1563668	Ca_chr_1	563668	T/C	--	ATAGTAAAATTCTATTCAAATTTTAAAGGCAATTTTCTTTGGTCATATTTTTTGACATGA[T/C]TACTTATAAAAATCATAGACAATCAATAAAACATATAAGAGTTTATTTGCCACAACAACA	INTERGENIC	--
Ca_LG_1563727	Ca_chr_1	563727	C/A	--	ATTACTTATAAAAATCATAGACAATCAATAAAACATATAAGAGTTTATTTGCCACAACAA[C/A]AAAATAGGGTAAAATATTTAAATGGTTAACTAATAGTTGACCTAAAATTTGCACTTATTA	INTERGENIC	--
Ca_LG_1563737	Ca_chr_1	563737	T/A	--	AAAATCATAGACAATCAATAAAACATATAAGAGTTTATTTGCCACAACAACAAAATAGGG[T/A]AAAATATTTAAATGGTTAACTAATAGTTGACCTAAAATTTGCACTTATTATCACCTGCAA	INTERGENIC	--
Ca_LG_1563939	Ca_chr_1	563939	T/A	--	TTATTCTACTATATAAGCCTATTATGTAGTTTTTATTTTTTAAATAACAATAAAAAATTA[T/A]TTTTTATTGATTGTTAGTGTAAAATTAAATTTACATTGTCAATACATTTTCTCATTCTCT	INTERGENIC	--
Ca_LG_1564047	Ca_chr_1	564047	G/A	--	TTTCTCATTCTCTATTTAATATATATTACTCCTTCATTGTAAATTTAGTGGTAACTTAAC[G/A]AAAGAAATATTTTATCGAATTAAATAAAAAATATTTATATTCTAAAATAAATGAAATGAT	INTERGENIC	--
Ca_LG_1564074	Ca_chr_1	564074	A/G	--	ACTCCTTCATTGTAAATTTAGTGGTAACTTAACGAAAGAAATATTTTATCGAATTAAATA[A/G]AAAATATTTATATTCTAAAATAAATGAAATGATATGTTATTAATAAAATAGTAATTAATT	INTERGENIC	--
Ca_LG_1564174	Ca_chr_1	564174	C/T	--	TTAATAAAATAGTAATTAATTATTTTAATTTTATTTACATGTCAGTAATATCACATATCA[C/T]CCTAGCTTTGAGTATCAAGTCATAAACTCTTGAGTACCATTCATGCGCTGAAATTACAAT	INTERGENIC	--
Ca_LG_1564199	Ca_chr_1	564199	A/T	--	TAATTTTATTTACATGTCAGTAATATCACATATCACCCTAGCTTTGAGTATCAAGTCATA[A/T]ACTCTTGAGTACCATTCATGCGCTGAAATTACAATATCAATAGACTCGTCTAACTTGTAG	INTERGENIC	--
Ca_LG_1564282	Ca_chr_1	564282	A/G	--	CTGAAATTACAATATCAATAGACTCGTCTAACTTGTAGCAGTGGAACCTTACTGATTTTG[A/G]TAACATTTTTCTAAAAAAACAAAGTGTCTCCTCTAAAAGCATTTTTCATGAGTGTTATTG	INTERGENIC	--
Ca_LG_1564296	Ca_chr_1	564296	A/T	--	TCAATAGACTCGTCTAACTTGTAGCAGTGGAACCTTACTGATTTTGATAACATTTTTCTA[A/T]AAAAACAAAGTGTCTCCTCTAAAAGCATTTTTCATGAGTGTTATTGGTATCAGCAAGCTA	INTERGENIC	--
Ca_LG_1564302	Ca_chr_1	564302	C/A	--	GACTCGTCTAACTTGTAGCAGTGGAACCTTACTGATTTTGATAACATTTTTCTAAAAAAA[C/A]AAAGTGTCTCCTCTAAAAGCATTTTTCATGAGTGTTATTGGTATCAGCAAGCTAAAGTAA	INTERGENIC	--
Ca_LG_1564394	Ca_chr_1	564394	A/T	--	GTGTTATTGGTATCAGCAAGCTAAAGTAAATGGATGGTGCTTGAAGATCAAAATACTAAA[A/T]TTTTCCACCTCTCCACTTTTCACCGCAAAGAGAAAAACAAAATCGCAGCACTTTTGGATG	INTERGENIC	--
Ca_LG_1564465	Ca_chr_1	564465	T/C	--	CTCCACTTTTCACCGCAAAGAGAAAAACAAAATCGCAGCACTTTTGGATGAGAATAATAG[T/C]TGGGTATATAATGAAGATAAGTTAAAGACAATGATCATTCAGTTCTACTCAGATTTATAC	INTERGENIC	--
Ca_LG_1564471	Ca_chr_1	564471	A/C	--	TTTTCACCGCAAAGAGAAAAACAAAATCGCAGCACTTTTGGATGAGAATAATAGTTGGGT[A/C]TATAATGAAGATAAGTTAAAGACAATGATCATTCAGTTCTACTCAGATTTATACAGATCA	INTERGENIC	--
Ca_LG_1564479	Ca_chr_1	564479	A/G	--	GCAAAGAGAAAAACAAAATCGCAGCACTTTTGGATGAGAATAATAGTTGGGTATATAATG[A/G]AGATAAGTTAAAGACAATGATCATTCAGTTCTACTCAGATTTATACAGATCATGTATGAC	INTERGENIC	--
Ca_LG_1564507	Ca_chr_1	564507	G/A	--	TTTGGATGAGAATAATAGTTGGGTATATAATGAAGATAAGTTAAAGACAATGATCATTCA[G/A]TTCTACTCAGATTTATACAGATCATGTATGACTCATACACACTGTTTGTAGCAAATGCTT	INTERGENIC	--
Ca_LG_1564565	Ca_chr_1	564565	C/T	--	CAGTTCTACTCAGATTTATACAGATCATGTATGACTCATACACACTGTTTGTAGCAAATG[C/T]TTGCTTCCCTTCTATTTATAACTTTGTAGGAGAAGAAAATTGCTTTGTTTAGTATGAAAA	INTERGENIC	--
Ca_LG_1564693	Ca_chr_1	564693	T/C	--	ACCACCTTTCCCAAATGGCTACCATCCCATTTTCTTCAAAAGCCAATGGAACATATTGAA[T/C]CCATCCATTCACAAGTTGATCCTATAGTGTTTTTGAGTATCCTCACAAAATAAGGGAGTT	INTERGENIC	--
Ca_LG_1564714	Ca_chr_1	564714	C/T	--	CCATCCCATTTTCTTCAAAAGCCAATGGAACATATTGAATCCATCCATTCACAAGTTGAT[C/T]CTATAGTGTTTTTGAGTATCCTCACAAAATAAGGGAGTTAAACCAAACTCTGTTCACACT	INTERGENIC	--
Ca_LG_1564767	Ca_chr_1	564767	T/C	--	AGTTGATCCTATAGTGTTTTTGAGTATCCTCACAAAATAAGGGAGTTAAACCAAACTCTG[T/C]TCACACTAATCCCTAAATGTGATGACCCATCGAGAGTCAGTCACCTTAGATCTATCGCTT	INTERGENIC	--
Ca_LG_1564823	Ca_chr_1	564823	C/T	--	TCTGTTCACACTAATCCCTAAATGTGATGACCCATCGAGAGTCAGTCACCTTAGATCTAT[C/T]GCTTTATGTAATGTGAACTAAAAAATAATGACAAAAACTATTGCCACAAACTCATAAAGA	INTERGENIC	--
Ca_LG_1564854	Ca_chr_1	564854	A/C	--	CCATCGAGAGTCAGTCACCTTAGATCTATCGCTTTATGTAATGTGAACTAAAAAATAATG[A/C]CAAAAACTATTGCCACAAACTCATAAAGATTATGCTATATGTGATCTCCCAAAATCCAAG	INTERGENIC	--
Ca_LG_1564881	Ca_chr_1	564881	A/T	--	ATCGCTTTATGTAATGTGAACTAAAAAATAATGACAAAAACTATTGCCACAAACTCATAA[A/T]GATTATGCTATATGTGATCTCCCAAAATCCAAGTAGCTTCAAGCTTAGCAGATCTACTAC	INTERGENIC	--
Ca_LG_1564983	Ca_chr_1	564983	G/A	--	AGCTTAGCAGATCTACTACTAACAATATCTTAATTTTGCAGGAAGCAATTCACTCACTTA[G/A]TCATATATAGGGCCAAAAGAATTTCAGGATTTTTAAGGTGGACCTCAAGAAAGCTTAGGA	INTERGENIC	--
Ca_LG_1565053	Ca_chr_1	565053	A/C	--	GGGCCAAAAGAATTTCAGGATTTTTAAGGTGGACCTCAAGAAAGCTTAGGACTGCATCGA[A/C]TGGAGTTTTATCACGGAGACCTTGGAAATTTGGAAGCTCACAATTAATATCTCAAATGTC	INTERGENIC	--
Ca_LG_1565067	Ca_chr_1	565067	C/T	--	TCAGGATTTTTAAGGTGGACCTCAAGAAAGCTTAGGACTGCATCGAATGGAGTTTTATCA[C/T]GGAGACCTTGGAAATTTGGAAGCTCACAATTAATATCTCAAATGTCATCAAGAACTGCAT	INTERGENIC	--
Ca_LG_1565189	Ca_chr_1	565189	A/T	--	TCTACTACCTCTATAAATATGAATTGAAATGGTGCAAGAACTAATTTATTTAATATTACT[A/T]GAGGACTAAGGCAAGGAGACCCATCTATCCCTACCTATTTATGTTGAGTAAGGAAAATGG	INTERGENIC	--
Ca_LG_1565214	Ca_chr_1	565214	C/A	--	GAAATGGTGCAAGAACTAATTTATTTAATATTACTAGAGGACTAAGGCAAGGAGACCCAT[C/A]TATCCCTACCTATTTATGTTGAGTAAGGAAAATGGAGATAATTGAAGTTCGGTCGAGGTA	INTERGENIC	--
Ca_LG_1565253	Ca_chr_1	565253	T/C	--	GACTAAGGCAAGGAGACCCATCTATCCCTACCTATTTATGTTGAGTAAGGAAAATGGAGA[T/C]AATTGAAGTTCGGTCGAGGTATAGGTGGTATACTATCTCATTTCTACTTTGCTAATGATC	INTERGENIC	--
Ca_LG_1565275	Ca_chr_1	565275	T/C	--	TATCCCTACCTATTTATGTTGAGTAAGGAAAATGGAGATAATTGAAGTTCGGTCGAGGTA[T/C]AGGTGGTATACTATCTCATTTCTACTTTGCTAATGATCTTGTGATGGTAGAAAAGACTTT	INTERGENIC	--
Ca_LG_1565433	Ca_chr_1	565433	A/C	--	AAATTTTGCTTACATTTTGGATAGGTATTTAATATGTTTAAATCTAAAGTGTCCTTTACC[A/C]AAAACACCAGAAGTGATAGAGGAGAAAGTTTAAGTCAAACTCTTGGAGTTTATTGATAAA	INTERGENIC	--
Ca_LG_1565488	Ca_chr_1	565488	G/T	--	TTACCAAAAACACCAGAAGTGATAGAGGAGAAAGTTTAAGTCAAACTCTTGGAGTTTATT[G/T]ATAAAATGAAGAAGAAGTTAAGTTCTTGGAAAGCTGACACTCTTTCTCTTGCAAGTCAAA	INTERGENIC	--
Ca_LG_1565499	Ca_chr_1	565499	G/T	--	ACCAGAAGTGATAGAGGAGAAAGTTTAAGTCAAACTCTTGGAGTTTATTGATAAAATGAA[G/T]AAGAAGTTAAGTTCTTGGAAAGCTGACACTCTTTCTCTTGCAAGTCAAATCACTCTTGCC	INTERGENIC	--
Ca_LG_1565524	Ca_chr_1	565524	G/A	--	TAAGTCAAACTCTTGGAGTTTATTGATAAAATGAAGAAGAAGTTAAGTTCTTGGAAAGCT[G/A]ACACTCTTTCTCTTGCAAGTCAAATCACTCTTGCCCAATGCCTATCCCTATTTTTGTATG	INTERGENIC	--
Ca_LG_1565543	Ca_chr_1	565543	G/A	--	TTATTGATAAAATGAAGAAGAAGTTAAGTTCTTGGAAAGCTGACACTCTTTCTCTTGCAA[G/A]TCAAATCACTCTTGCCCAATGCCTATCCCTATTTTTGTATGTGGCTAATCCAGAAAAGCT	INTERGENIC	--
Ca_LG_1565580	Ca_chr_1	565580	G/T	--	AGCTGACACTCTTTCTCTTGCAAGTCAAATCACTCTTGCCCAATGCCTATCCCTATTTTT[G/T]TATGTGGCTAATCCAGAAAAGCTTTGGGTGCAAGCTATATGAAGGCCAAATATAAGTGTG	INTERGENIC	--
Ca_LG_1565774	Ca_chr_1	565774	C/G	--	ACAAGATTCTGGAAGGACAAATTGATCCTTTGTTATGACAACTTGGTGGAACAGCTCAGT[C/G]CTATTATTCCCCGATTGAAACTGAATTTTATGGTAGCGAGCTACAATTCTTAATCGGGTC	INTERGENIC	--
Ca_LG_1565785	Ca_chr_1	565785	C/A	--	GAAGGACAAATTGATCCTTTGTTATGACAACTTGGTGGAACAGCTCAGTCCTATTATTCC[C/A]CGATTGAAACTGAATTTTATGGTAGCGAGCTACAATTCTTAATCGGGTCAGTGTTTGGAT	INTERGENIC	--
Ca_LG_1565811	Ca_chr_1	565811	C/T	--	ACAACTTGGTGGAACAGCTCAGTCCTATTATTCCCCGATTGAAACTGAATTTTATGGTAG[C/T]GAGCTACAATTCTTAATCGGGTCAGTGTTTGGATGGAATTATTTGCCATATTCTTGCTTA	INTERGENIC	--
Ca_LG_1565837	Ca_chr_1	565837	T/A	--	ATTATTCCCCGATTGAAACTGAATTTTATGGTAGCGAGCTACAATTCTTAATCGGGTCAG[T/A]GTTTGGATGGAATTATTTGCCATATTCTTGCTTATACGAGGGAAGCCATTGAGCTTGTGT	INTERGENIC	--
Ca_LG_1565877	Ca_chr_1	565877	G/T	--	ACAATTCTTAATCGGGTCAGTGTTTGGATGGAATTATTTGCCATATTCTTGCTTATACGA[G/T]GGAAGCCATTGAGCTTGTGTAACCGCCTAGTCTAGACTTGAATGATATGCTCTTTTATAT	INTERGENIC	--
Ca_LG_1565953	Ca_chr_1	565953	G/A	--	TGTGTAACCGCCTAGTCTAGACTTGAATGATATGCTCTTTTATATATCGAATACTAATAG[G/A]CAATTGATAAGGACCTCAAGAGTACGAAGATGATCAATATTTTAATAAATTAAAATAAAT	INTERGENIC	--
Ca_LG_1566020	Ca_chr_1	566020	A/C	--	ATAAGGACCTCAAGAGTACGAAGATGATCAATATTTTAATAAATTAAAATAAATAAACTT[A/C]ATCATAATTTATAAAAAAATATAGATCATCTATATGCTCTTGAGGTAGCAACTCTCCATC	INTERGENIC	--
Ca_LG_1566072	Ca_chr_1	566072	C/T	--	ATAAACTTAATCATAATTTATAAAAAAATATAGATCATCTATATGCTCTTGAGGTAGCAA[C/T]TCTCCATCATATTATCATATGAAGTTCTGATTTCTAATTCCCAAGATGAAGCTATAAATG	INTERGENIC	--
Ca_LG_1566123	Ca_chr_1	566123	G/A	--	AGGTAGCAACTCTCCATCATATTATCATATGAAGTTCTGATTTCTAATTCCCAAGATGAA[G/A]CTATAAATGTTCCCTTATTTACCAATGTGTGGATCTATAAAGGGCCAACTAGAATCAAAG	INTERGENIC	--
Ca_LG_1566167	Ca_chr_1	566167	G/A	--	TAATTCCCAAGATGAAGCTATAAATGTTCCCTTATTTACCAATGTGTGGATCTATAAAGG[G/A]CCAACTAGAATCAAAGCTACCCTTTGGAAGATGGCACATGGTAAGCTACTTACAAAATGA	INTERGENIC	--
Ca_LG_1566274	Ca_chr_1	566274	G/T	--	TACTTACAAAATGAAGAAATAGTGTGCAGATGCATGACTTATGATATCCTATGTTGTAGG[G/T]GCAATAAGGCTCCAAATACAATCATGCATATACTTAGAGAACGTGAAGATACTAAAGAAC	INTERGENIC	--
Ca_LG_1566339	Ca_chr_1	566339	C/G	--	TAAGGCTCCAAATACAATCATGCATATACTTAGAGAACGTGAAGATACTAAAGAACTTTG[C/G]TCTAGAACTATTAAAGAATAATATTGAAGTAAATTATTTATTCTGGGTCTATTTGCATAC	INTERGENIC	--
Ca_LG_1566398	Ca_chr_1	566398	A/G	--	GCTCTAGAACTATTAAAGAATAATATTGAAGTAAATTATTTATTCTGGGTCTATTTGCAT[A/G]CTTGGATTGGAATCTATCTAGTAATGATGTGGGTAACACACTCCTTGAGATTGTAAGACC	INTERGENIC	--
Ca_LG_1566459	Ca_chr_1	566459	A/G	--	CTTGGATTGGAATCTATCTAGTAATGATGTGGGTAACACACTCCTTGAGATTGTAAGACC[A/G]TATTTGGCATTGTTGTGGCTGCATGCAGAAAAATCATAACAGGTTTATACTCTCTCAAAC	INTERGENIC	--
Ca_LG_1566595	Ca_chr_1	566595	T/C	--	TAAAGTGTGGAATTTGATTCACCACCAAGGCCACAAATATAGTTTCCGAATTGTATCAGC[T/C]TCTGGTATATCTAGAAGAACTAACAATGCAAGACATCACAAAGTTTGGACTAAATCCCTG	INTERGENIC	--
Ca_LG_1566699	Ca_chr_1	566699	C/T	--	TTTGGACTAAATCCCTGGGTATATTAAAGTTAACATTGACGACTCTCATTAACTTTGCAA[C/T]GGTAGTTCGGTCTCCAGAGATGTGATACAAGATAATTAAAGAAGATTTCTTCAAGCGGTT	INTERGENIC	--
Ca_LG_1566905	Ca_chr_1	566905	T/A	--	TCCACAAGTTTATTATCGAATCTGATTTCAAAGTGGTTATTGACATAATTCATTGTAGCT[T/A]TACCCTCATTCAACATTTCTAATTGGTTTTGTAGAAATTACTACTCTTATTCACTTCCCC	INTERGENIC	--
Ca_LG_1566967	Ca_chr_1	566967	C/T	--	ACCCTCATTCAACATTTCTAATTGGTTTTGTAGAAATTACTACTCTTATTCACTTCCCCC[C/T]TCATTGACAAGTTAGTGTTCATTAAGTACGAAGCTAATAAATGTTAGGACCTTTTTACAC	INTERGENIC	--
Ca_LG_1567059	Ca_chr_1	567059	A/T	--	AGCTAATAAATGTTAGGACCTTTTTACACATATAACTCATTATGCAAATTTGAATATAGT[A/T]ATATTGAATTTCTCTTTTCCTCTTGCACATAATATAATATCATTGGTATGGATATTAAGG	INTERGENIC	--
Ca_LG_1567156	Ca_chr_1	567156	G/A	--	ATATCATTGGTATGGATATTAAGGGAGCCAACTCCCCTAGTTTGAATTATAAGTTTGATA[G/A]ACATGTAGTATAAATGTAAAATAATATTACACCGTTATCCAATAATAACTATCATTTTAC	INTERGENIC	--
Ca_LG_1567284	Ca_chr_1	567284	T/C	--	CTATATCAATTTCAAAATATTATTACAAAACTAGATGATTTGGTGAAAAATCAATTTACA[T/C]TCACGATGCATCTCCAATTTTATCACACTCCTTTAAATTTTATTTTATTTTATTTTAATT	INTERGENIC	--
Ca_LG_1567286	Ca_chr_1	567286	C/G	--	ATATCAATTTCAAAATATTATTACAAAACTAGATGATTTGGTGAAAAATCAATTTACATT[C/G]ACGATGCATCTCCAATTTTATCACACTCCTTTAAATTTTATTTTATTTTATTTTAATTCA	INTERGENIC	--
Ca_LG_1567401	Ca_chr_1	567401	A/C	--	AATTCAATAATAGAAAACTGTGAGGTGGAGGTAGTTAAGGATCTGTTTCTAGAGGATGGA[A/C]GCTGGAACATACCTCTTATTTGTAGCTCTTTTCTTGGTTTGAAAGCAGAGCAGATCATCC	INTERGENIC	--
Ca_LG_1567530	Ca_chr_1	567530	C/T	--	ATTATTAATTTTAGTGATTCAGGAATTCATTTAATTAGGGAGTGGGAGTCTGCTAAGGTC[C/T]CTAGCTCTTGTTCTTCAAAGGTGGATTGGGCCTTTTGGAAGAAGTTGTGAAAAATCAAAA	INTERGENIC	--
Ca_LG_1567642	Ca_chr_1	567642	T/C	--	AAATCAAAATTCCATTGCGTTACTACCATGGTGATTAGTGATGAGAATGGTGAGTTGTAG[T/C]AGCAACAAGGTGGGTAAGAATGGCGATCAATGACGTTATTTTCATGTTAGATAGTGCAAA	INTERGENIC	--
Ca_LG_1567652	Ca_chr_1	567652	G/C	--	TCCATTGCGTTACTACCATGGTGATTAGTGATGAGAATGGTGAGTTGTAGTAGCAACAAG[G/C]TGGGTAAGAATGGCGATCAATGACGTTATTTTCATGTTAGATAGTGCAAAGTTGGTAAAT	INTERGENIC	--
Ca_LG_1567653	Ca_chr_1	567653	T/G	--	CCATTGCGTTACTACCATGGTGATTAGTGATGAGAATGGTGAGTTGTAGTAGCAACAAGG[T/G]GGGTAAGAATGGCGATCAATGACGTTATTTTCATGTTAGATAGTGCAAAGTTGGTAAATG	INTERGENIC	--
Ca_LG_1567686	Ca_chr_1	567686	A/G	--	GAATGGTGAGTTGTAGTAGCAACAAGGTGGGTAAGAATGGCGATCAATGACGTTATTTTC[A/G]TGTTAGATAGTGCAAAGTTGGTAAATGCTTTTTTCTAGTTTTTATTTTACTAACTCTTAT	INTERGENIC	--
Ca_LG_1567695	Ca_chr_1	567695	A/G	--	GTTGTAGTAGCAACAAGGTGGGTAAGAATGGCGATCAATGACGTTATTTTCATGTTAGAT[A/G]GTGCAAAGTTGGTAAATGCTTTTTTCTAGTTTTTATTTTACTAACTCTTATTGGGGTCAA	INTERGENIC	--
Ca_LG_1567714	Ca_chr_1	567714	C/T	--	GGGTAAGAATGGCGATCAATGACGTTATTTTCATGTTAGATAGTGCAAAGTTGGTAAATG[C/T]TTTTTTCTAGTTTTTATTTTACTAACTCTTATTGGGGTCAAATTGCTGCCTCCACAGTCC	INTERGENIC	--
Ca_LG_1567769	Ca_chr_1	567769	C/A	--	AAATGCTTTTTTCTAGTTTTTATTTTACTAACTCTTATTGGGGTCAAATTGCTGCCTCCA[C/A]AGTCCCTACCATTAGATGCTTTCAAATTTTTTAAATGCAATTTGTTAAGAGGTTGGGGGA	INTERGENIC	--
Ca_LG_1567770	Ca_chr_1	567770	A/T	--	AATGCTTTTTTCTAGTTTTTATTTTACTAACTCTTATTGGGGTCAAATTGCTGCCTCCAC[A/T]GTCCCTACCATTAGATGCTTTCAAATTTTTTAAATGCAATTTGTTAAGAGGTTGGGGGAA	INTERGENIC	--
Ca_LG_1568107	Ca_chr_1	568107	A/C	--	TTTATTTTAAAATTTTTGATTATACAATTTGTTTACCGAAAAATTCGCCAACAAAATTCC[A/C]GTTCATTTGAAATTTCCGATAGTTACTTTTACTCAATCAAAAATTTCAAAAATTCGGTAT	INTERGENIC	--
Ca_LG_1568110	Ca_chr_1	568110	T/A	--	ATTTTAAAATTTTTGATTATACAATTTGTTTACCGAAAAATTCGCCAACAAAATTCCAGT[T/A]CATTTGAAATTTCCGATAGTTACTTTTACTCAATCAAAAATTTCAAAAATTCGGTATGTA	INTERGENIC	--
Ca_LG_1568268	Ca_chr_1	568268	T/G	--	AAATAGAGGTGAAAAAAAACACAACAATTATGTATAAATTTGACTGAAGCATTTACAACT[T/G]ATCAAATTTTTAAGTCGCGAGAAGCTGTCATATCATGGACAAGAGAGATTGACCGATAAA	INTERGENIC	--
Ca_LG_1568280	Ca_chr_1	568280	A/G	--	AAAAAAACACAACAATTATGTATAAATTTGACTGAAGCATTTACAACTTATCAAATTTTT[A/G]AGTCGCGAGAAGCTGTCATATCATGGACAAGAGAGATTGACCGATAAAATCGAGTAGTTG	INTERGENIC	--
Ca_LG_1568342	Ca_chr_1	568342	C/T	--	GTCGCGAGAAGCTGTCATATCATGGACAAGAGAGATTGACCGATAAAATCGAGTAGTTGT[C/T]ATCATTACATGCTCTAGTCCTCATTAAAAAAAATAGCATGAAAAAAATGTAAAAAACAAT	INTERGENIC	--
Ca_LG_1568352	Ca_chr_1	568352	T/C	--	GCTGTCATATCATGGACAAGAGAGATTGACCGATAAAATCGAGTAGTTGTCATCATTACA[T/C]GCTCTAGTCCTCATTAAAAAAAATAGCATGAAAAAAATGTAAAAAACAATGTTCTAAAAA	INTERGENIC	--
Ca_LG_1568372	Ca_chr_1	568372	A/T	--	AGAGATTGACCGATAAAATCGAGTAGTTGTCATCATTACATGCTCTAGTCCTCATTAAAA[A/T]AAATAGCATGAAAAAAATGTAAAAAACAATGTTCTAAAAATTTCAATTAAAAATGGAATT	INTERGENIC	--
Ca_LG_1568379	Ca_chr_1	568379	C/A	--	GACCGATAAAATCGAGTAGTTGTCATCATTACATGCTCTAGTCCTCATTAAAAAAAATAG[C/A]ATGAAAAAAATGTAAAAAACAATGTTCTAAAAATTTCAATTAAAAATGGAATTTCTGGTA	INTERGENIC	--
Ca_LG_1568479	Ca_chr_1	568479	C/A	--	TTAAAAATGGAATTTCTGGTAAACTTGTCGTAAATTTGAAATTTCCAGTATTGAATATGA[C/A]TGTTGGAAATTTTAGTTTCTTCTAAAATTTTCAATGAAGAAATACAAATTATGGGATATA	INTERGENIC	--
Ca_LG_1568481	Ca_chr_1	568481	G/A	--	AAAAATGGAATTTCTGGTAAACTTGTCGTAAATTTGAAATTTCCAGTATTGAATATGACT[G/A]TTGGAAATTTTAGTTTCTTCTAAAATTTTCAATGAAGAAATACAAATTATGGGATATAAT	INTERGENIC	--
Ca_LG_1568482	Ca_chr_1	568482	T/C	--	AAAATGGAATTTCTGGTAAACTTGTCGTAAATTTGAAATTTCCAGTATTGAATATGACTG[T/C]TGGAAATTTTAGTTTCTTCTAAAATTTTCAATGAAGAAATACAAATTATGGGATATAATG	INTERGENIC	--
Ca_LG_1568635	Ca_chr_1	568635	A/G	--	TAATTTAAGTATTTTAAATTTAAATTTTTTAAATGAGGAGTATAAAATTAATTGAGGAGT[A/G]CGAAATACAACTTTTCTGATTTACATGTATCTTTTTAGCCCAGCATGTTTTGGATTGTGT	INTERGENIC	--
Ca_LG_1568642	Ca_chr_1	568642	A/C	--	AGTATTTTAAATTTAAATTTTTTAAATGAGGAGTATAAAATTAATTGAGGAGTACGAAAT[A/C]CAACTTTTCTGATTTACATGTATCTTTTTAGCCCAGCATGTTTTGGATTGTGTGCCTTTG	INTERGENIC	--
Ca_LG_1568658	Ca_chr_1	568658	A/T	--	ATTTTTTAAATGAGGAGTATAAAATTAATTGAGGAGTACGAAATACAACTTTTCTGATTT[A/T]CATGTATCTTTTTAGCCCAGCATGTTTTGGATTGTGTGCCTTTGTGGTATTGGAGGTACT	INTERGENIC	--
Ca_LG_1568661	Ca_chr_1	568661	T/A	--	TTTTAAATGAGGAGTATAAAATTAATTGAGGAGTACGAAATACAACTTTTCTGATTTACA[T/A]GTATCTTTTTAGCCCAGCATGTTTTGGATTGTGTGCCTTTGTGGTATTGGAGGTACTGTT	INTERGENIC	--
Ca_LG_1568664	Ca_chr_1	568664	A/T	--	TAAATGAGGAGTATAAAATTAATTGAGGAGTACGAAATACAACTTTTCTGATTTACATGT[A/T]TCTTTTTAGCCCAGCATGTTTTGGATTGTGTGCCTTTGTGGTATTGGAGGTACTGTTTTC	INTERGENIC	--
Ca_LG_1568692	Ca_chr_1	568692	G/A	--	AGTACGAAATACAACTTTTCTGATTTACATGTATCTTTTTAGCCCAGCATGTTTTGGATT[G/A]TGTGCCTTTGTGGTATTGGAGGTACTGTTTTCAAATAAAAAAGTAAGTGTTTTTGTTTGA	INTERGENIC	--
Ca_LG_1568757	Ca_chr_1	568757	T/A	--	CCTTTGTGGTATTGGAGGTACTGTTTTCAAATAAAAAAGTAAGTGTTTTTGTTTGACAAC[T/A]ACTGTTTTGAAAAATGGAATTATATTTCGATACATTTAATTTGAGTATATAAATTATATT	INTERGENIC	--
Ca_LG_1568766	Ca_chr_1	568766	G/A	--	TATTGGAGGTACTGTTTTCAAATAAAAAAGTAAGTGTTTTTGTTTGACAACTACTGTTTT[G/A]AAAAATGGAATTATATTTCGATACATTTAATTTGAGTATATAAATTATATTTCAAAAATT	INTERGENIC	--
Ca_LG_1568774	Ca_chr_1	568774	G/A	--	GTACTGTTTTCAAATAAAAAAGTAAGTGTTTTTGTTTGACAACTACTGTTTTGAAAAATG[G/A]AATTATATTTCGATACATTTAATTTGAGTATATAAATTATATTTCAAAAATTATAAATTT	INTERGENIC	--
Ca_LG_1574915	Ca_chr_1	574915	A/G	--	CTATTGATACTAGGACGCGTGTCGTAATTTAAGAGTGTACATGATGAAGTGCACGAGAAG[A/G]TTGTTACACCTAAGCGTTGCAAAACAAGTGAACCTGCTGATCAATTCGCCGGTCTCTTGT	INTERGENIC	--
Ca_LG_1574931	Ca_chr_1	574931	G/C	--	GCGTGTCGTAATTTAAGAGTGTACATGATGAAGTGCACGAGAAGATTGTTACACCTAAGC[G/C]TTGCAAAACAAGTGAACCTGCTGATCAATTCGCCGGTCTCTTGTAGTTGACAGGATCGTG	INTERGENIC	--
Ca_LG_1574947	Ca_chr_1	574947	A/G	--	GAGTGTACATGATGAAGTGCACGAGAAGATTGTTACACCTAAGCGTTGCAAAACAAGTGA[A/G]CCTGCTGATCAATTCGCCGGTCTCTTGTAGTTGACAGGATCGTGGTCATTTTGATAATGA	INTERGENIC	--
Ca_LG_1574960	Ca_chr_1	574960	T/C	--	GAAGTGCACGAGAAGATTGTTACACCTAAGCGTTGCAAAACAAGTGAACCTGCTGATCAA[T/C]TCGCCGGTCTCTTGTAGTTGACAGGATCGTGGTCATTTTGATAATGATCAGATGGTTCTT	INTERGENIC	--
Ca_LG_1575430	Ca_chr_1	575430	C/T	--	TCATTCACAAGTCTCATGGAGAATATTAGACCTGAGAATAATGAGAATAATATGTTACAA[C/T]AAAGAGAGTAGTGGTTGAATTGTGATGTTTAAATTTTTTAAATAAAAAACAAATATCTAA	INTERGENIC	--
Ca_LG_1575442	Ca_chr_1	575442	T/G	--	CTCATGGAGAATATTAGACCTGAGAATAATGAGAATAATATGTTACAACAAAGAGAGTAG[T/G]GGTTGAATTGTGATGTTTAAATTTTTTAAATAAAAAACAAATATCTAAGTTGTTATTTGA	INTERGENIC	--
Ca_LG_1575456	Ca_chr_1	575456	T/C	--	TAGACCTGAGAATAATGAGAATAATATGTTACAACAAAGAGAGTAGTGGTTGAATTGTGA[T/C]GTTTAAATTTTTTAAATAAAAAACAAATATCTAAGTTGTTATTTGAATAAGAATATTAGT	INTERGENIC	--
Ca_LG_1575457	Ca_chr_1	575457	G/A	--	AGACCTGAGAATAATGAGAATAATATGTTACAACAAAGAGAGTAGTGGTTGAATTGTGAT[G/A]TTTAAATTTTTTAAATAAAAAACAAATATCTAAGTTGTTATTTGAATAAGAATATTAGTT	INTERGENIC	--
Ca_LG_1575491	Ca_chr_1	575491	G/C	--	AAAGAGAGTAGTGGTTGAATTGTGATGTTTAAATTTTTTAAATAAAAAACAAATATCTAA[G/C]TTGTTATTTGAATAAGAATATTAGTTTAAAATAAAATAAAATAAAGTTTTGTATTAGAGG	INTERGENIC	--
Ca_LG_1575567	Ca_chr_1	575567	G/A	--	GAATATTAGTTTAAAATAAAATAAAATAAAGTTTTGTATTAGAGGTGTATCATGAAAAAT[G/A]TAAATGACAATGATGTGGTATGATTAATGTGTAAGAGTAAATGATTGAGGTAAGGAGAGT	INTERGENIC	--
Ca_LG_1575609	Ca_chr_1	575609	T/G	--	AGGTGTATCATGAAAAATGTAAATGACAATGATGTGGTATGATTAATGTGTAAGAGTAAA[T/G]GATTGAGGTAAGGAGAGTTACACACAAATTTATTTTGGCTTATCTTTAATCTTGGGTTAC	INTERGENIC	--
Ca_LG_1575626	Ca_chr_1	575626	G/A	--	TGTAAATGACAATGATGTGGTATGATTAATGTGTAAGAGTAAATGATTGAGGTAAGGAGA[G/A]TTACACACAAATTTATTTTGGCTTATCTTTAATCTTGGGTTACGTTTAGTCTTCGCATTT	INTERGENIC	--
Ca_LG_1575648	Ca_chr_1	575648	C/T	--	TGATTAATGTGTAAGAGTAAATGATTGAGGTAAGGAGAGTTACACACAAATTTATTTTGG[C/T]TTATCTTTAATCTTGGGTTACGTTTAGTCTTCGCATTTTATGAATTTTTTTTTTATTTTG	INTERGENIC	--
Ca_LG_1575709	Ca_chr_1	575709	C/T	--	TTATCTTTAATCTTGGGTTACGTTTAGTCTTCGCATTTTATGAATTTTTTTTTTATTTTG[C/T]TGAAATGAAAGTTATTTCAGCACGATTTTACCAGTTCTTTAGATCAAAACTTGATTCAAT	INTERGENIC	--
Ca_LG_1575733	Ca_chr_1	575733	G/A	--	TAGTCTTCGCATTTTATGAATTTTTTTTTTATTTTGCTGAAATGAAAGTTATTTCAGCAC[G/A]ATTTTACCAGTTCTTTAGATCAAAACTTGATTCAATTTCACCATGTATTATCAAAGCCTC	INTERGENIC	--
Ca_LG_1575831	Ca_chr_1	575831	G/A	--	TCACCATGTATTATCAAAGCCTCAACAGACTTACAACTTGTATTATCATAGCCTTAACAT[G/A]ATTATAAATTTATTCTAAATAGGCTTAATACAACTTCGCTCTCAACAATCACAAAGAATT	INTERGENIC	--
Ca_LG_1575844	Ca_chr_1	575844	T/G	--	TCAAAGCCTCAACAGACTTACAACTTGTATTATCATAGCCTTAACATGATTATAAATTTA[T/G]TCTAAATAGGCTTAATACAACTTCGCTCTCAACAATCACAAAGAATTAAAAAATTGAGAG	INTERGENIC	--
Ca_LG_1575910	Ca_chr_1	575910	G/T	--	ATAGGCTTAATACAACTTCGCTCTCAACAATCACAAAGAATTAAAAAATTGAGAGATTTT[G/T]ACAAGTATATAAATAAATGTTTAGATTCTTTGTTTATGAAAACTCAAAGACAAATTTAAG	INTERGENIC	--
Ca_LG_1576174	Ca_chr_1	576174	A/T	--	TCTTCATGTTTAACATCCATTCCTCTTTATAGATTAAGTTGAGACAAAAAAAAATTTGTT[A/T]AACATGAGAATATATAAAGTAATCTTCTTGATGAGGTGTCTTCATATTTTAGTGTAGTTC	INTERGENIC	--
Ca_LG_1576265	Ca_chr_1	576265	C/T	--	ATGAGGTGTCTTCATATTTTAGTGTAGTTCAAAGATAATGCATTCTTCTAGAGAAAAACG[C/T]TCATCTGCATTGTGTGCCTAAAAGACAAGTTTGAAATTTGAGGAAAGGTACACTGCAAGT	INTERGENIC	--
Ca_LG_1576272	Ca_chr_1	576272	G/C	--	GTCTTCATATTTTAGTGTAGTTCAAAGATAATGCATTCTTCTAGAGAAAAACGCTCATCT[G/C]CATTGTGTGCCTAAAAGACAAGTTTGAAATTTGAGGAAAGGTACACTGCAAGTTGCTTTT	INTERGENIC	--
Ca_LG_1576320	Ca_chr_1	576320	G/C	--	AAACGCTCATCTGCATTGTGTGCCTAAAAGACAAGTTTGAAATTTGAGGAAAGGTACACT[G/C]CAAGTTGCTTTTTGTTGCATCATGGGGAAGGGAAAAAGGCAACAACTGTGACTTGTACTT	INTERGENIC	--
Ca_LG_1576366	Ca_chr_1	576366	C/G	--	AGGAAAGGTACACTGCAAGTTGCTTTTTGTTGCATCATGGGGAAGGGAAAAAGGCAACAA[C/G]TGTGACTTGTACTTGTATGTACTTATTTTTTGTCTTTTGTGCTTGTAAGTGGTATAACAA	INTERGENIC	--
Ca_LG_1576392	Ca_chr_1	576392	T/C	--	TTGTTGCATCATGGGGAAGGGAAAAAGGCAACAACTGTGACTTGTACTTGTATGTACTTA[T/C]TTTTTGTCTTTTGTGCTTGTAAGTGGTATAACAAAGAAAATATTATATTCCAAAAATTTA	INTERGENIC	--
Ca_LG_1576448	Ca_chr_1	576448	A/T	--	CTTATTTTTTGTCTTTTGTGCTTGTAAGTGGTATAACAAAGAAAATATTATATTCCAAAA[A/T]TTTAGGCCAACATATGTACGTCAAAGTGTGAGTTGATTTGTTCATTGTAATATCTTAAAT	INTERGENIC	--
Ca_LG_1576464	Ca_chr_1	576464	G/T	--	TGTGCTTGTAAGTGGTATAACAAAGAAAATATTATATTCCAAAAATTTAGGCCAACATAT[G/T]TACGTCAAAGTGTGAGTTGATTTGTTCATTGTAATATCTTAAATTTTATAATAAACTATT	INTERGENIC	--
Ca_LG_1576484	Ca_chr_1	576484	A/G	--	CAAAGAAAATATTATATTCCAAAAATTTAGGCCAACATATGTACGTCAAAGTGTGAGTTG[A/G]TTTGTTCATTGTAATATCTTAAATTTTATAATAAACTATTTTATTAATTAAACAGGATTT	INTERGENIC	--
Ca_LG_1576503	Ca_chr_1	576503	T/C	--	CAAAAATTTAGGCCAACATATGTACGTCAAAGTGTGAGTTGATTTGTTCATTGTAATATC[T/C]TAAATTTTATAATAAACTATTTTATTAATTAAACAGGATTTAAAGAAATAATTTGGTGCT	INTERGENIC	--
Ca_LG_1576504	Ca_chr_1	576504	T/C	--	AAAAATTTAGGCCAACATATGTACGTCAAAGTGTGAGTTGATTTGTTCATTGTAATATCT[T/C]AAATTTTATAATAAACTATTTTATTAATTAAACAGGATTTAAAGAAATAATTTGGTGCTA	INTERGENIC	--
Ca_LG_1576539	Ca_chr_1	576539	G/T	--	AGTTGATTTGTTCATTGTAATATCTTAAATTTTATAATAAACTATTTTATTAATTAAACA[G/T]GATTTAAAGAAATAATTTGGTGCTAAAATTATTTTAGAATATATGTTGATTAATTTTATG	INTERGENIC	--
Ca_LG_1576548	Ca_chr_1	576548	G/T	--	GTTCATTGTAATATCTTAAATTTTATAATAAACTATTTTATTAATTAAACAGGATTTAAA[G/T]AAATAATTTGGTGCTAAAATTATTTTAGAATATATGTTGATTAATTTTATGATTACTTCT	INTERGENIC	--
Ca_LG_1576818	Ca_chr_1	576818	C/T	--	TTAAGTAAATTTACATGTATATTTGCATTAAATATTTGTGATGATATTTTTTATAAGTAA[C/T]TTTCTAACAATATTAGTAATTTTTTGATTATTTTATTTTATTTTTATATATTTTCTATGA	INTERGENIC	--
Ca_LG_1576839	Ca_chr_1	576839	T/A	--	TTTGCATTAAATATTTGTGATGATATTTTTTATAAGTAACTTTCTAACAATATTAGTAAT[T/A]TTTTGATTATTTTATTTTATTTTTATATATTTTCTATGATACCATCATTTTATACATATT	INTERGENIC	--
Ca_LG_1576921	Ca_chr_1	576921	G/A	--	TTTATATATTTTCTATGATACCATCATTTTATACATATTTATTGTGATTTAGTAGTTAAA[G/A]ATGGTAATATTTTAATGTAAATATTTTTTTTAAAATATTTTAATAATTCTGGTAATAATT	INTERGENIC	--
Ca_LG_1577198	Ca_chr_1	577198	T/C	--	TCTCAAAATGATAACAACTTGTGCCTACAATCAGCCAAAATAACAAAGCACTAAAGACTA[T/C]AAATGAAAAGCAAGAAGAAGAAAAATGCCCAAAAACGTGCTACTGTGCGAGCACGATTTT	INTERGENIC	--
Ca_LG_1577225	Ca_chr_1	577225	G/A	--	CAATCAGCCAAAATAACAAAGCACTAAAGACTATAAATGAAAAGCAAGAAGAAGAAAAAT[G/A]CCCAAAAACGTGCTACTGTGCGAGCACGATTTTTCCCCATCCATACGGCTTTTCGCCGAT	INTERGENIC	--
Ca_LG_1577240	Ca_chr_1	577240	A/G	--	ACAAAGCACTAAAGACTATAAATGAAAAGCAAGAAGAAGAAAAATGCCCAAAAACGTGCT[A/G]CTGTGCGAGCACGATTTTTCCCCATCCATACGGCTTTTCGCCGATCCGATCGTTGAAAAC	INTERGENIC	--
Ca_LG_1577273	Ca_chr_1	577273	G/T	--	AAGAAGAAAAATGCCCAAAAACGTGCTACTGTGCGAGCACGATTTTTCCCCATCCATACG[G/T]CTTTTCGCCGATCCGATCGTTGAAAACGAATATTACTCTTCTTTTTTTCTCTTTTAGTGG	INTERGENIC	--
Ca_LG_1577280	Ca_chr_1	577280	G/A	--	AAAATGCCCAAAAACGTGCTACTGTGCGAGCACGATTTTTCCCCATCCATACGGCTTTTC[G/A]CCGATCCGATCGTTGAAAACGAATATTACTCTTCTTTTTTTCTCTTTTAGTGGCCGCTTT	INTERGENIC	--
Ca_LG_1577286	Ca_chr_1	577286	C/T	--	CCCAAAAACGTGCTACTGTGCGAGCACGATTTTTCCCCATCCATACGGCTTTTCGCCGAT[C/T]CGATCGTTGAAAACGAATATTACTCTTCTTTTTTTCTCTTTTAGTGGCCGCTTTTCCTAT	INTERGENIC	--
Ca_LG_1577290	Ca_chr_1	577290	T/C	--	AAAACGTGCTACTGTGCGAGCACGATTTTTCCCCATCCATACGGCTTTTCGCCGATCCGA[T/C]CGTTGAAAACGAATATTACTCTTCTTTTTTTCTCTTTTAGTGGCCGCTTTTCCTATCAAA	INTERGENIC	--
Ca_LG_1577335	Ca_chr_1	577335	C/T	--	TTTTCGCCGATCCGATCGTTGAAAACGAATATTACTCTTCTTTTTTTCTCTTTTAGTGGC[C/T]GCTTTTCCTATCAAAATAGTCTCTCTCTTGTAACCTTAATTAGACCACTCTCCAATCAAA	INTERGENIC	--
Ca_LG_1577337	Ca_chr_1	577337	C/T	--	TTCGCCGATCCGATCGTTGAAAACGAATATTACTCTTCTTTTTTTCTCTTTTAGTGGCCG[C/T]TTTTCCTATCAAAATAGTCTCTCTCTTGTAACCTTAATTAGACCACTCTCCAATCAAATA	INTERGENIC	--
Ca_LG_1577589	Ca_chr_1	577589	T/G	--	TTCCCTTTTGATAATGCTTTAGTTATCATATCAGAACGATTATAATCAGTATGAACTTTA[T/G]CCAATTCCAACAACTTAGCTTCCAAAACATCACGTATCTAATATACCTCACATCAATGTA	INTERGENIC	--
Ca_LG_1578367	Ca_chr_1	578367	T/A	--	TTCTTTCTGTCACGCATGATTCTTATGCCAATAATCTATTTAGTTGCTCCCATGTCTTTC[T/A]TTGCAAAGGACACGCTCAACTGTTTCTTTAACCTGCCAATCTTGGAATTGTTTTTCCCAA	INTERGENIC	--
Ca_LG_1578379	Ca_chr_1	578379	A/T	--	CGCATGATTCTTATGCCAATAATCTATTTAGTTGCTCCCATGTCTTTCTTTGCAAAGGAC[A/T]CGCTCAACTGTTTCTTTAACCTGCCAATCTTGGAATTGTTTTTCCCAACAATAAGTATGT	INTERGENIC	--
Ca_LG_1578383	Ca_chr_1	578383	T/C	--	TGATTCTTATGCCAATAATCTATTTAGTTGCTCCCATGTCTTTCTTTGCAAAGGACACGC[T/C]CAACTGTTTCTTTAACCTGCCAATCTTGGAATTGTTTTTCCCAACAATAAGTATGTCATC	INTERGENIC	--
Ca_LG_1578403	Ca_chr_1	578403	C/T	--	TATTTAGTTGCTCCCATGTCTTTCTTTGCAAAGGACACGCTCAACTGTTTCTTTAACCTG[C/T]CAATCTTGGAATTGTTTTTCCCAACAATAAGTATGTCATCAACATATAATAACATGATAA	INTERGENIC	--
Ca_LG_1578524	Ca_chr_1	578524	G/C	--	TGAAATCATCGTTAGAAAATTTTCTAACAAATACACAATGGTCTTCACTCTCCATGGCCT[G/C]TCGAAAACTCTCAGGTTCTCCTTCATCAGTCAAATTCACATACTCGTCAGAACCATACCT	INTERGENIC	--
Ca_LG_1578533	Ca_chr_1	578533	T/A	--	CGTTAGAAAATTTTCTAACAAATACACAATGGTCTTCACTCTCCATGGCCTGTCGAAAAC[T/A]CTCAGGTTCTCCTTCATCAGTCAAATTCACATACTCGTCAGAACCATACCTTGTAGATGG	INTERGENIC	--
Ca_LG_1578982	Ca_chr_1	578982	A/G	--	AGATCATACAACTTGTAGCCAAATTCATCCTCATCATAACCAATGAAGATACACTGCTTT[A/G]ACTTTGCATCCAACTTGAATTTTTCATCCTTCGGAACATGCATAAAAGTCTTGCAACCAA	INTERGENIC	--
Ca_LG_1579274	Ca_chr_1	579274	T/C	--	AACAAGTATCTAATTCATCATCTCTGCTAAACCATTCAACTCAGGAGTTTTAGGAGGAGT[T/C]TTTTCATGTGTTATACCAAGCTATTTCCAATAAACATCAAAAGGTCTGCAATACTCACCA	INTERGENIC	--
Ca_LG_1579293	Ca_chr_1	579293	A/T	--	ATCTCTGCTAAACCATTCAACTCAGGAGTTTTAGGAGGAGTTTTTTCATGTGTTATACCA[A/T]GCTATTTCCAATAAACATCAAAAGGTCTGCAATACTCACCATCGTTGTCAGTACGAACAC	INTERGENIC	--
Ca_LG_1579301	Ca_chr_1	579301	C/G	--	TAAACCATTCAACTCAGGAGTTTTAGGAGGAGTTTTTTCATGTGTTATACCAAGCTATTT[C/G]CAATAAACATCAAAAGGTCTGCAATACTCACCATCGTTGTCAGTACGAACACGTTTCAGC	INTERGENIC	--
Ca_LG_1579372	Ca_chr_1	579372	C/T	--	CAAAAGGTCTGCAATACTCACCATCGTTGTCAGTACGAACACGTTTCAGCTTCTTGCCTG[C/T]CTGTCTCTCAACCAAAGTATGAAATTGTTTGAATTTCTCCAACACTTGGTCGTTTGTCTT	INTERGENIC	--
Ca_LG_1579424	Ca_chr_1	579424	G/T	--	CTTGCCTGCCTGTCTCTCAACCAAAGTATGAAATTGTTTGAATTTCTCCAACACTTGGTC[G/T]TTTGTCTTCAGAACATAAACCCATAATTTCCTGAAACATTCTTCAATAAAAGTAACAAAA	INTERGENIC	--
Ca_LG_1579450	Ca_chr_1	579450	A/G	--	TATGAAATTGTTTGAATTTCTCCAACACTTGGTCGTTTGTCTTCAGAACATAAACCCATA[A/G]TTTCCTGAAACATTCTTCAATAAAAGTAACAAAATAAAATGCACCACTAAAATATTTTAC	INTERGENIC	--
Ca_LG_1579489	Ca_chr_1	579489	A/G	--	TCTTCAGAACATAAACCCATAATTTCCTGAAACATTCTTCAATAAAAGTAACAAAATAAA[A/G]TGCACCACTAAAATATTTTACCTTTAAAAGGCCACATATGTCAGAATGCACCAACTGAAG	INTERGENIC	--
Ca_LG_1579518	Ca_chr_1	579518	A/G	--	AAACATTCTTCAATAAAAGTAACAAAATAAAATGCACCACTAAAATATTTTACCTTTAAA[A/G]GGCCACATATGTCAGAATGCACCAACTGAAGCAACTTTGTCTTTCTAGAGGGATGATGCC	INTERGENIC	--
Ca_LG_1579674	Ca_chr_1	579674	T/A	--	CAGTGAGAACATTTCTCCAAGTCTACATTCTTCAATCCTGGAAGCACATCATTTTTAGCT[T/A]AGCATATTAACCCCTTTTCACTAATATGGCTAAGCCTTCAGTGCCACAAAGATGATTCCA	INTERGENIC	--
Ca_LG_1579679	Ca_chr_1	579679	T/A	--	AGAACATTTCTCCAAGTCTACATTCTTCAATCCTGGAAGCACATCATTTTTAGCTTAGCA[T/A]ATTAACCCCTTTTCACTAATATGGCTAAGCCTTCAGTGCCACAAAGATGATTCCATATCC	INTERGENIC	--
Ca_LG_1579680	Ca_chr_1	579680	A/T	--	GAACATTTCTCCAAGTCTACATTCTTCAATCCTGGAAGCACATCATTTTTAGCTTAGCAT[A/T]TTAACCCCTTTTCACTAATATGGCTAAGCCTTCAGTGCCACAAAGATGATTCCATATCCA	INTERGENIC	--
Ca_LG_1579882	Ca_chr_1	579882	A/G	--	TACCTTTATTGAGTTTTCACTTTCCAGAAGCAAAATGATTATCAAAACTACTTTCATCAA[A/G]CATATGCACGGATATCGAATTGAAGCGAACATCTGGAGCATGTTTGACTCCTTTAAGCAA	INTERGENIC	--
Ca_LG_1579899	Ca_chr_1	579899	G/A	--	CACTTTCCAGAAGCAAAATGATTATCAAAACTACTTTCATCAAACATATGCACGGATATC[G/A]AATTGAAGCGAACATCTGGAGCATGTTTGACTCCTTTAAGCAACGATTGCATTCCCATGT	INTERGENIC	--
Ca_LG_1579971	Ca_chr_1	579971	T/C	--	ACATCTGGAGCATGTTTGACTCCTTTAAGCAACGATTGCATTCCCATGTTGGTTTGCTAG[T/C]ATACATCACCAACACCAATTACCTTAGATACACCATCATTACCCATCTTCAAAACTCCAA	INTERGENIC	--
Ca_LG_1580673	Ca_chr_1	580673	C/T	--	GTTCAAATTGACAAACCAAGAACGTTAATCATTCTCCGTTTTCTGCACAAAGACAACAAC[C/T]TTGTTTCTCTTTGTTTTGATCTGCAATCCATCTCCAACCTTCTCCAGCTACACTCAAGAC	INTERGENIC	--
Ca_LG_1582795	Ca_chr_1	582795	A/G	--	CCATCAAACAGAATGTCCAAAACGATTTCCCTTCAAAAAGAAATCAATGATGGCAACATG[A/G]GATGATTCAGAGGAATCAGAAACTGAGGAAGAAGAAGAAGAAGCCAACATATGCTTGATG	INTERGENIC	--
Ca_LG_1587347	Ca_chr_1	587347	A/G	--	TTCCACCACTATACATTCGCCCTACCCTAAACCACATTATTTCATCATTTCAGACTCTGA[A/G]AGTGATGACTCTTCTGATTCGTGCCCCCCAGTAGCAAAAACACCAACACAACCTGAACCA	INTERGENIC	--
Ca_LG_1587410	Ca_chr_1	587410	G/A	--	TGATGACTCTTCTGATTCGTGCCCCCCAGTAGCAAAAACACCAACACAACCTGAACCACA[G/A]ATGAAGACGGCGCCCACAGCAGCAACACCACCACCACAACATCCATCAACAACCACTAAA	INTERGENIC	--
Ca_LG_1587413	Ca_chr_1	587413	G/A	--	TGACTCTTCTGATTCGTGCCCCCCAGTAGCAAAAACACCAACACAACCTGAACCACAGAT[G/A]AAGACGGCGCCCACAGCAGCAACACCACCACCACAACATCCATCAACAACCACTAAACCT	INTERGENIC	--
Ca_LG_1587416	Ca_chr_1	587416	G/A	--	CTCTTCTGATTCGTGCCCCCCAGTAGCAAAAACACCAACACAACCTGAACCACAGATGAA[G/A]ACGGCGCCCACAGCAGCAACACCACCACCACAACATCCATCAACAACCACTAAACCTTCG	INTERGENIC	--
Ca_LG_1587420	Ca_chr_1	587420	G/A	--	TCTGATTCGTGCCCCCCAGTAGCAAAAACACCAACACAACCTGAACCACAGATGAAGACG[G/A]CGCCCACAGCAGCAACACCACCACCACAACATCCATCAACAACCACTAAACCTTCGACAC	INTERGENIC	--
Ca_LG_1587493	Ca_chr_1	587493	T/C	--	CAACACCACCACCACAACATCCATCAACAACCACTAAACCTTCGACACCCTCAAAATCTG[T/C]CTTCTCCTTTGAACCATCGCAATCAACTCCTCCACATAAAAAACAAAGATCGATCAACAA	INTERGENIC	--
Ca_LG_1587502	Ca_chr_1	587502	T/C	--	CACCACAACATCCATCAACAACCACTAAACCTTCGACACCCTCAAAATCTGTCTTCTCCT[T/C]TGAACCATCGCAATCAACTCCTCCACATAAAAAACAAAGATCGATCAACAAAATTGTTTC	INTERGENIC	--
Ca_LG_1587515	Ca_chr_1	587515	A/C	--	ATCAACAACCACTAAACCTTCGACACCCTCAAAATCTGTCTTCTCCTTTGAACCATCGCA[A/C]TCAACTCCTCCACATAAAAAACAAAGATCGATCAACAAAATTGTTTCCCCTTCTACAAGT	INTERGENIC	--
Ca_LG_1587527	Ca_chr_1	587527	A/C	--	TAAACCTTCGACACCCTCAAAATCTGTCTTCTCCTTTGAACCATCGCAATCAACTCCTCC[A/C]CATAAAAAACAAAGATCGATCAACAAAATTGTTTCCCCTTCTACAAGTCAGCAATAACCC	INTERGENIC	--
Ca_LG_1587551	Ca_chr_1	587551	C/T	--	TGTCTTCTCCTTTGAACCATCGCAATCAACTCCTCCACATAAAAAACAAAGATCGATCAA[C/T]AAAATTGTTTCCCCTTCTACAAGTCAGCAATAACCCCCCTTTCACCACAAACCACAAACT	INTERGENIC	--
Ca_LG_1587616	Ca_chr_1	587616	T/A	--	TTGTTTCCCCTTCTACAAGTCAGCAATAACCCCCCTTTCACCACAAACCACAAACTAAAA[T/A]CATGAAAACAAAAATCACAATGACCATTGCTCAATTTCTTGCTCGAAAAAATCTCCCAAA	INTERGENIC	--
Ca_LG_1594316	Ca_chr_1	594316	T/G	--	GTCCAGCCCTAACTATATCTAGATGAGTACTCATTTAACTTCCAATTTTCAAATACAATA[T/G]ACTTTTAAGTCAGTAGTGAACGATTTTGAGAGCACTGCTTTAGATATTCCTAAATTCAAT	INTERGENIC	--
Ca_LG_1594327	Ca_chr_1	594327	C/T	--	ACTATATCTAGATGAGTACTCATTTAACTTCCAATTTTCAAATACAATATACTTTTAAGT[C/T]AGTAGTGAACGATTTTGAGAGCACTGCTTTAGATATTCCTAAATTCAATTATATAATTAA	INTERGENIC	--
Ca_LG_1594328	Ca_chr_1	594328	A/G	--	CTATATCTAGATGAGTACTCATTTAACTTCCAATTTTCAAATACAATATACTTTTAAGTC[A/G]GTAGTGAACGATTTTGAGAGCACTGCTTTAGATATTCCTAAATTCAATTATATAATTAAA	INTERGENIC	--
Ca_LG_1594341	Ca_chr_1	594341	T/A	--	AGTACTCATTTAACTTCCAATTTTCAAATACAATATACTTTTAAGTCAGTAGTGAACGAT[T/A]TTGAGAGCACTGCTTTAGATATTCCTAAATTCAATTATATAATTAAATAATGATTTTTTT	INTERGENIC	--
Ca_LG_1594440	Ca_chr_1	594440	G/A	--	ATAATTAAATAATGATTTTTTTCTCTCTTTTATGTCTTAAATCTCGTGTGGAATTTGCTA[G/A]GAGTCAAACTCACACACTTTAAGAAAGAAAGATATTTTCAATATTTGTTTTCAAGTTTTT	INTERGENIC	--
Ca_LG_1594463	Ca_chr_1	594463	G/C	--	TCTCTTTTATGTCTTAAATCTCGTGTGGAATTTGCTAGGAGTCAAACTCACACACTTTAA[G/C]AAAGAAAGATATTTTCAATATTTGTTTTCAAGTTTTTTATGATACTTCAACATATATTCA	INTERGENIC	--
Ca_LG_1594488	Ca_chr_1	594488	T/C	--	TGGAATTTGCTAGGAGTCAAACTCACACACTTTAAGAAAGAAAGATATTTTCAATATTTG[T/C]TTTCAAGTTTTTTATGATACTTCAACATATATTCATAATTTTACCATTAATGAAATGCAT	INTERGENIC	--
Ca_LG_1594567	Ca_chr_1	594567	T/A	--	ACTTCAACATATATTCATAATTTTACCATTAATGAAATGCATTAGATTTCTTCCATAAAA[T/A]ACAAACCCTCAAATATATTACTGATAAAATATTATATATTTTTAAAATTGGAAGGTTGAA	INTERGENIC	--
Ca_LG_1594614	Ca_chr_1	594614	A/T	--	TTCTTCCATAAAATACAAACCCTCAAATATATTACTGATAAAATATTATATATTTTTAAA[A/T]TTGGAAGGTTGAAATTGTAAATTCTATAATAGAAAAATCAAAATTATAAATAAATAATAT	INTERGENIC	--
Ca_LG_1594719	Ca_chr_1	594719	G/A	--	TATAAATAAATAATATACTAGTACGTAATAAACTATGTATAAATGACAATTATTACATGT[G/A]AACTTCTAGTGTACTTTCATAAGTTAAAGAGTTTCAAACTTTTGATACATTTGCATTCTT	INTERGENIC	--
Ca_LG_1594821	Ca_chr_1	594821	A/G	--	TTGATACATTTGCATTCTTAATACATAAATTAATAATAATTTTTAATCAAACAACTATTC[A/G]GAAATTATTGTATATTATTAAATATTTAACATTTAATATTATTAATAATAAATTCAAAAA	INTERGENIC	--
Ca_LG_1594853	Ca_chr_1	594853	T/C	--	ATAATAATTTTTAATCAAACAACTATTCAGAAATTATTGTATATTATTAAATATTTAACA[T/C]TTAATATTATTAATAATAAATTCAAAAAATTTAAATATTATTTAGTGGACACTTTTAATG	INTERGENIC	--
Ca_LG_1594980	Ca_chr_1	594980	G/T	--	ATTAAGTTATTATAATTTATTAAACAATTTTAGTAAATATAACTCAATTAACTATTTTTT[G/T]TAATACAAACTATCGATTTTAAACACATTGAATTAACACATGTATTATTAAATTCAGAAA	INTERGENIC	--
Ca_LG_1594986	Ca_chr_1	594986	C/T	--	TTATTATAATTTATTAAACAATTTTAGTAAATATAACTCAATTAACTATTTTTTGTAATA[C/T]AAACTATCGATTTTAAACACATTGAATTAACACATGTATTATTAAATTCAGAAATTTAAT	INTERGENIC	--
Ca_LG_1595037	Ca_chr_1	595037	G/C	--	TTTGTAATACAAACTATCGATTTTAAACACATTGAATTAACACATGTATTATTAAATTCA[G/C]AAATTTAATTGATCGGAACAAAACATGGATTTTCGGATATTGAGCAGACATGAAAAATTA	INTERGENIC	--
Ca_LG_1595077	Ca_chr_1	595077	T/C	--	CACATGTATTATTAAATTCAGAAATTTAATTGATCGGAACAAAACATGGATTTTCGGATA[T/C]TGAGCAGACATGAAAAATTATAGGAAATCGTTTCCTTTATTTTGTTGTAGTAGCTGAGAA	INTERGENIC	--
Ca_LG_1595247	Ca_chr_1	595247	T/C	--	TCCCTATAATTTCAGCCATACCCCCCATTGATTCAATTCTCACCCCCTTCAACACTGTTC[T/C]GAAGCTGTGTACTTTCCTTGTTCCATCCATGGCTCTTCATTGTGCTTCTTTCGGCTTCAC	INTERGENIC	--
Ca_LG_1605008	Ca_chr_1	605008	C/T	--	TAATTTTGCATGAGAGAGCATACATCTGATTATGTCATTAATCATACGATTCATTATCTC[C/T]ACAACACCATTTTGTTGAGGTGTATTTGGAATTGTTTTCTCAAACCTGATTCCATGCTCT	INTERGENIC	--
Ca_LG_1605065	Ca_chr_1	605065	C/A	--	CTCCACAACACCATTTTGTTGAGGTGTATTTGGAATTGTTTTCTCAAACCTGATTCCATG[C/A]TCTCTACAATACTCTTCAAATTGACATATGTATTCACCACCGTTATCTGACTGAACACAT	INTERGENIC	--
Ca_LG_1605087	Ca_chr_1	605087	T/G	--	GGTGTATTTGGAATTGTTTTCTCAAACCTGATTCCATGCTCTCTACAATACTCTTCAAAT[T/G]GACATATGTATTCACCACCGTTATCTGACTGAACACATTTCAATTTCCTTCCCTTTTTCA	INTERGENIC	--
Ca_LG_1605088	Ca_chr_1	605088	G/A	--	GTGTATTTGGAATTGTTTTCTCAAACCTGATTCCATGCTCTCTACAATACTCTTCAAATT[G/A]ACATATGTATTCACCACCGTTATCTGACTGAACACATTTCAATTTCCTTCCCTTTTTCAT	INTERGENIC	--
Ca_LG_1605093	Ca_chr_1	605093	A/C	--	TTTGGAATTGTTTTCTCAAACCTGATTCCATGCTCTCTACAATACTCTTCAAATTGACAT[A/C]TGTATTCACCACCGTTATCTGACTGAACACATTTCAATTTCCTTCCCTTTTTCATTTTCA	INTERGENIC	--
Ca_LG_1605116	Ca_chr_1	605116	C/T	--	GATTCCATGCTCTCTACAATACTCTTCAAATTGACATATGTATTCACCACCGTTATCTGA[C/T]TGAACACATTTCAATTTCCTTCCCTTTTTCATTTTCAACACTTGCACCAAAATGCTTGAA	INTERGENIC	--
Ca_LG_1605414	Ca_chr_1	605414	G/A	--	AGAAACTCTATGTTGTTTTCCAGCAAACAATGAGTGCAAGTTTTTAAAGACGTACCTTTC[G/A]CACGAAGAAAATTTTTCTTCGCAAGTATGTTGAGTCCTTTCTCACTCAAGTGACCGAGGC	INTERGENIC	--
Ca_LG_1605979	Ca_chr_1	605979	A/T	--	CAAACAATGTATACATTATTAACAGATGCAACTGCTGTTATAATTTATCATTTTTTTTTC[A/T]CTTTGTCTTCATCTCTTTCCCTTGATTGATATCTCTTAAGGAACTTGCAATTTCTTTTTA	INTERGENIC	--
Ca_LG_1606086	Ca_chr_1	606086	T/C	--	GCAATTTCTTTTTATGTGACCCGCTTTGCCACAATGATAGCATATCACTTCTTTTCTAGT[T/C]CTCGACTTGCTACGACTTTTAGAGTCGTGTCTATGGAAATTTCTAGATTGACTTCTCCTC	INTERGENIC	--
Ca_LG_1606114	Ca_chr_1	606114	T/C	--	CCACAATGATAGCATATCACTTCTTTTCTAGTTCTCGACTTGCTACGACTTTTAGAGTCG[T/C]GTCTATGGAAATTTCTAGATTGACTTCTCCTCCGTGACTTTGTAACTAATGCTTTTGAAT	INTERGENIC	--
Ca_LG_1606173	Ca_chr_1	606173	A/C	--	GTGTCTATGGAAATTTCTAGATTGACTTCTCCTCCGTGACTTTGTAACTAATGCTTTTGA[A/C]TTTGAGGAAGAACCAATCAAACCACGTTCATTTCTTCGAGATTCTTCATTCAACATGCTT	INTERGENIC	--
Ca_LG_1606203	Ca_chr_1	606203	A/C	--	CCTCCGTGACTTTGTAACTAATGCTTTTGAATTTGAGGAAGAACCAATCAAACCACGTTC[A/C]TTTCTTCGAGATTCTTCATTCAACATGCTTTTTTTAACTGTTGACATTTTCAACTTTCCA	INTERGENIC	--
Ca_LG_1606210	Ca_chr_1	606210	C/T	--	GACTTTGTAACTAATGCTTTTGAATTTGAGGAAGAACCAATCAAACCACGTTCATTTCTT[C/T]GAGATTCTTCATTCAACATGCTTTTTTTAACTGTTGACATTTTCAACTTTCCACTTGAAG	INTERGENIC	--
Ca_LG_1606233	Ca_chr_1	606233	T/C	--	ATTTGAGGAAGAACCAATCAAACCACGTTCATTTCTTCGAGATTCTTCATTCAACATGCT[T/C]TTTTTAACTGTTGACATTTTCAACTTTCCACTTGAAGTTGAATTGGTTAACGTCACAACA	INTERGENIC	--
Ca_LG_1606249	Ca_chr_1	606249	A/G	--	ATCAAACCACGTTCATTTCTTCGAGATTCTTCATTCAACATGCTTTTTTTAACTGTTGAC[A/G]TTTTCAACTTTCCACTTGAAGTTGAATTGGTTAACGTCACAACATGGACTTCCCAATTAT	INTERGENIC	--
Ca_LG_1606257	Ca_chr_1	606257	C/A	--	ACGTTCATTTCTTCGAGATTCTTCATTCAACATGCTTTTTTTAACTGTTGACATTTTCAA[C/A]TTTCCACTTGAAGTTGAATTGGTTAACGTCACAACATGGACTTCCCAATTATCAAGCAAA	INTERGENIC	--
Ca_LG_1606264	Ca_chr_1	606264	C/A	--	TTTCTTCGAGATTCTTCATTCAACATGCTTTTTTTAACTGTTGACATTTTCAACTTTCCA[C/A]TTGAAGTTGAATTGGTTAACGTCACAACATGGACTTCCCAATTATCAAGCAAAGAACTCA	INTERGENIC	--
Ca_LG_1606271	Ca_chr_1	606271	T/C	--	GAGATTCTTCATTCAACATGCTTTTTTTAACTGTTGACATTTTCAACTTTCCACTTGAAG[T/C]TGAATTGGTTAACGTCACAACATGGACTTCCCAATTATCAAGCAAAGAACTCAATAATAA	INTERGENIC	--
Ca_LG_1606279	Ca_chr_1	606279	G/A	--	TCATTCAACATGCTTTTTTTAACTGTTGACATTTTCAACTTTCCACTTGAAGTTGAATTG[G/A]TTAACGTCACAACATGGACTTCCCAATTATCAAGCAAAGAACTCAATAATAACAACGCTT	INTERGENIC	--
Ca_LG_1606294	Ca_chr_1	606294	T/A	--	TTTTTAACTGTTGACATTTTCAACTTTCCACTTGAAGTTGAATTGGTTAACGTCACAACA[T/A]GGACTTCCCAATTATCAAGCAAAGAACTCAATAATAACAACGCTTGCAACTTATCATCTA	INTERGENIC	--
Ca_LG_1606317	Ca_chr_1	606317	A/G	--	CTTTCCACTTGAAGTTGAATTGGTTAACGTCACAACATGGACTTCCCAATTATCAAGCAA[A/G]GAACTCAATAATAACAACGCTTGCAACTTATCATCTAATTTAATTTATGTGGTTGTCAAC	INTERGENIC	--
Ca_LG_1606587	Ca_chr_1	606587	A/G	--	AGCATCTATTTCAGTTTCAAATGTGGATATACACTCAGATCCAACCACTATTTGATCAAC[A/G]CCACAACATTTCTATTCATCTTCTTCTAGTCAGCGTCAGATTTATCTGCGGGTTTAACAG	INTERGENIC	--
Ca_LG_1606644	Ca_chr_1	606644	A/G	--	AACACCACAACATTTCTATTCATCTTCTTCTAGTCAGCGTCAGATTTATCTGCGGGTTTA[A/G]CAGTGTTACCCTCAATAGGGTCATACAATCTTTACTGTATAACACGTCTTCCATGGGAGT	INTERGENIC	--
Ca_LG_1606690	Ca_chr_1	606690	G/A	--	TATCTGCGGGTTTAACAGTGTTACCCTCAATAGGGTCATACAATCTTTACTGTATAACAC[G/A]TCTTCCATGGGAGTCTTCAAAAGTGTGTAATTAGAAGAGTTGAGTTTAATCATATTAAGA	INTERGENIC	--
Ca_LG_1606700	Ca_chr_1	606700	G/T	--	TTTAACAGTGTTACCCTCAATAGGGTCATACAATCTTTACTGTATAACACGTCTTCCATG[G/T]GAGTCTTCAAAAGTGTGTAATTAGAAGAGTTGAGTTTAATCATATTAAGACCTTTATTTT	INTERGENIC	--
Ca_LG_1606747	Ca_chr_1	606747	A/C	--	CACGTCTTCCATGGGAGTCTTCAAAAGTGTGTAATTAGAAGAGTTGAGTTTAATCATATT[A/C]AGACCTTTATTTTCCTCCTCTATTTAATTGCACAAATCAAATTAACCAAGCTCTAGATAC	INTERGENIC	--
Ca_LG_1606867	Ca_chr_1	606867	G/C	--	CCACTTTGTTGGAAAAAAAACCCAGAGATACCTATCTCAATAATGTGGAATATTTTTTTC[G/C]TCACCTGTGCAGATAAATGTTCAAACAGAAAATACAATTTCAAGAGTAATAATAATTGGG	INTERGENIC	--
Ca_LG_1607083	Ca_chr_1	607083	G/A	--	TCCACTATAATAATTAATGGGTACACCAGAGTCTTCCTAATAACAATAGGGACATCAATC[G/A]ACAATAACAACCTTCCACTAAAGTGAGTATGTCAAAGTAATTCTCAGAGAAGATAAAACT	INTERGENIC	--
Ca_LG_1607124	Ca_chr_1	607124	T/C	--	AACAATAGGGACATCAATCGACAATAACAACCTTCCACTAAAGTGAGTATGTCAAAGTAA[T/C]TCTCAGAGAAGATAAAACTACTCCGACTGTATATTAAAATAATAAACTCAGTGGTAGGAA	INTERGENIC	--
Ca_LG_1607148	Ca_chr_1	607148	C/A	--	TAACAACCTTCCACTAAAGTGAGTATGTCAAAGTAATTCTCAGAGAAGATAAAACTACTC[C/A]GACTGTATATTAAAATAATAAACTCAGTGGTAGGAATAACATACTAAATTTGTAGATCAA	INTERGENIC	--
Ca_LG_1607241	Ca_chr_1	607241	C/A	--	GGAATAACATACTAAATTTGTAGATCAAACGGAGCAAGTTTGCTATACACCTATTACCAC[C/A]GAAGCAAAACCTTTCTTTTTCTTCTCTGGCTGTCGTTCCTATGTTTCTTCTTTTGATACT	INTERGENIC	--
Ca_LG_1607245	Ca_chr_1	607245	G/A	--	TAACATACTAAATTTGTAGATCAAACGGAGCAAGTTTGCTATACACCTATTACCACCGAA[G/A]CAAAACCTTTCTTTTTCTTCTCTGGCTGTCGTTCCTATGTTTCTTCTTTTGATACTATTC	INTERGENIC	--
Ca_LG_1607284	Ca_chr_1	607284	G/A	--	TATACACCTATTACCACCGAAGCAAAACCTTTCTTTTTCTTCTCTGGCTGTCGTTCCTAT[G/A]TTTCTTCTTTTGATACTATTCCTTTTATTATTATATTAGGAATTTAAATCCCCTTTCTTT	INTERGENIC	--
Ca_LG_1607288	Ca_chr_1	607288	C/A	--	CACCTATTACCACCGAAGCAAAACCTTTCTTTTTCTTCTCTGGCTGTCGTTCCTATGTTT[C/A]TTCTTTTGATACTATTCCTTTTATTATTATATTAGGAATTTAAATCCCCTTTCTTTCTCA	INTERGENIC	--
Ca_LG_1607292	Ca_chr_1	607292	T/C	--	TATTACCACCGAAGCAAAACCTTTCTTTTTCTTCTCTGGCTGTCGTTCCTATGTTTCTTC[T/C]TTTGATACTATTCCTTTTATTATTATATTAGGAATTTAAATCCCCTTTCTTTCTCACATG	INTERGENIC	--
Ca_LG_1607337	Ca_chr_1	607337	C/T	--	TTCCTATGTTTCTTCTTTTGATACTATTCCTTTTATTATTATATTAGGAATTTAAATCCC[C/T]TTTCTTTCTCACATGGGTCAAGCCCATTAAAACCTTTTTTTTTTCTTTCTTTTATTTCAA	INTERGENIC	--
Ca_LG_1607504	Ca_chr_1	607504	C/A	--	GTTTCACTTGGAGAGTGAACCCACCCAACACAAACATACCTCTAAATAATTTGATGCGAT[C/A]CATTCATATGGATAGTTTTCATCATCACCAATAAAATGTTTTATTGTTTTTTATATTGAC	INTERGENIC	--
Ca_LG_1607532	Ca_chr_1	607532	C/A	--	CACAAACATACCTCTAAATAATTTGATGCGATCCATTCATATGGATAGTTTTCATCATCA[C/A]CAATAAAATGTTTTATTGTTTTTTATATTGACATTAACAAAATGCACAGGTATTTGCACG	INTERGENIC	--
Ca_LG_1607538	Ca_chr_1	607538	A/T	--	CATACCTCTAAATAATTTGATGCGATCCATTCATATGGATAGTTTTCATCATCACCAATA[A/T]AATGTTTTATTGTTTTTTATATTGACATTAACAAAATGCACAGGTATTTGCACGGATTGC	INTERGENIC	--
Ca_LG_1607581	Ca_chr_1	607581	G/T	--	TTTCATCATCACCAATAAAATGTTTTATTGTTTTTTATATTGACATTAACAAAATGCACA[G/T]GTATTTGCACGGATTGCAGATGTTTGTATTTTTTTAAGACCATCATTTACTTTCAATGTT	INTERGENIC	--
Ca_LG_1607600	Ca_chr_1	607600	G/T	--	ATGTTTTATTGTTTTTTATATTGACATTAACAAAATGCACAGGTATTTGCACGGATTGCA[G/T]ATGTTTGTATTTTTTTAAGACCATCATTTACTTTCAATGTTAAATTTGAAATTTAAGAAC	INTERGENIC	--
Ca_LG_1607629	Ca_chr_1	607629	T/C	--	ACAAAATGCACAGGTATTTGCACGGATTGCAGATGTTTGTATTTTTTTAAGACCATCATT[T/C]ACTTTCAATGTTAAATTTGAAATTTAAGAACAAAAAATATTTAGGTCAAATTTTTATTTG	INTERGENIC	--
Ca_LG_1607633	Ca_chr_1	607633	T/A	--	AATGCACAGGTATTTGCACGGATTGCAGATGTTTGTATTTTTTTAAGACCATCATTTACT[T/A]TCAATGTTAAATTTGAAATTTAAGAACAAAAAATATTTAGGTCAAATTTTTATTTGTTAT	INTERGENIC	--
Ca_LG_1607675	Ca_chr_1	607675	T/A	--	TTAAGACCATCATTTACTTTCAATGTTAAATTTGAAATTTAAGAACAAAAAATATTTAGG[T/A]CAAATTTTTATTTGTTATTGAAATACTTTTTTTTTGGCAAAAAATAATCAAAATACTTTA	INTERGENIC	--
Ca_LG_1607681	Ca_chr_1	607681	T/A	--	CCATCATTTACTTTCAATGTTAAATTTGAAATTTAAGAACAAAAAATATTTAGGTCAAAT[T/A]TTTATTTGTTATTGAAATACTTTTTTTTTGGCAAAAAATAATCAAAATACTTTAAAAGCT	INTERGENIC	--
Ca_LG_1607689	Ca_chr_1	607689	G/T	--	TACTTTCAATGTTAAATTTGAAATTTAAGAACAAAAAATATTTAGGTCAAATTTTTATTT[G/T]TTATTGAAATACTTTTTTTTTGGCAAAAAATAATCAAAATACTTTAAAAGCTAAAATTAT	INTERGENIC	--
Ca_LG_1607731	Ca_chr_1	607731	C/T	--	TAGGTCAAATTTTTATTTGTTATTGAAATACTTTTTTTTTGGCAAAAAATAATCAAAATA[C/T]TTTAAAAGCTAAAATTATTTGTTTGGGAGAAAACCTTTGATCCTAAATTTTATTAAAAAG	INTERGENIC	--
Ca_LG_1607734	Ca_chr_1	607734	T/G	--	GTCAAATTTTTATTTGTTATTGAAATACTTTTTTTTTGGCAAAAAATAATCAAAATACTT[T/G]AAAAGCTAAAATTATTTGTTTGGGAGAAAACCTTTGATCCTAAATTTTATTAAAAAGCTC	INTERGENIC	--
Ca_LG_1607770	Ca_chr_1	607770	G/T	--	TGGCAAAAAATAATCAAAATACTTTAAAAGCTAAAATTATTTGTTTGGGAGAAAACCTTT[G/T]ATCCTAAATTTTATTAAAAAGCTCTAATTCTTAAACTTTAAAGTTATCTTTAAGGAACAA	INTERGENIC	--
Ca_LG_1607775	Ca_chr_1	607775	T/C	--	AAAAATAATCAAAATACTTTAAAAGCTAAAATTATTTGTTTGGGAGAAAACCTTTGATCC[T/C]AAATTTTATTAAAAAGCTCTAATTCTTAAACTTTAAAGTTATCTTTAAGGAACAAAAGAG	INTERGENIC	--
Ca_LG_1607816	Ca_chr_1	607816	A/G	--	GGGAGAAAACCTTTGATCCTAAATTTTATTAAAAAGCTCTAATTCTTAAACTTTAAAGTT[A/G]TCTTTAAGGAACAAAAGAGGTTAAAAGATATAAACACTATCTTAATTGGTACAATATTGT	INTERGENIC	--
Ca_LG_1607822	Ca_chr_1	607822	A/G	--	AAACCTTTGATCCTAAATTTTATTAAAAAGCTCTAATTCTTAAACTTTAAAGTTATCTTT[A/G]AGGAACAAAAGAGGTTAAAAGATATAAACACTATCTTAATTGGTACAATATTGTTGGAAT	INTERGENIC	--
Ca_LG_1607889	Ca_chr_1	607889	A/G	--	AAAAGAGGTTAAAAGATATAAACACTATCTTAATTGGTACAATATTGTTGGAATTTAACC[A/G]TGAGTGACCAGTCTCTCATGAATTAGAAATTGAAGAAATGTTGGATATATAAGATTTAAT	INTERGENIC	--
Ca_LG_1607890	Ca_chr_1	607890	T/C	--	AAAGAGGTTAAAAGATATAAACACTATCTTAATTGGTACAATATTGTTGGAATTTAACCA[T/C]GAGTGACCAGTCTCTCATGAATTAGAAATTGAAGAAATGTTGGATATATAAGATTTAATG	INTERGENIC	--
Ca_LG_1607896	Ca_chr_1	607896	A/G	--	GTTAAAAGATATAAACACTATCTTAATTGGTACAATATTGTTGGAATTTAACCATGAGTG[A/G]CCAGTCTCTCATGAATTAGAAATTGAAGAAATGTTGGATATATAAGATTTAATGTTTTGG	INTERGENIC	--
Ca_LG_1607900	Ca_chr_1	607900	G/A	--	AAAGATATAAACACTATCTTAATTGGTACAATATTGTTGGAATTTAACCATGAGTGACCA[G/A]TCTCTCATGAATTAGAAATTGAAGAAATGTTGGATATATAAGATTTAATGTTTTGGGTTG	INTERGENIC	--
Ca_LG_1607907	Ca_chr_1	607907	A/G	--	TAAACACTATCTTAATTGGTACAATATTGTTGGAATTTAACCATGAGTGACCAGTCTCTC[A/G]TGAATTAGAAATTGAAGAAATGTTGGATATATAAGATTTAATGTTTTGGGTTGAGATATA	INTERGENIC	--
Ca_LG_1607912	Ca_chr_1	607912	T/C	--	ACTATCTTAATTGGTACAATATTGTTGGAATTTAACCATGAGTGACCAGTCTCTCATGAA[T/C]TAGAAATTGAAGAAATGTTGGATATATAAGATTTAATGTTTTGGGTTGAGATATAACTTC	INTERGENIC	--
Ca_LG_1607949	Ca_chr_1	607949	T/G	--	ATGAGTGACCAGTCTCTCATGAATTAGAAATTGAAGAAATGTTGGATATATAAGATTTAA[T/G]GTTTTGGGTTGAGATATAACTTCAAAGTTTCTTTTGAATTTTAGAACATTTGGTCCGTTG	INTERGENIC	--
Ca_LG_1607955	Ca_chr_1	607955	G/A	--	GACCAGTCTCTCATGAATTAGAAATTGAAGAAATGTTGGATATATAAGATTTAATGTTTT[G/A]GGTTGAGATATAACTTCAAAGTTTCTTTTGAATTTTAGAACATTTGGTCCGTTGTTGTTC	INTERGENIC	--
Ca_LG_1607976	Ca_chr_1	607976	G/A	--	AAATTGAAGAAATGTTGGATATATAAGATTTAATGTTTTGGGTTGAGATATAACTTCAAA[G/A]TTTCTTTTGAATTTTAGAACATTTGGTCCGTTGTTGTTCTCGCACTCGGACTCCCTCGAC	INTERGENIC	--
Ca_LG_1607995	Ca_chr_1	607995	A/G	--	TATATAAGATTTAATGTTTTGGGTTGAGATATAACTTCAAAGTTTCTTTTGAATTTTAGA[A/G]CATTTGGTCCGTTGTTGTTCTCGCACTCGGACTCCCTCGACAAAATACTATATCATTTTT	INTERGENIC	--
Ca_LG_1608002	Ca_chr_1	608002	G/A	--	GATTTAATGTTTTGGGTTGAGATATAACTTCAAAGTTTCTTTTGAATTTTAGAACATTTG[G/A]TCCGTTGTTGTTCTCGCACTCGGACTCCCTCGACAAAATACTATATCATTTTTTCCCTTA	INTERGENIC	--
Ca_LG_1608006	Ca_chr_1	608006	G/A	--	TAATGTTTTGGGTTGAGATATAACTTCAAAGTTTCTTTTGAATTTTAGAACATTTGGTCC[G/A]TTGTTGTTCTCGCACTCGGACTCCCTCGACAAAATACTATATCATTTTTTCCCTTATCAT	INTERGENIC	--
Ca_LG_1608013	Ca_chr_1	608013	T/C	--	TTGGGTTGAGATATAACTTCAAAGTTTCTTTTGAATTTTAGAACATTTGGTCCGTTGTTG[T/C]TCTCGCACTCGGACTCCCTCGACAAAATACTATATCATTTTTTCCCTTATCATCTTTTTC	INTERGENIC	--
Ca_LG_1608017	Ca_chr_1	608017	C/T	--	GTTGAGATATAACTTCAAAGTTTCTTTTGAATTTTAGAACATTTGGTCCGTTGTTGTTCT[C/T]GCACTCGGACTCCCTCGACAAAATACTATATCATTTTTTCCCTTATCATCTTTTTCTTCA	INTERGENIC	--
Ca_LG_1608024	Ca_chr_1	608024	G/A	--	TATAACTTCAAAGTTTCTTTTGAATTTTAGAACATTTGGTCCGTTGTTGTTCTCGCACTC[G/A]GACTCCCTCGACAAAATACTATATCATTTTTTCCCTTATCATCTTTTTCTTCATTAAATA	INTERGENIC	--
Ca_LG_1608034	Ca_chr_1	608034	G/A	--	AAGTTTCTTTTGAATTTTAGAACATTTGGTCCGTTGTTGTTCTCGCACTCGGACTCCCTC[G/A]ACAAAATACTATATCATTTTTTCCCTTATCATCTTTTTCTTCATTAAATATTATTCATTT	INTERGENIC	--
Ca_LG_1608043	Ca_chr_1	608043	C/T	--	TTGAATTTTAGAACATTTGGTCCGTTGTTGTTCTCGCACTCGGACTCCCTCGACAAAATA[C/T]TATATCATTTTTTCCCTTATCATCTTTTTCTTCATTAAATATTATTCATTTTGTTGATTA	INTERGENIC	--
Ca_LG_1608099	Ca_chr_1	608099	G/C	--	AATACTATATCATTTTTTCCCTTATCATCTTTTTCTTCATTAAATATTATTCATTTTGTT[G/C]ATTAACATTTTTTACTTATCTTGTGCTCAATTTAGCTTCTTGTGTTTTGTAATTCTCATT	INTERGENIC	--
Ca_LG_1608134	Ca_chr_1	608134	G/A	--	TTCATTAAATATTATTCATTTTGTTGATTAACATTTTTTACTTATCTTGTGCTCAATTTA[G/A]CTTCTTGTGTTTTGTAATTCTCATTTCGCTTATAAATAAAAATAAAAATAAATTCTTAGA	INTERGENIC	--
Ca_LG_1608147	Ca_chr_1	608147	T/A	--	ATTCATTTTGTTGATTAACATTTTTTACTTATCTTGTGCTCAATTTAGCTTCTTGTGTTT[T/A]GTAATTCTCATTTCGCTTATAAATAAAAATAAAAATAAATTCTTAGATACCCATATAAAA	INTERGENIC	--
Ca_LG_1608151	Ca_chr_1	608151	A/G	--	ATTTTGTTGATTAACATTTTTTACTTATCTTGTGCTCAATTTAGCTTCTTGTGTTTTGTA[A/G]TTCTCATTTCGCTTATAAATAAAAATAAAAATAAATTCTTAGATACCCATATAAAAAGAA	INTERGENIC	--
Ca_LG_1608185	Ca_chr_1	608185	A/T	--	CTCAATTTAGCTTCTTGTGTTTTGTAATTCTCATTTCGCTTATAAATAAAAATAAAAATA[A/T]ATTCTTAGATACCCATATAAAAAGAAAATAGGTGTCGCTATCCTCAAAGAGAACCACGTG	INTERGENIC	--
Ca_LG_1608194	Ca_chr_1	608194	A/G	--	GCTTCTTGTGTTTTGTAATTCTCATTTCGCTTATAAATAAAAATAAAAATAAATTCTTAG[A/G]TACCCATATAAAAAGAAAATAGGTGTCGCTATCCTCAAAGAGAACCACGTGGACATAAAA	INTERGENIC	--
Ca_LG_1608303	Ca_chr_1	608303	A/C	--	GTGGACATAAAAATATTGTCACATTCTCATTGCAAATAAAACCAATGGTCTAAACACTTT[A/C]ACGTTTCAACTATTAAAAGCTCCGAATACTTTCGCTTCAATTCCTAAACAAAAGATTAGA	INTERGENIC	--
Ca_LG_1608408	Ca_chr_1	608408	G/T	--	TAAACAAAAGATTAGAACATTTTCAACCATAAATAAGTATAGTAAATAAGATGTAAACTA[G/T]GCTATTTTGGTTGTGGCCAATAAAATAAGACAATTCCGAAACTAAAGGATGTCCTTACAT	INTERGENIC	--
Ca_LG_1608430	Ca_chr_1	608430	A/T	--	TCAACCATAAATAAGTATAGTAAATAAGATGTAAACTAGGCTATTTTGGTTGTGGCCAAT[A/T]AAATAAGACAATTCCGAAACTAAAGGATGTCCTTACATTAAATCAATCCTCCAAACTCTT	INTERGENIC	--
Ca_LG_1608477	Ca_chr_1	608477	T/G	--	GGTTGTGGCCAATAAAATAAGACAATTCCGAAACTAAAGGATGTCCTTACATTAAATCAA[T/G]CCTCCAAACTCTTTAAAAAGCAAGTTATTAGGCCTAAGCTATGACCAATCTCCAAATTTT	INTERGENIC	--
Ca_LG_1608510	Ca_chr_1	608510	C/T	--	CTAAAGGATGTCCTTACATTAAATCAATCCTCCAAACTCTTTAAAAAGCAAGTTATTAGG[C/T]CTAAGCTATGACCAATCTCCAAATTTTGCAACTTCAAAAACCAAAAACTTGTTGTCATAC	INTERGENIC	--
Ca_LG_1613854	Ca_chr_1	613854	C/T	--	TTGAAACAAATCTTATGAATAATAGGAATTGAAATTGGAATGAAGAAATAATGAAAATTG[C/T]GTGAAAAATCGAGTTACTTGTTATACAAGTAATTTGCCCGACCTTACTTTTTATATCAAA	INTERGENIC	--
Ca_LG_1613855	Ca_chr_1	613855	G/T	--	TGAAACAAATCTTATGAATAATAGGAATTGAAATTGGAATGAAGAAATAATGAAAATTGC[G/T]TGAAAAATCGAGTTACTTGTTATACAAGTAATTTGCCCGACCTTACTTTTTATATCAAAC	INTERGENIC	--
Ca_LG_1613864	Ca_chr_1	613864	C/T	--	TCTTATGAATAATAGGAATTGAAATTGGAATGAAGAAATAATGAAAATTGCGTGAAAAAT[C/T]GAGTTACTTGTTATACAAGTAATTTGCCCGACCTTACTTTTTATATCAAACACTTATCAA	INTERGENIC	--
Ca_LG_1613894	Ca_chr_1	613894	G/A	--	TGAAGAAATAATGAAAATTGCGTGAAAAATCGAGTTACTTGTTATACAAGTAATTTGCCC[G/A]ACCTTACTTTTTATATCAAACACTTATCAATAGTGTTTTACAAAACTGAATTTTGACTAC	INTERGENIC	--
Ca_LG_1613895	Ca_chr_1	613895	A/G	--	GAAGAAATAATGAAAATTGCGTGAAAAATCGAGTTACTTGTTATACAAGTAATTTGCCCG[A/G]CCTTACTTTTTATATCAAACACTTATCAATAGTGTTTTACAAAACTGAATTTTGACTACC	INTERGENIC	--
Ca_LG_1613927	Ca_chr_1	613927	G/A	--	GTTACTTGTTATACAAGTAATTTGCCCGACCTTACTTTTTATATCAAACACTTATCAATA[G/A]TGTTTTACAAAACTGAATTTTGACTACCTTAACCAACTCCTAACAATCCTAACTAACTTC	INTERGENIC	--
Ca_LG_1613930	Ca_chr_1	613930	T/A	--	ACTTGTTATACAAGTAATTTGCCCGACCTTACTTTTTATATCAAACACTTATCAATAGTG[T/A]TTTACAAAACTGAATTTTGACTACCTTAACCAACTCCTAACAATCCTAACTAACTTCTAA	INTERGENIC	--
Ca_LG_1614056	Ca_chr_1	614056	C/A	--	CATTTTGAATTACTTTTAACAGTGAAGTGTTTTTTTTACATAAATATTAATAGTGTACGA[C/A]TTTTTCTCTACTTATCAAAATATTTGGATCTGTAATTGATATTATCTATCTTCATAAAAT	INTERGENIC	--
Ca_LG_1614078	Ca_chr_1	614078	A/T	--	TGAAGTGTTTTTTTTACATAAATATTAATAGTGTACGACTTTTTCTCTACTTATCAAAAT[A/T]TTTGGATCTGTAATTGATATTATCTATCTTCATAAAATATTCATCCATTATTTTCATTGG	INTERGENIC	--
Ca_LG_1614086	Ca_chr_1	614086	C/A	--	TTTTTTTACATAAATATTAATAGTGTACGACTTTTTCTCTACTTATCAAAATATTTGGAT[C/A]TGTAATTGATATTATCTATCTTCATAAAATATTCATCCATTATTTTCATTGGTTTGGTCA	INTERGENIC	--
Ca_LG_1614124	Ca_chr_1	614124	C/G	--	CTACTTATCAAAATATTTGGATCTGTAATTGATATTATCTATCTTCATAAAATATTCATC[C/G]ATTATTTTCATTGGTTTGGTCATGTCTGTCCGTGAGCTTGAATATTTTCTTTGACATGGA	INTERGENIC	--
Ca_LG_1614140	Ca_chr_1	614140	T/C	--	TTGGATCTGTAATTGATATTATCTATCTTCATAAAATATTCATCCATTATTTTCATTGGT[T/C]TGGTCATGTCTGTCCGTGAGCTTGAATATTTTCTTTGACATGGATTTGCGGAGAGAACTA	INTERGENIC	--
Ca_LG_1614190	Ca_chr_1	614190	G/A	--	TTTCATTGGTTTGGTCATGTCTGTCCGTGAGCTTGAATATTTTCTTTGACATGGATTTGC[G/A]GAGAGAACTAGATCACTAAAACCATGAAAATTTATTTGTGACAAAGACTAGTTATTATTT	INTERGENIC	--
Ca_LG_1614241	Ca_chr_1	614241	G/A	--	TGGATTTGCGGAGAGAACTAGATCACTAAAACCATGAAAATTTATTTGTGACAAAGACTA[G/A]TTATTATTTGCTCAATTAAAAATAAAAGTAACAGTAAGAGTTTATCTGTTTCTTTAAAGA	INTERGENIC	--
Ca_LG_1614251	Ca_chr_1	614251	G/C	--	GAGAGAACTAGATCACTAAAACCATGAAAATTTATTTGTGACAAAGACTAGTTATTATTT[G/C]CTCAATTAAAAATAAAAGTAACAGTAAGAGTTTATCTGTTTCTTTAAAGAGACGTGTTTC	INTERGENIC	--
Ca_LG_1614252	Ca_chr_1	614252	C/T	--	AGAGAACTAGATCACTAAAACCATGAAAATTTATTTGTGACAAAGACTAGTTATTATTTG[C/T]TCAATTAAAAATAAAAGTAACAGTAAGAGTTTATCTGTTTCTTTAAAGAGACGTGTTTCC	INTERGENIC	--
Ca_LG_1614271	Ca_chr_1	614271	A/G	--	ACCATGAAAATTTATTTGTGACAAAGACTAGTTATTATTTGCTCAATTAAAAATAAAAGT[A/G]ACAGTAAGAGTTTATCTGTTTCTTTAAAGAGACGTGTTTCCATCTTTGAAGAATTTAGAT	INTERGENIC	--
Ca_LG_1614287	Ca_chr_1	614287	C/T	--	TGTGACAAAGACTAGTTATTATTTGCTCAATTAAAAATAAAAGTAACAGTAAGAGTTTAT[C/T]TGTTTCTTTAAAGAGACGTGTTTCCATCTTTGAAGAATTTAGATAACTAAAATATTGATT	INTERGENIC	--
Ca_LG_1614300	Ca_chr_1	614300	G/T	--	AGTTATTATTTGCTCAATTAAAAATAAAAGTAACAGTAAGAGTTTATCTGTTTCTTTAAA[G/T]AGACGTGTTTCCATCTTTGAAGAATTTAGATAACTAAAATATTGATTAAGCAGGCATTCA	INTERGENIC	--
Ca_LG_1614316	Ca_chr_1	614316	T/C	--	ATTAAAAATAAAAGTAACAGTAAGAGTTTATCTGTTTCTTTAAAGAGACGTGTTTCCATC[T/C]TTGAAGAATTTAGATAACTAAAATATTGATTAAGCAGGCATTCAAAGATAGATTCATACA	INTERGENIC	--
Ca_LG_1614351	Ca_chr_1	614351	C/A	--	TTCTTTAAAGAGACGTGTTTCCATCTTTGAAGAATTTAGATAACTAAAATATTGATTAAG[C/A]AGGCATTCAAAGATAGATTCATACACCATAGTGGAGATAGATATGGTCAAAACAGAAAGA	INTERGENIC	--
Ca_LG_1614391	Ca_chr_1	614391	G/C	--	TAACTAAAATATTGATTAAGCAGGCATTCAAAGATAGATTCATACACCATAGTGGAGATA[G/C]ATATGGTCAAAACAGAAAGACGAAAAAGGTTTGAAAGTGTTACCTTTATTTGTCCTCCAC	INTERGENIC	--
Ca_LG_1614392	Ca_chr_1	614392	A/G	--	AACTAAAATATTGATTAAGCAGGCATTCAAAGATAGATTCATACACCATAGTGGAGATAG[A/G]TATGGTCAAAACAGAAAGACGAAAAAGGTTTGAAAGTGTTACCTTTATTTGTCCTCCACC	INTERGENIC	--
Ca_LG_1614413	Ca_chr_1	614413	G/A	--	GGCATTCAAAGATAGATTCATACACCATAGTGGAGATAGATATGGTCAAAACAGAAAGAC[G/A]AAAAAGGTTTGAAAGTGTTACCTTTATTTGTCCTCCACCATTACGTCCATACCAGCAACA	INTERGENIC	--
Ca_LG_1614482	Ca_chr_1	614482	T/C	--	TTGAAAGTGTTACCTTTATTTGTCCTCCACCATTACGTCCATACCAGCAACATCCACCGA[T/C]GATGAAGAATAAGCCGAACCTGACTCTGGAGCTTCCTCCGCTAAAATCACCACCAACTGC	INTERGENIC	--
Ca_LG_1614492	Ca_chr_1	614492	T/G	--	TACCTTTATTTGTCCTCCACCATTACGTCCATACCAGCAACATCCACCGATGATGAAGAA[T/G]AAGCCGAACCTGACTCTGGAGCTTCCTCCGCTAAAATCACCACCAACTGCACGTTTGCCT	INTERGENIC	--
Ca_LG_1614526	Ca_chr_1	614526	A/T	--	CAGCAACATCCACCGATGATGAAGAATAAGCCGAACCTGACTCTGGAGCTTCCTCCGCTA[A/T]AATCACCACCAACTGCACGTTTGCCTCCGCTGTCGATGCAGAGTGGCGAGAGGATCTTTT	INTERGENIC	--
Ca_LG_1614530	Ca_chr_1	614530	C/A	--	AACATCCACCGATGATGAAGAATAAGCCGAACCTGACTCTGGAGCTTCCTCCGCTAAAAT[C/A]ACCACCAACTGCACGTTTGCCTCCGCTGTCGATGCAGAGTGGCGAGAGGATCTTTTCTTT	INTERGENIC	--
Ca_LG_1614555	Ca_chr_1	614555	G/A	--	GCCGAACCTGACTCTGGAGCTTCCTCCGCTAAAATCACCACCAACTGCACGTTTGCCTCC[G/A]CTGTCGATGCAGAGTGGCGAGAGGATCTTTTCTTTCTCACGACATGAATGATCACGACCA	INTERGENIC	--
Ca_LG_1614556	Ca_chr_1	614556	C/T	--	CCGAACCTGACTCTGGAGCTTCCTCCGCTAAAATCACCACCAACTGCACGTTTGCCTCCG[C/T]TGTCGATGCAGAGTGGCGAGAGGATCTTTTCTTTCTCACGACATGAATGATCACGACCAC	INTERGENIC	--
Ca_LG_1614576	Ca_chr_1	614576	G/T	--	TCCTCCGCTAAAATCACCACCAACTGCACGTTTGCCTCCGCTGTCGATGCAGAGTGGCGA[G/T]AGGATCTTTTCTTTCTCACGACATGAATGATCACGACCACTAACAACTTGCAGGAGGAGT	INTERGENIC	--
Ca_LG_1614609	Ca_chr_1	614609	A/G	--	GCCTCCGCTGTCGATGCAGAGTGGCGAGAGGATCTTTTCTTTCTCACGACATGAATGATC[A/G]CGACCACTAACAACTTGCAGGAGGAGTGGCTATAAAACCTAAACTTGTGTCTGTTTCTCT	INTERGENIC	--
Ca_LG_1614627	Ca_chr_1	614627	C/T	--	GAGTGGCGAGAGGATCTTTTCTTTCTCACGACATGAATGATCACGACCACTAACAACTTG[C/T]AGGAGGAGTGGCTATAAAACCTAAACTTGTGTCTGTTTCTCTGGTAGAATAATTGTTTAT	INTERGENIC	--
Ca_LG_1614629	Ca_chr_1	614629	G/T	--	GTGGCGAGAGGATCTTTTCTTTCTCACGACATGAATGATCACGACCACTAACAACTTGCA[G/T]GAGGAGTGGCTATAAAACCTAAACTTGTGTCTGTTTCTCTGGTAGAATAATTGTTTATTC	INTERGENIC	--
Ca_LG_1614676	Ca_chr_1	614676	A/G	--	CTAACAACTTGCAGGAGGAGTGGCTATAAAACCTAAACTTGTGTCTGTTTCTCTGGTAGA[A/G]TAATTGTTTATTCAAACTCAATACAGTAGTTAATAAAATTAGATAATCAAACTGGTGAAG	INTERGENIC	--
Ca_LG_1614702	Ca_chr_1	614702	G/A	--	TAAAACCTAAACTTGTGTCTGTTTCTCTGGTAGAATAATTGTTTATTCAAACTCAATACA[G/A]TAGTTAATAAAATTAGATAATCAAACTGGTGAAGTAGTAAATACAGTACTACTCTTCAAT	INTERGENIC	--
Ca_LG_1614709	Ca_chr_1	614709	A/T	--	TAAACTTGTGTCTGTTTCTCTGGTAGAATAATTGTTTATTCAAACTCAATACAGTAGTTA[A/T]TAAAATTAGATAATCAAACTGGTGAAGTAGTAAATACAGTACTACTCTTCAATTAAAATA	INTERGENIC	--
Ca_LG_1614802	Ca_chr_1	614802	C/T	--	AATACAGTACTACTCTTCAATTAAAATATAGAAAGTAAATTGATTTCAAAAACTCTAAGC[C/T]GTGCTTTTAAAATCACATATTAATGATCTTTGAAAGATGTGTTTTTAATGTTTTTTCAAA	INTERGENIC	--
Ca_LG_1614815	Ca_chr_1	614815	T/G	--	TCTTCAATTAAAATATAGAAAGTAAATTGATTTCAAAAACTCTAAGCCGTGCTTTTAAAA[T/G]CACATATTAATGATCTTTGAAAGATGTGTTTTTAATGTTTTTTCAAAATGAATTTTATAT	INTERGENIC	--
Ca_LG_1614886	Ca_chr_1	614886	A/G	--	TGATCTTTGAAAGATGTGTTTTTAATGTTTTTTCAAAATGAATTTTATATTTTTTTATCA[A/G]GGACTATCTTTAAGTATATATCTCTTTAATCGGTTCACAATTATGGAAGGGGATTGATTG	INTERGENIC	--
Ca_LG_1614922	Ca_chr_1	614922	C/A	--	AATGAATTTTATATTTTTTTATCAAGGACTATCTTTAAGTATATATCTCTTTAATCGGTT[C/A]ACAATTATGGAAGGGGATTGATTGCTGCACACAATATGATACACACAATATTTTTTTATT	INTERGENIC	--
Ca_LG_1614923	Ca_chr_1	614923	A/C	--	ATGAATTTTATATTTTTTTATCAAGGACTATCTTTAAGTATATATCTCTTTAATCGGTTC[A/C]CAATTATGGAAGGGGATTGATTGCTGCACACAATATGATACACACAATATTTTTTTATTT	INTERGENIC	--
Ca_LG_1614942	Ca_chr_1	614942	G/C	--	ATCAAGGACTATCTTTAAGTATATATCTCTTTAATCGGTTCACAATTATGGAAGGGGATT[G/C]ATTGCTGCACACAATATGATACACACAATATTTTTTTATTTCGTGGTTGGATGTGGTTTA	INTERGENIC	--
Ca_LG_1615224	Ca_chr_1	615224	G/C	--	AGAGTTATTTTCTGATTTTTCTTAGTGTATCAAAATGGCATTAGTTTTTAAAACTATACA[G/C]ACAAGAGTATTTATATGGGTACAATGTGGAACCAAATTAAGTTGGCCCAAAAACAACATT	INTERGENIC	--
Ca_LG_1615265	Ca_chr_1	615265	G/T	--	TAGTTTTTAAAACTATACAGACAAGAGTATTTATATGGGTACAATGTGGAACCAAATTAA[G/T]TTGGCCCAAAAACAACATTTGAATTATTTTTAACTTCCAATACACCACCTTAATTCAAAT	INTERGENIC	--
Ca_LG_1617221	Ca_chr_1	617221	A/G	--	GCAAAATTCTGATTTTTCTGCAGAAAATCGATTGGTGAATCGATTGGCACTTCTCCAGTA[A/G]CTCCAGGATTTCGATTTTTGTGGCCTAAATCGATTGGTAAATCGATTGGCACTTCACCAG	INTERGENIC	--
Ca_LG_1618611	Ca_chr_1	618611	T/G	--	GGGAAAAAAAAATCCAAATAAGATATATGTTAAGAAAATAAAGAGGAAAAGATTTTAAGT[T/G]GTTTCAAAGAGATAGATTAAAAATTACTTAAGTGCAAAGAAAAATAAAATTAAGGGCGTA	INTERGENIC	--
Ca_LG_1618704	Ca_chr_1	618704	T/A	--	TGCAAAGAAAAATAAAATTAAGGGCGTAGAGAAAAAATAAGAGAAAAGACGATAGAATGT[T/A]AAAATATTTATTAAATTGAAATATATTCTTTTTAATGTATTCGGCATATGTATAATTAAA	INTERGENIC	--
Ca_LG_1618748	Ca_chr_1	618748	G/A	--	AAAGACGATAGAATGTTAAAATATTTATTAAATTGAAATATATTCTTTTTAATGTATTCG[G/A]CATATGTATAATTAAAAGAAAATATGAATATAAGTATAATTAAAAAAAAAAACTAGAAAG	INTERGENIC	--
Ca_LG_1618782	Ca_chr_1	618782	G/A	--	GAAATATATTCTTTTTAATGTATTCGGCATATGTATAATTAAAAGAAAATATGAATATAA[G/A]TATAATTAAAAAAAAAAACTAGAAAGACATATAGTAGATTTTTTATTTTTTACTCTTAGC	INTERGENIC	--
Ca_LG_1619162	Ca_chr_1	619162	T/C	--	TTGTGGCAACATTAAGATATTCACTTCTCACACTTTATTAGTGTGAATCTCATTTTCTTA[T/C]GTAGTGAAATTAAAAAAAGAAAAGAGAGTACAATGTCATTCTCTTAAACAACATAGTTGA	INTERGENIC	--
Ca_LG_1620031	Ca_chr_1	620031	A/G	--	AAATACTTATTATATAAATGAAAAAAATGTATACAACTATAAATATTTATTCTTTTATAG[A/G]AACATATTAGAATTTTTTTATACCATCAAATATTTAATAGTAATTTTGAATAGTTTACTT	INTERGENIC	--
Ca_LG_1620310	Ca_chr_1	620310	A/G	--	TTCTTACAACTTATTATTTATTTTTAATATATAAAATATATAAATTTTTAATAAAATATA[A/G]ATAAACTCGTGAAGTAAAAGATTATATTCTCTTGACATCACATGATATCAAACAAACACG	INTERGENIC	--
Ca_LG_1620428	Ca_chr_1	620428	G/A	--	ACGCATAAAATAGAAATACAATATTTATGTAGTATTTATTTTTTCAAAAATATTTATTGG[G/A]GTATTTCTTAATTTCATCATCAATACTTATGAGAAATTCGACAACAATACATTTGTAGCT	INTERGENIC	--
Ca_LG_1621324	Ca_chr_1	621324	C/T	--	ATTATTTTCAAATATTTTTCGTTAACAATTTTATTCTTTACTTTTAAATCAATTAATGTA[C/T]ATCATGTGAATTTTTTAATAATTTTTTACATGTATGTTTATAACATTAATAATATCTCAC	INTERGENIC	--
Ca_LG_1621357	Ca_chr_1	621357	T/C	--	TTCTTTACTTTTAAATCAATTAATGTACATCATGTGAATTTTTTAATAATTTTTTACATG[T/C]ATGTTTATAACATTAATAATATCTCACACAATATTTTAGAACTTTTAACCAGCGACTAAT	INTERGENIC	--
Ca_LG_1621741	Ca_chr_1	621741	C/T	--	CAAAAACTTATTTAACTTTAATTTAAATAACTAATTCACATTTCATAAAATTTAGAAAAC[C/T]AAATTACTCAACAACTGTAATTTAAAAAACTACAATGATTATAAACTAGGTTTAGGAAAG	INTERGENIC	--
Ca_LG_1622340	Ca_chr_1	622340	T/C	--	TAATTTTCAATTTTCACAGAATCCAATGTCACAATTCATCAATCTAATGGTCCATAACTG[T/C]AGCCATAGATTATAATTCTGCACCTTATTGTATAATATAATATTCTCACACTTTATTTTA	INTERGENIC	--
Ca_LG_1635909	Ca_chr_1	635909	T/G	--	CACAACATCTTGTTTAATAGATTCCCAAGACAATTTCAATTTCTGAATGAAAATTCATTA[T/G]AAAACATTAATATTTTATATTATAATAATATAATGGACATGACCAATATATAAGTTTACC	INTERGENIC	--
Ca_LG_1635927	Ca_chr_1	635927	T/C	--	AGATTCCCAAGACAATTTCAATTTCTGAATGAAAATTCATTATAAAACATTAATATTTTA[T/C]ATTATAATAATATAATGGACATGACCAATATATAAGTTTACCTGTATGGAATTAAACTGA	INTERGENIC	--
Ca_LG_1636137	Ca_chr_1	636137	T/A	--	TCTTAACTTTTCCAATAGATTCTCATATTCTTGTGACTTTTGATTCATTTCTTCTTTAGC[T/A]TCCTTAACTTTTGATTCCAATTGTGAGCATTGCACTTCATAACTTCTTTTCATTGTTTCT	INTERGENIC	--
Ca_LG_1636233	Ca_chr_1	636233	G/T	--	TTCATAACTTCTTTTCATTGTTTCTGATTCTTGCATCAAAGTTGAAATTTCCATATTTTT[G/T]TTTTCAACTTCTTTAACCAATCGAGTAACTTCTTCATCAATTTTTCTCTTTTCCTTCTCT	INTERGENIC	--
Ca_LG_1636250	Ca_chr_1	636250	C/T	--	TTGTTTCTGATTCTTGCATCAAAGTTGAAATTTCCATATTTTTGTTTTCAACTTCTTTAA[C/T]CAATCGAGTAACTTCTTCATCAATTTTTCTCTTTTCCTTCTCTTGTATTGCGTCGTTCGT	INTERGENIC	--
Ca_LG_1636290	Ca_chr_1	636290	C/T	--	TTTGTTTTCAACTTCTTTAACCAATCGAGTAACTTCTTCATCAATTTTTCTCTTTTCCTT[C/T]TCTTGTATTGCGTCGTTCGTGTTCTTTTCTTGCTTCAATGTTAAAATTTCCATATTTTTT	INTERGENIC	--
Ca_LG_1636947	Ca_chr_1	636947	A/G	--	TGTTGAAATTTCTTTATTTTTGTCCTCGACCTCTTTAGTCAGTCTAGTTACTTCTTCATC[A/G]AGTTTTCCCTTCTTTTGCATTTCATTCGTCTTCTTTTCTTGCTTCAATGTTGAAATTTCT	INTERGENIC	--
Ca_LG_1637048	Ca_chr_1	637048	T/C	--	GCTTCAATGTTGAAATTTCTTTATTTTTGTCCTCGACCTCTTTAGTTAGTCTAGTTACTT[T/C]TTCATCAAGTTTTCCCTTCTCTTGCATTTCGTTAGTCTTCTTTTCTTGCTTCAATGTTGA	INTERGENIC	--
Ca_LG_1637110	Ca_chr_1	637110	G/A	--	TCATCAAGTTTTCCCTTCTCTTGCATTTCGTTAGTCTTCTTTTCTTGCTTCAATGTTGAA[G/A]TTTCCATATTTCTTTCCTCAACCTCTTTAATCAATCTAGTTACTTCTTCATCAAGTTTTC	INTERGENIC	--
Ca_LG_1637323	Ca_chr_1	637323	G/A	--	TCTTCTTCAAGTTTTCTCTTTTCCTCCTCATTAATCTTTTTGGCGTGTAATGTGTCGTCA[G/A]TCTTCTTTTCTCCTTTTATGATCTTCTCAATCGGTTTCAAGTCATCTCCCTTCTTTTCTT	INTERGENIC	--
Ca_LG_1637442	Ca_chr_1	637442	T/C	--	TTCTTGTTTAATATTCTCATTCTGCATTAAGGTGCCAAAGATCTCATGAATATATATCTC[T/C]AGAAGAAACAAAATCTGAATAATACATAAATATAAATTTTAATTGAAAAAGAAAATAAAG	INTERGENIC	--
Ca_LG_1637635	Ca_chr_1	637635	A/G	--	AAAATTTCAAGAAAGTAAAAGTGTATGTGTATTACTATATTACTTGCAAAGCAAGAAAGC[A/G]TTACCTTCAACCGTTGATGTTGGCCTGTAAGAACAATCTGTTACAAAAAGTTTCTTATGA	INTERGENIC	--
Ca_LG_1637736	Ca_chr_1	637736	G/A	--	TTACAAAAAGTTTCTTATGATAAATACAAGTTTTTTTATAGCAACATGCATAGTTTGATG[G/A]AATTTGAAATGAACTATACACTATTTTTTTTATACCTTACTCACCTCTTTAGTTCCTGAT	INTERGENIC	--
Ca_LG_1637775	Ca_chr_1	637775	A/G	--	AGCAACATGCATAGTTTGATGGAATTTGAAATGAACTATACACTATTTTTTTTATACCTT[A/G]CTCACCTCTTTAGTTCCTGATGCAAGAGTCTCAAGTACTCTTATTCTTGATTGATATTTT	INTERGENIC	--
Ca_LG_1637908	Ca_chr_1	637908	G/A	--	TTAAAAATATTATTTTGCTGAAGTAAAATGGTAAGACAATAATGTCAAAAACAAAATATT[G/A]AGAAAAATCAAGGTAACTTTGAAAACAATGTAATTGACATACTGTTCTTAAATGTTCTTG	INTERGENIC	--
Ca_LG_1638069	Ca_chr_1	638069	G/A	--	CTTAACAAGCAAGCCACACGCTAAGACCAAAAAAAAAATTTAGAATGTACACTTAAAAAC[G/A]TTTTACACAAATATGTGTTAGAGATTTGCATGCACTTTTAATTACAGTCAGAAAGCGCAA	INTERGENIC	--
Ca_LG_1638097	Ca_chr_1	638097	G/T	--	AAAAAAAAAATTTAGAATGTACACTTAAAAACGTTTTACACAAATATGTGTTAGAGATTT[G/T]CATGCACTTTTAATTACAGTCAGAAAGCGCAATTGTAGATAGATGCAACCGCAATTTAAA	INTERGENIC	--
Ca_LG_1638113	Ca_chr_1	638113	A/G	--	ATGTACACTTAAAAACGTTTTACACAAATATGTGTTAGAGATTTGCATGCACTTTTAATT[A/G]CAGTCAGAAAGCGCAATTGTAGATAGATGCAACCGCAATTTAAAACTAGAATTATAAAAA	INTERGENIC	--
Ca_LG_1638299	Ca_chr_1	638299	C/T	--	ATATAGATATGTAACATAAAAGCAATTCAAGACTAGTTAATTTATCAACCCTAAAGTTTT[C/T]CGGCGGTGTCTCCTTCTCATCCTTTTGTTCCTTTCTTCATTTCTTCACCCGAGATGGGTG	INTERGENIC	--
Ca_LG_1638482	Ca_chr_1	638482	A/T	--	TTCTATCTAAATAAGTGATTTGCACATATTATTTTTTTTGTGATTTCGTTGTCTTAGTGC[A/T]TTGTTGTTTTTGTCCGTCGTCTTAATGCGACATTGCTTTTGATTTCCGACTTGCTACAAT	INTERGENIC	--
Ca_LG_1638496	Ca_chr_1	638496	C/T	--	GTGATTTGCACATATTATTTTTTTTGTGATTTCGTTGTCTTAGTGCATTGTTGTTTTTGT[C/T]CGTCGTCTTAATGCGACATTGCTTTTGATTTCCGACTTGCTACAATGTTTGTTCTGTTCA	INTERGENIC	--
Ca_LG_1638510	Ca_chr_1	638510	C/T	--	TTATTTTTTTTGTGATTTCGTTGTCTTAGTGCATTGTTGTTTTTGTCCGTCGTCTTAATG[C/T]GACATTGCTTTTGATTTCCGACTTGCTACAATGTTTGTTCTGTTCATATTGACATATCGA	INTERGENIC	--
Ca_LG_1638518	Ca_chr_1	638518	C/G	--	TTTGTGATTTCGTTGTCTTAGTGCATTGTTGTTTTTGTCCGTCGTCTTAATGCGACATTG[C/G]TTTTGATTTCCGACTTGCTACAATGTTTGTTCTGTTCATATTGACATATCGACTTCGATT	INTERGENIC	--
Ca_LG_1638569	Ca_chr_1	638569	G/A	--	GCGACATTGCTTTTGATTTCCGACTTGCTACAATGTTTGTTCTGTTCATATTGACATATC[G/A]ACTTCGATTTAGTATACAGTGCAAATTCAATCAATGATTTTGACATTTTCAACATTATAG	INTERGENIC	--
Ca_LG_1638578	Ca_chr_1	638578	T/C	--	CTTTTGATTTCCGACTTGCTACAATGTTTGTTCTGTTCATATTGACATATCGACTTCGAT[T/C]TAGTATACAGTGCAAATTCAATCAATGATTTTGACATTTTCAACATTATAGATCTAGAGG	INTERGENIC	--
Ca_LG_1638588	Ca_chr_1	638588	G/A	--	CCGACTTGCTACAATGTTTGTTCTGTTCATATTGACATATCGACTTCGATTTAGTATACA[G/A]TGCAAATTCAATCAATGATTTTGACATTTTCAACATTATAGATCTAGAGGCATGAGCATT	INTERGENIC	--
Ca_LG_1638650	Ca_chr_1	638650	C/T	--	GCAAATTCAATCAATGATTTTGACATTTTCAACATTATAGATCTAGAGGCATGAGCATTC[C/T]AGATACTTCAAGTTTGTCATATTTGTAGACTTTGTCACATTTGTTGACATTTTGTTGTTT	INTERGENIC	--
Ca_LG_1638726	Ca_chr_1	638726	A/G	--	GTCATATTTGTAGACTTTGTCACATTTGTTGACATTTTGTTGTTTCATGCTATCAACTTG[A/G]ACGTTGTGAGTTTGTTCACAGATTCATTATATCGTTCTCAATTGATGTAATCTCTATCAA	INTERGENIC	--
Ca_LG_1638819	Ca_chr_1	638819	A/G	--	CGTTCTCAATTGATGTAATCTCTATCAATTTGAATGAATAAATGCTATTTTTTTAATTAA[A/G]AAAAAGGACCAGTTAATCTATTATACCTGAGGTATTTCTCCATTTCTTCTTTCAACACTT	INTERGENIC	--
Ca_LG_1638829	Ca_chr_1	638829	C/T	--	TGATGTAATCTCTATCAATTTGAATGAATAAATGCTATTTTTTTAATTAAAAAAAAGGAC[C/T]AGTTAATCTATTATACCTGAGGTATTTCTCCATTTCTTCTTTCAACACTTTCTTCTAAAA	INTERGENIC	--
Ca_LG_1638841	Ca_chr_1	638841	T/C	--	TATCAATTTGAATGAATAAATGCTATTTTTTTAATTAAAAAAAAGGACCAGTTAATCTAT[T/C]ATACCTGAGGTATTTCTCCATTTCTTCTTTCAACACTTTCTTCTAAAATACCATTCACAA	INTERGENIC	--
Ca_LG_1639128	Ca_chr_1	639128	C/T	--	AGATCTGCATAACTTCCATGTTTTTGATGGTTTATTAATGCCCCTGCTGGATCTACAAAA[C/T]ATATATACAAATGGTTATCATAAAAATTATCAAATTAATAAATTAATAATGTTGACTACA	INTERGENIC	--
Ca_LG_1639270	Ca_chr_1	639270	T/A	--	TTAATATACTCTCTTTTATCAGATAAACTTCAAACGAGTTCCAACAACTATCAATGATAG[T/A]TCTATGTGAATTTCAGTCAATAAAATAAAGTTTGTTGAAATATGTGTGGTAGAGAGTGTG	INTERGENIC	--
Ca_LG_1639278	Ca_chr_1	639278	G/A	--	CTCTCTTTTATCAGATAAACTTCAAACGAGTTCCAACAACTATCAATGATAGTTCTATGT[G/A]AATTTCAGTCAATAAAATAAAGTTTGTTGAAATATGTGTGGTAGAGAGTGTGTTGCTAAC	INTERGENIC	--
Ca_LG_1639283	Ca_chr_1	639283	T/C	--	TTTTATCAGATAAACTTCAAACGAGTTCCAACAACTATCAATGATAGTTCTATGTGAATT[T/C]CAGTCAATAAAATAAAGTTTGTTGAAATATGTGTGGTAGAGAGTGTGTTGCTAACACTTC	INTERGENIC	--
Ca_LG_1639299	Ca_chr_1	639299	A/T	--	TCAAACGAGTTCCAACAACTATCAATGATAGTTCTATGTGAATTTCAGTCAATAAAATAA[A/T]GTTTGTTGAAATATGTGTGGTAGAGAGTGTGTTGCTAACACTTCTCTTATTCAATTTGAG	INTERGENIC	--
Ca_LG_1639300	Ca_chr_1	639300	G/A	--	CAAACGAGTTCCAACAACTATCAATGATAGTTCTATGTGAATTTCAGTCAATAAAATAAA[G/A]TTTGTTGAAATATGTGTGGTAGAGAGTGTGTTGCTAACACTTCTCTTATTCAATTTGAGT	INTERGENIC	--
Ca_LG_1639318	Ca_chr_1	639318	G/A	--	TATCAATGATAGTTCTATGTGAATTTCAGTCAATAAAATAAAGTTTGTTGAAATATGTGT[G/A]GTAGAGAGTGTGTTGCTAACACTTCTCTTATTCAATTTGAGTTAGGTTCATCGTCATGTT	INTERGENIC	--
Ca_LG_1639319	Ca_chr_1	639319	G/T	--	ATCAATGATAGTTCTATGTGAATTTCAGTCAATAAAATAAAGTTTGTTGAAATATGTGTG[G/T]TAGAGAGTGTGTTGCTAACACTTCTCTTATTCAATTTGAGTTAGGTTCATCGTCATGTTC	INTERGENIC	--
Ca_LG_1639348	Ca_chr_1	639348	A/G	--	CAATAAAATAAAGTTTGTTGAAATATGTGTGGTAGAGAGTGTGTTGCTAACACTTCTCTT[A/G]TTCAATTTGAGTTAGGTTCATCGTCATGTTCTAGGTTTAAACCTTTATAAGCATAAACTA	INTERGENIC	--
Ca_LG_1639350	Ca_chr_1	639350	T/C	--	ATAAAATAAAGTTTGTTGAAATATGTGTGGTAGAGAGTGTGTTGCTAACACTTCTCTTAT[T/C]CAATTTGAGTTAGGTTCATCGTCATGTTCTAGGTTTAAACCTTTATAAGCATAAACTAAT	INTERGENIC	--
Ca_LG_1639351	Ca_chr_1	639351	C/G	--	TAAAATAAAGTTTGTTGAAATATGTGTGGTAGAGAGTGTGTTGCTAACACTTCTCTTATT[C/G]AATTTGAGTTAGGTTCATCGTCATGTTCTAGGTTTAAACCTTTATAAGCATAAACTAATT	INTERGENIC	--
Ca_LG_1639371	Ca_chr_1	639371	G/A	--	TATGTGTGGTAGAGAGTGTGTTGCTAACACTTCTCTTATTCAATTTGAGTTAGGTTCATC[G/A]TCATGTTCTAGGTTTAAACCTTTATAAGCATAAACTAATTTTAACTTGTACGATAAACAA	INTERGENIC	--
Ca_LG_1639382	Ca_chr_1	639382	G/A	--	GAGAGTGTGTTGCTAACACTTCTCTTATTCAATTTGAGTTAGGTTCATCGTCATGTTCTA[G/A]GTTTAAACCTTTATAAGCATAAACTAATTTTAACTTGTACGATAAACAACTCTTTATTGT	INTERGENIC	--
Ca_LG_1639460	Ca_chr_1	639460	A/G	--	CATAAACTAATTTTAACTTGTACGATAAACAACTCTTTATTGTACTTTACAGTTCAATTG[A/G]CAAATATCTGTATTATTATACTGAAAATCATGTCTCAGATTTAAACTCATAACCTTGTAG	INTERGENIC	--
Ca_LG_1639496	Ca_chr_1	639496	C/T	--	TTATTGTACTTTACAGTTCAATTGACAAATATCTGTATTATTATACTGAAAATCATGTCT[C/T]AGATTTAAACTCATAACCTTGTAGTTATATATGTGAGTTTCTAGTAGTATTTAACATTTT	INTERGENIC	--
Ca_LG_1639503	Ca_chr_1	639503	A/G	--	ACTTTACAGTTCAATTGACAAATATCTGTATTATTATACTGAAAATCATGTCTCAGATTT[A/G]AACTCATAACCTTGTAGTTATATATGTGAGTTTCTAGTAGTATTTAACATTTTTTCTATT	INTERGENIC	--
Ca_LG_1639513	Ca_chr_1	639513	C/T	--	TCAATTGACAAATATCTGTATTATTATACTGAAAATCATGTCTCAGATTTAAACTCATAA[C/T]CTTGTAGTTATATATGTGAGTTTCTAGTAGTATTTAACATTTTTTCTATTAAAAAAAAAA	INTERGENIC	--
Ca_LG_1639516	Ca_chr_1	639516	T/A	--	ATTGACAAATATCTGTATTATTATACTGAAAATCATGTCTCAGATTTAAACTCATAACCT[T/A]GTAGTTATATATGTGAGTTTCTAGTAGTATTTAACATTTTTTCTATTAAAAAAAAAAAAA	INTERGENIC	--
Ca_LG_1639525	Ca_chr_1	639525	A/G	--	TATCTGTATTATTATACTGAAAATCATGTCTCAGATTTAAACTCATAACCTTGTAGTTAT[A/G]TATGTGAGTTTCTAGTAGTATTTAACATTTTTTCTATTAAAAAAAAAAAAAAAAAACTCA	INTERGENIC	--
Ca_LG_1639527	Ca_chr_1	639527	A/G	--	TCTGTATTATTATACTGAAAATCATGTCTCAGATTTAAACTCATAACCTTGTAGTTATAT[A/G]TGTGAGTTTCTAGTAGTATTTAACATTTTTTCTATTAAAAAAAAAAAAAAAAAACTCAAT	INTERGENIC	--
Ca_LG_1639533	Ca_chr_1	639533	G/A	--	TTATTATACTGAAAATCATGTCTCAGATTTAAACTCATAACCTTGTAGTTATATATGTGA[G/A]TTTCTAGTAGTATTTAACATTTTTTCTATTAAAAAAAAAAAAAAAAAACTCAATTGCTAA	INTERGENIC	--
Ca_LG_1639611	Ca_chr_1	639611	A/T	--	CATTTTTTCTATTAAAAAAAAAAAAAAAAAACTCAATTGCTAAATAACTTTTTGTCAAAA[A/T]CATATTTTATAAAAAAATTAAATATGTTTTTAGTCGTTACAAAGTTATCATCTTTACTAA	INTERGENIC	--
Ca_LG_1639612	Ca_chr_1	639612	C/A	--	ATTTTTTCTATTAAAAAAAAAAAAAAAAAACTCAATTGCTAAATAACTTTTTGTCAAAAA[C/A]ATATTTTATAAAAAAATTAAATATGTTTTTAGTCGTTACAAAGTTATCATCTTTACTAAT	INTERGENIC	--
Ca_LG_1639616	Ca_chr_1	639616	T/C	--	TTTCTATTAAAAAAAAAAAAAAAAAACTCAATTGCTAAATAACTTTTTGTCAAAAACATA[T/C]TTTATAAAAAAATTAAATATGTTTTTAGTCGTTACAAAGTTATCATCTTTACTAATTAAT	INTERGENIC	--
Ca_LG_1639618	Ca_chr_1	639618	T/C	--	TCTATTAAAAAAAAAAAAAAAAAACTCAATTGCTAAATAACTTTTTGTCAAAAACATATT[T/C]TATAAAAAAATTAAATATGTTTTTAGTCGTTACAAAGTTATCATCTTTACTAATTAATAT	INTERGENIC	--
Ca_LG_1639651	Ca_chr_1	639651	C/A	--	TAAATAACTTTTTGTCAAAAACATATTTTATAAAAAAATTAAATATGTTTTTAGTCGTTA[C/A]AAAGTTATCATCTTTACTAATTAATATTATTAGTATTTTACAGTTGATATCATCAATATA	INTERGENIC	--
Ca_LG_1639682	Ca_chr_1	639682	T/A	--	AAAAAAATTAAATATGTTTTTAGTCGTTACAAAGTTATCATCTTTACTAATTAATATTAT[T/A]AGTATTTTACAGTTGATATCATCAATATATCATCGAATCCATATACATATAAATCACCAT	INTERGENIC	--
Ca_LG_1639693	Ca_chr_1	639693	A/G	--	ATATGTTTTTAGTCGTTACAAAGTTATCATCTTTACTAATTAATATTATTAGTATTTTAC[A/G]GTTGATATCATCAATATATCATCGAATCCATATACATATAAATCACCATACCTGTCATAA	INTERGENIC	--
Ca_LG_1639696	Ca_chr_1	639696	T/G	--	TGTTTTTAGTCGTTACAAAGTTATCATCTTTACTAATTAATATTATTAGTATTTTACAGT[T/G]GATATCATCAATATATCATCGAATCCATATACATATAAATCACCATACCTGTCATAAGTG	INTERGENIC	--
Ca_LG_1640022	Ca_chr_1	640022	A/C	--	CACCTCCAAGAAACTCTTGAAAAGCTGAAATTAACATCCATTAATATCTAATATATCCAC[A/C]ACAAAGCACAAAGTAAGAATGATGCTTTTTTTACCTCACAAATTATATTACTCTATTTAT	INTERGENIC	--
Ca_LG_1640095	Ca_chr_1	640095	G/T	--	GTAAGAATGATGCTTTTTTTACCTCACAAATTATATTACTCTATTTATTTTAAATTAATT[G/T]TCGTTTTAATAAAAAAAAATCTAAATTAACTCGAGTTTAGTAAAGGTAAAAAAATTCTGA	INTERGENIC	--
Ca_LG_1640141	Ca_chr_1	640141	G/A	--	ATTTTAAATTAATTGTCGTTTTAATAAAAAAAAATCTAAATTAACTCGAGTTTAGTAAAG[G/A]TAAAAAAATTCTGAATTGATTGTCGCTTTCGTATTTCAATGCAAGTTAGTTATATTTTTT	INTERGENIC	--
Ca_LG_1640173	Ca_chr_1	640173	T/C	--	AATCTAAATTAACTCGAGTTTAGTAAAGGTAAAAAAATTCTGAATTGATTGTCGCTTTCG[T/C]ATTTCAATGCAAGTTAGTTATATTTTTTTCTATTTTTGTTATGACATAATATTTTTGATT	INTERGENIC	--
Ca_LG_1640216	Ca_chr_1	640216	G/C	--	ATTGATTGTCGCTTTCGTATTTCAATGCAAGTTAGTTATATTTTTTTCTATTTTTGTTAT[G/C]ACATAATATTTTTGATTGATATAGTATCATTTATTGACAAATAAATAGGATTAATTTATT	INTERGENIC	--
Ca_LG_1640263	Ca_chr_1	640263	A/G	--	CTATTTTTGTTATGACATAATATTTTTGATTGATATAGTATCATTTATTGACAAATAAAT[A/G]GGATTAATTTATTTAGATTTTTTGTATTGAATCTCTTGAATATCTTATGCATTATTGACT	INTERGENIC	--
Ca_LG_1640296	Ca_chr_1	640296	C/T	--	TATAGTATCATTTATTGACAAATAAATAGGATTAATTTATTTAGATTTTTTGTATTGAAT[C/T]TCTTGAATATCTTATGCATTATTGACTTAAAAAAGTTTGTTAAGCATGTGTGCATTTATG	INTERGENIC	--
Ca_LG_1640301	Ca_chr_1	640301	G/C	--	TATCATTTATTGACAAATAAATAGGATTAATTTATTTAGATTTTTTGTATTGAATCTCTT[G/C]AATATCTTATGCATTATTGACTTAAAAAAGTTTGTTAAGCATGTGTGCATTTATGATCAG	INTERGENIC	--
Ca_LG_1640378	Ca_chr_1	640378	T/A	--	TTGACTTAAAAAAGTTTGTTAAGCATGTGTGCATTTATGATCAGAAGGTCTTCAATTTTC[T/A]AAACAAAAAATTGTGAGTAATTTTAAAAATAAATTATAAGAATATAGAGTTAGTTTAGTA	INTERGENIC	--
Ca_LG_1640393	Ca_chr_1	640393	G/T	--	TTGTTAAGCATGTGTGCATTTATGATCAGAAGGTCTTCAATTTTCTAAACAAAAAATTGT[G/T]AGTAATTTTAAAAATAAATTATAAGAATATAGAGTTAGTTTAGTAAATTTGTTACACGCA	INTERGENIC	--
Ca_LG_1640394	Ca_chr_1	640394	A/G	--	TGTTAAGCATGTGTGCATTTATGATCAGAAGGTCTTCAATTTTCTAAACAAAAAATTGTG[A/G]GTAATTTTAAAAATAAATTATAAGAATATAGAGTTAGTTTAGTAAATTTGTTACACGCAT	INTERGENIC	--
Ca_LG_1640523	Ca_chr_1	640523	A/G	--	TTATTGAATTTGTTAGTATTTGTGTAAAAAAATTAAATGACAATCACTTTAAAAGGAAAA[A/G]AGTCCACAGTAAATGCATCACCTAAAACCATCATGCTTCAAATTCATGCACATGTAGATA	INTERGENIC	--
Ca_LG_1640543	Ca_chr_1	640543	A/G	--	TGTGTAAAAAAATTAAATGACAATCACTTTAAAAGGAAAAAAGTCCACAGTAAATGCATC[A/G]CCTAAAACCATCATGCTTCAAATTCATGCACATGTAGATAAAATTTAACAACCCTAAGCT	INTERGENIC	--
Ca_LG_1640934	Ca_chr_1	640934	T/A	--	AGAAAGAAAAAAAAGGAGAATCCAACCTTGAGAATGTCAACATTCAATCTAATGTTGTTG[T/A]TGTGGGGAGGGAGTAAACTCAAATAAAACATCAATTGATTTTTAATTTAATTTTTAAAGT	INTERGENIC	--
Ca_LG_1641008	Ca_chr_1	641008	A/T	--	TAAACTCAAATAAAACATCAATTGATTTTTAATTTAATTTTTAAAGTAAATATGGTGTTT[A/T]AAAAAATATATAACAATTATGTTGAGAATTTTTTGTTAGGATTTGAGAGAGAGAAAGAGA	INTERGENIC	--
Ca_LG_1641220	Ca_chr_1	641220	A/G	--	TTTGCTAAAAAACTTGTTTGGTGGGTGCTTGTCATGTGTCCAATCCTAATGGTGGGTAAA[A/G]GAATTCAAAATGTAATTAAGTTAATTTAATTCTTATTTTAGTAGAAAAAATATTTAAAAT	INTERGENIC	--
Ca_LG_1641234	Ca_chr_1	641234	A/G	--	TGTTTGGTGGGTGCTTGTCATGTGTCCAATCCTAATGGTGGGTAAAAGAATTCAAAATGT[A/G]ATTAAGTTAATTTAATTCTTATTTTAGTAGAAAAAATATTTAAAATATTGAAATTATTTT	INTERGENIC	--
Ca_LG_1641273	Ca_chr_1	641273	T/G	--	GGGTAAAAGAATTCAAAATGTAATTAAGTTAATTTAATTCTTATTTTAGTAGAAAAAATA[T/G]TTAAAATATTGAAATTATTTTCCTTTCATGTGATTGTTTATTGTTTAGTAAAATTTACTC	INTERGENIC	--
Ca_LG_1641275	Ca_chr_1	641275	T/C	--	GTAAAAGAATTCAAAATGTAATTAAGTTAATTTAATTCTTATTTTAGTAGAAAAAATATT[T/C]AAAATATTGAAATTATTTTCCTTTCATGTGATTGTTTATTGTTTAGTAAAATTTACTCAT	INTERGENIC	--
Ca_LG_1641312	Ca_chr_1	641312	T/C	--	CTTATTTTAGTAGAAAAAATATTTAAAATATTGAAATTATTTTCCTTTCATGTGATTGTT[T/C]ATTGTTTAGTAAAATTTACTCATATTTTAGTTTATATAGATTAATTAATTAATTAAAATG	INTERGENIC	--
Ca_LG_1641340	Ca_chr_1	641340	T/A	--	TATTGAAATTATTTTCCTTTCATGTGATTGTTTATTGTTTAGTAAAATTTACTCATATTT[T/A]AGTTTATATAGATTAATTAATTAATTAAAATGTTAACTATTCTTATCTAATAAAAATTAA	INTERGENIC	--
Ca_LG_1641386	Ca_chr_1	641386	T/A	--	ATTTACTCATATTTTAGTTTATATAGATTAATTAATTAATTAAAATGTTAACTATTCTTA[T/A]CTAATAAAAATTAACTTAGTTAATAAGAATTTAATTCACGTCTTGTTAAGATTTGAGTAC	INTERGENIC	--
Ca_LG_1641398	Ca_chr_1	641398	T/C	--	TTTAGTTTATATAGATTAATTAATTAATTAAAATGTTAACTATTCTTATCTAATAAAAAT[T/C]AACTTAGTTAATAAGAATTTAATTCACGTCTTGTTAAGATTTGAGTACAAATTTCATAGA	INTERGENIC	--
Ca_LG_1641406	Ca_chr_1	641406	T/C	--	ATATAGATTAATTAATTAATTAAAATGTTAACTATTCTTATCTAATAAAAATTAACTTAG[T/C]TAATAAGAATTTAATTCACGTCTTGTTAAGATTTGAGTACAAATTTCATAGATGATATAA	INTERGENIC	--
Ca_LG_1641425	Ca_chr_1	641425	C/G	--	TTAAAATGTTAACTATTCTTATCTAATAAAAATTAACTTAGTTAATAAGAATTTAATTCA[C/G]GTCTTGTTAAGATTTGAGTACAAATTTCATAGATGATATAAAAAATGGATAATATAAAAA	INTERGENIC	--
Ca_LG_1641429	Ca_chr_1	641429	T/G	--	AATGTTAACTATTCTTATCTAATAAAAATTAACTTAGTTAATAAGAATTTAATTCACGTC[T/G]TGTTAAGATTTGAGTACAAATTTCATAGATGATATAAAAAATGGATAATATAAAAATTTA	INTERGENIC	--
Ca_LG_1641430	Ca_chr_1	641430	T/C	--	ATGTTAACTATTCTTATCTAATAAAAATTAACTTAGTTAATAAGAATTTAATTCACGTCT[T/C]GTTAAGATTTGAGTACAAATTTCATAGATGATATAAAAAATGGATAATATAAAAATTTAT	INTERGENIC	--
Ca_LG_1641431	Ca_chr_1	641431	G/A	--	TGTTAACTATTCTTATCTAATAAAAATTAACTTAGTTAATAAGAATTTAATTCACGTCTT[G/A]TTAAGATTTGAGTACAAATTTCATAGATGATATAAAAAATGGATAATATAAAAATTTATT	INTERGENIC	--
Ca_LG_1641465	Ca_chr_1	641465	A/G	--	GTTAATAAGAATTTAATTCACGTCTTGTTAAGATTTGAGTACAAATTTCATAGATGATAT[A/G]AAAAATGGATAATATAAAAATTTATTTATTTATTAATAATTTTTAAATTAGAAAACAAAC	INTERGENIC	--
Ca_LG_1641472	Ca_chr_1	641472	G/A	--	AGAATTTAATTCACGTCTTGTTAAGATTTGAGTACAAATTTCATAGATGATATAAAAAAT[G/A]GATAATATAAAAATTTATTTATTTATTAATAATTTTTAAATTAGAAAACAAACATTTTTT	INTERGENIC	--
Ca_LG_1641515	Ca_chr_1	641515	A/G	--	TAGATGATATAAAAAATGGATAATATAAAAATTTATTTATTTATTAATAATTTTTAAATT[A/G]GAAAACAAACATTTTTTGAGTTTTTTATTCAACAAAAAAAAATACTTTTTGAGTATTGAA	INTERGENIC	--
Ca_LG_1641533	Ca_chr_1	641533	G/A	--	GATAATATAAAAATTTATTTATTTATTAATAATTTTTAAATTAGAAAACAAACATTTTTT[G/A]AGTTTTTTATTCAACAAAAAAAAATACTTTTTGAGTATTGAAGATTCAACGTATTCTAGT	INTERGENIC	--
Ca_LG_1641678	Ca_chr_1	641678	C/T	--	AATTTTCTTTTCTATTCACTTTTAAGCGATTATTTACGTTTAATAAATATCCAACTCATC[C/T]GATATATAACTCGTTTAAGATTTATCTTATTATTTTCATTTAATAAATAGTTAATAATTA	INTERGENIC	--
Ca_LG_1641679	Ca_chr_1	641679	G/A	--	ATTTTCTTTTCTATTCACTTTTAAGCGATTATTTACGTTTAATAAATATCCAACTCATCC[G/A]ATATATAACTCGTTTAAGATTTATCTTATTATTTTCATTTAATAAATAGTTAATAATTAT	INTERGENIC	--
Ca_LG_1641691	Ca_chr_1	641691	G/A	--	ATTCACTTTTAAGCGATTATTTACGTTTAATAAATATCCAACTCATCCGATATATAACTC[G/A]TTTAAGATTTATCTTATTATTTTCATTTAATAAATAGTTAATAATTATAATAAGATGTCG	INTERGENIC	--
Ca_LG_1641734	Ca_chr_1	641734	A/G	--	CATCCGATATATAACTCGTTTAAGATTTATCTTATTATTTTCATTTAATAAATAGTTAAT[A/G]ATTATAATAAGATGTCGCAAATTATTAACCATTAAAAAAATATAATTAACTATGAATTTG	INTERGENIC	--
Ca_LG_1641784	Ca_chr_1	641784	C/T	--	AATAGTTAATAATTATAATAAGATGTCGCAAATTATTAACCATTAAAAAAATATAATTAA[C/T]TATGAATTTGAACTCTATTAATCATGATTTTCAATTGTTTATATATATATATATATATTC	INTERGENIC	--
Ca_LG_1641794	Ca_chr_1	641794	G/A	--	AATTATAATAAGATGTCGCAAATTATTAACCATTAAAAAAATATAATTAACTATGAATTT[G/A]AACTCTATTAATCATGATTTTCAATTGTTTATATATATATATATATATTCTGATAAGTAT	INTERGENIC	--
Ca_LG_1641810	Ca_chr_1	641810	G/A	--	CGCAAATTATTAACCATTAAAAAAATATAATTAACTATGAATTTGAACTCTATTAATCAT[G/A]ATTTTCAATTGTTTATATATATATATATATATTCTGATAAGTATAATTCAAAATAATAAC	INTERGENIC	--
Ca_LG_1641841	Ca_chr_1	641841	A/T	--	TAACTATGAATTTGAACTCTATTAATCATGATTTTCAATTGTTTATATATATATATATAT[A/T]TTCTGATAAGTATAATTCAAAATAATAACTATAAAGTTATTTGATTTGTTTGAGCACATT	INTERGENIC	--
Ca_LG_1641844	Ca_chr_1	641844	C/T	--	CTATGAATTTGAACTCTATTAATCATGATTTTCAATTGTTTATATATATATATATATATT[C/T]TGATAAGTATAATTCAAAATAATAACTATAAAGTTATTTGATTTGTTTGAGCACATTAGA	INTERGENIC	--
Ca_LG_1641846	Ca_chr_1	641846	G/C	--	ATGAATTTGAACTCTATTAATCATGATTTTCAATTGTTTATATATATATATATATATTCT[G/C]ATAAGTATAATTCAAAATAATAACTATAAAGTTATTTGATTTGTTTGAGCACATTAGAAC	INTERGENIC	--
Ca_LG_1641847	Ca_chr_1	641847	A/G	--	TGAATTTGAACTCTATTAATCATGATTTTCAATTGTTTATATATATATATATATATTCTG[A/G]TAAGTATAATTCAAAATAATAACTATAAAGTTATTTGATTTGTTTGAGCACATTAGAACC	INTERGENIC	--
Ca_LG_1641935	Ca_chr_1	641935	G/C	--	AAGTTATTTGATTTGTTTGAGCACATTAGAACCCTTCTTCATATTTAGTGTGTGAATTTT[G/C]ATATTAAACTTTTTCAAACAAAAAAATAATACATATATATTCATCAATCATTCAAATTGT	INTERGENIC	--
Ca_LG_1641946	Ca_chr_1	641946	T/C	--	TTTGTTTGAGCACATTAGAACCCTTCTTCATATTTAGTGTGTGAATTTTGATATTAAACT[T/C]TTTCAAACAAAAAAATAATACATATATATTCATCAATCATTCAAATTGTGTTTAAATATA	INTERGENIC	--
Ca_LG_1641962	Ca_chr_1	641962	T/G	--	AGAACCCTTCTTCATATTTAGTGTGTGAATTTTGATATTAAACTTTTTCAAACAAAAAAA[T/G]AATACATATATATTCATCAATCATTCAAATTGTGTTTAAATATATTGAATTTTCATGTGT	INTERGENIC	--
Ca_LG_1641983	Ca_chr_1	641983	T/C	--	TGTGTGAATTTTGATATTAAACTTTTTCAAACAAAAAAATAATACATATATATTCATCAA[T/C]CATTCAAATTGTGTTTAAATATATTGAATTTTCATGTGTTTAAATAAAAATAATATGCAT	INTERGENIC	--
Ca_LG_1641992	Ca_chr_1	641992	T/C	--	TTTGATATTAAACTTTTTCAAACAAAAAAATAATACATATATATTCATCAATCATTCAAA[T/C]TGTGTTTAAATATATTGAATTTTCATGTGTTTAAATAAAAATAATATGCATTGATCGTTG	INTERGENIC	--
Ca_LG_1642010	Ca_chr_1	642010	A/G	--	CAAACAAAAAAATAATACATATATATTCATCAATCATTCAAATTGTGTTTAAATATATTG[A/G]ATTTTCATGTGTTTAAATAAAAATAATATGCATTGATCGTTGACTTTTACACGTGTCTTT	INTERGENIC	--
Ca_LG_1642012	Ca_chr_1	642012	T/C	--	AACAAAAAAATAATACATATATATTCATCAATCATTCAAATTGTGTTTAAATATATTGAA[T/C]TTTCATGTGTTTAAATAAAAATAATATGCATTGATCGTTGACTTTTACACGTGTCTTTCT	INTERGENIC	--
Ca_LG_1642016	Ca_chr_1	642016	C/G	--	AAAAAATAATACATATATATTCATCAATCATTCAAATTGTGTTTAAATATATTGAATTTT[C/G]ATGTGTTTAAATAAAAATAATATGCATTGATCGTTGACTTTTACACGTGTCTTTCTTTGT	INTERGENIC	--
Ca_LG_1642048	Ca_chr_1	642048	C/G	--	CAAATTGTGTTTAAATATATTGAATTTTCATGTGTTTAAATAAAAATAATATGCATTGAT[C/G]GTTGACTTTTACACGTGTCTTTCTTTGTCTCAATAGTTTCTTAATTCTTACACATTTCAT	INTERGENIC	--
Ca_LG_1642063	Ca_chr_1	642063	G/A	--	TATATTGAATTTTCATGTGTTTAAATAAAAATAATATGCATTGATCGTTGACTTTTACAC[G/A]TGTCTTTCTTTGTCTCAATAGTTTCTTAATTCTTACACATTTCATTGATCATTCATTCAA	INTERGENIC	--
Ca_LG_1642092	Ca_chr_1	642092	A/G	--	AATAATATGCATTGATCGTTGACTTTTACACGTGTCTTTCTTTGTCTCAATAGTTTCTTA[A/G]TTCTTACACATTTCATTGATCATTCATTCAACAATAATCATAAAAACAATGGCTGCAACT	INTERGENIC	--
Ca_LG_1642130	Ca_chr_1	642130	T/C	--	TCTTTGTCTCAATAGTTTCTTAATTCTTACACATTTCATTGATCATTCATTCAACAATAA[T/C]CATAAAAACAATGGCTGCAACTTTAGTAGGAGGTGCATTTCTCTCTGCTTCAATTCAAAC	INTERGENIC	--
Ca_LG_1657495	Ca_chr_1	657495	C/A	--	ATTTATTTTATATATATGATCATTATAAATAATTTTTGTACTAAATCAGCATATATATTT[C/A]ATTTTTAACAAAACTATCTTTAAAAAAATTGAGATCTCCCATAAAACTTTTTATATTGAC	INTERGENIC	--
Ca_LG_1657557	Ca_chr_1	657557	A/C	--	TTTTTAACAAAACTATCTTTAAAAAAATTGAGATCTCCCATAAAACTTTTTATATTGACC[A/C]CAACAATTACACTTTATATTTATTTATTGATTTACTATAATTTATTTTACAAAATAGCAA	INTERGENIC	--
Ca_LG_1657627	Ca_chr_1	657627	G/C	--	CACTTTATATTTATTTATTGATTTACTATAATTTATTTTACAAAATAGCAAAGTAAGTGC[G/C]TTATTAACGACATCGTATCATCTTAAAGCAACCACCGGCTTCCCTCGAGCCCTAATTCAT	INTERGENIC	--
Ca_LG_1657699	Ca_chr_1	657699	C/T	--	ATCGTATCATCTTAAAGCAACCACCGGCTTCCCTCGAGCCCTAATTCATCACACGCGCCG[C/T]CGTCATTCACTTACTCCGGCCGGTACCATGGTCCGCCGCAAACGGGAAAATCTCCCACCG	INTERGENIC	--
Ca_LG_1677063	Ca_chr_1	677063	A/G	--	ATAATTTATATATGTTGGTAGAATCATTAGTTATATTATTTAGAATTACTTGGCGAACCA[A/G]CCAGTCAATGTGTTGGTTCATCACCTAAAAGGTGTATAGCGATTTTCAATTACATACCTT	INTERGENIC	--
Ca_LG_1677073	Ca_chr_1	677073	G/C	--	TATGTTGGTAGAATCATTAGTTATATTATTTAGAATTACTTGGCGAACCAACCAGTCAAT[G/C]TGTTGGTTCATCACCTAAAAGGTGTATAGCGATTTTCAATTACATACCTTTAGTTGACTT	INTERGENIC	--
Ca_LG_1677075	Ca_chr_1	677075	G/T	--	TGTTGGTAGAATCATTAGTTATATTATTTAGAATTACTTGGCGAACCAACCAGTCAATGT[G/T]TTGGTTCATCACCTAAAAGGTGTATAGCGATTTTCAATTACATACCTTTAGTTGACTTGT	INTERGENIC	--
Ca_LG_1677079	Ca_chr_1	677079	G/A	--	GGTAGAATCATTAGTTATATTATTTAGAATTACTTGGCGAACCAACCAGTCAATGTGTTG[G/A]TTCATCACCTAAAAGGTGTATAGCGATTTTCAATTACATACCTTTAGTTGACTTGTTATG	INTERGENIC	--
Ca_LG_1677088	Ca_chr_1	677088	C/T	--	ATTAGTTATATTATTTAGAATTACTTGGCGAACCAACCAGTCAATGTGTTGGTTCATCAC[C/T]TAAAAGGTGTATAGCGATTTTCAATTACATACCTTTAGTTGACTTGTTATGTTCTGTCCA	INTERGENIC	--
Ca_LG_1677102	Ca_chr_1	677102	G/A	--	TTAGAATTACTTGGCGAACCAACCAGTCAATGTGTTGGTTCATCACCTAAAAGGTGTATA[G/A]CGATTTTCAATTACATACCTTTAGTTGACTTGTTATGTTCTGTCCACCCTTCTTTAAAAA	INTERGENIC	--
Ca_LG_1677126	Ca_chr_1	677126	G/A	--	AGTCAATGTGTTGGTTCATCACCTAAAAGGTGTATAGCGATTTTCAATTACATACCTTTA[G/A]TTGACTTGTTATGTTCTGTCCACCCTTCTTTAAAAAAACACATCAAGTGTTTTTTTTTTT	INTERGENIC	--
Ca_LG_1677137	Ca_chr_1	677137	A/C	--	TGGTTCATCACCTAAAAGGTGTATAGCGATTTTCAATTACATACCTTTAGTTGACTTGTT[A/C]TGTTCTGTCCACCCTTCTTTAAAAAAACACATCAAGTGTTTTTTTTTTTCCTTCATAATT	INTERGENIC	--
Ca_LG_1677295	Ca_chr_1	677295	T/C	--	ATATAAATTTAATATAAGTGTATTAATAATTGTAATTCAATAACAATTCGTCTCATATCA[T/C]ATAAACACATGAACTATTTTTTTTCAATATTGATGTATCTTACTATCACACAAACACATA	INTERGENIC	--
Ca_LG_1677325	Ca_chr_1	677325	T/A	--	TGTAATTCAATAACAATTCGTCTCATATCATATAAACACATGAACTATTTTTTTTCAATA[T/A]TGATGTATCTTACTATCACACAAACACATAAATTATTATTATTTTAAATAACTGTAACAT	INTERGENIC	--
Ca_LG_1677454	Ca_chr_1	677454	T/G	--	AAAACACATTAGGTGCTTTTCCTATAATTCTCAACATAAAACACACATTTCTAATCATAA[T/G]AAACTTTAAAAATATTATGAATTTAATAAAAAAATTAAAAATCATATAAAAAATATCTAA	INTERGENIC	--
Ca_LG_1677537	Ca_chr_1	677537	A/T	--	TTAATAAAAAAATTAAAAATCATATAAAAAATATCTAAGAAAATACACCTAAATTTTGTG[A/T]GCGTAAAAAATTATAGTGACATCACATGCTCTATTTTATTTTTGTTGACACAAATTAAAT	INTERGENIC	--
Ca_LG_1677538	Ca_chr_1	677538	G/T	--	TAATAAAAAAATTAAAAATCATATAAAAAATATCTAAGAAAATACACCTAAATTTTGTGA[G/T]CGTAAAAAATTATAGTGACATCACATGCTCTATTTTATTTTTGTTGACACAAATTAAATG	INTERGENIC	--
Ca_LG_1677637	Ca_chr_1	677637	T/C	--	TTTTGTTGACACAAATTAAATGTTTTGAAACAATTAAAAACTAAGAAGGGTTTAAAATTC[T/C]TCCAAACGAGAGAAATCTTCAATTTCTCATATCCAAGTCTTTCACTCCTATTTCTCTCGC	INTERGENIC	--
Ca_LG_1693337	Ca_chr_1	693337	A/G	--	TGCGTTTTTGTTTTTCTTCTGCAATTGTTTGTTTTCTATTTTGTTGGTTTAATCTTTGTT[A/G]CAGATCTCAATATTGTTTTAACATTAACTCTTATTTATTTTTGTCAATTCCATGTGAATC	INTERGENIC	--
Ca_LG_1693460	Ca_chr_1	693460	C/G	--	GTTGTTACTCACTTATAAAAATAAAAATAATTTCGAATTTTTATTTCTGAAAAACATCAT[C/G]AATAAAAACTAATATTTGTCATGAGATTTTTCATATTCTCCTATTCTTAATTTAAAATTA	INTERGENIC	--
Ca_LG_1693942	Ca_chr_1	693942	A/G	--	AATTTTTTATTGAACTAAAATCCAAAATAAATCAAAGTGGCTACCTTCTACACTTCTATA[A/G]ATTAAAATGGTAGTTTCCTTCATAAAAATTAGACTTAAATATAGTTTTTGTCCCCCTATT	INTERGENIC	--
Ca_LG_1694092	Ca_chr_1	694092	C/T	--	TTTTATTTCTCCATAGTTTTGATCCCCAAATAAAATTTTAGTCAAAAACATAATGAAGTG[C/T]TTTTTTTTTTTAGGTTTATTTAAGTCATACTATGTTTTAAGATCTTTCGATGCACTAATA	INTERGENIC	--
Ca_LG_1695063	Ca_chr_1	695063	A/G	--	TTATCAAGATTTGTGTTATATTCCCTTAAAATCGTATTCTTCACATGTGGATGGCATGTA[A/G]AAAGAGAAATAGTTTTATTTTATTTTCTTCCAATTTCTTTGTATTCTTTTACGAAAATGG	INTERGENIC	--
Ca_LG_1695076	Ca_chr_1	695076	T/G	--	TGTTATATTCCCTTAAAATCGTATTCTTCACATGTGGATGGCATGTAAAAAGAGAAATAG[T/G]TTTATTTTATTTTCTTCCAATTTCTTTGTATTCTTTTACGAAAATGGTCCACCGTCGACT	INTERGENIC	--
Ca_LG_1695166	Ca_chr_1	695166	T/G	--	ATTCTTTTACGAAAATGGTCCACCGTCGACTCTTCCCACGTTACTCACATAGTAGGCATT[T/G]TGAAAACCAAATTTCCACAACATTGTCACCATTTTCATTTAAAATCATGTGTAGTGCTTT	INTERGENIC	--
Ca_LG_1695247	Ca_chr_1	695247	A/C	--	CATTGTCACCATTTTCATTTAAAATCATGTGTAGTGCTTTATTCGTTCTTTTTATTCATT[A/C]AAACTTTATTTGTTTTTTATTTAATTAAAAAATATTATATTTATTAATAAATATTATATT	INTERGENIC	--
Ca_LG_1695374	Ca_chr_1	695374	T/C	--	TAAAATATAATTTAACTGACAAATATAAATATTGTTAAATTAAATATTATATATCGAATT[T/C]AAATCTAAAATTTTATAATTATGAACAATTTTATTTAAAAAAATATTTTTATTTTAAAAT	INTERGENIC	--
Ca_LG_1695743	Ca_chr_1	695743	A/C	--	CTCCACATTGCTTGAGAAGATGAACTTTAAATGTTACATCTTACTTCAATTATTAGATTT[A/C]CTTATTTTTATCTGAAGTGTATTAATTATTTTTTAACTAACATATTTCTAATTTTATTAC	INTERGENIC	--
Ca_LG_1695833	Ca_chr_1	695833	C/A	--	TTTTTAACTAACATATTTCTAATTTTATTACATTATTTTCTGTTATTTGTAACAAATATT[C/A]TAATGAAAATATTAAATAATTATTTCTTACAAAGAGTAAAAGTATAAACAATATTAATAT	INTERGENIC	--
Ca_LG_1695838	Ca_chr_1	695838	G/A	--	AACTAACATATTTCTAATTTTATTACATTATTTTCTGTTATTTGTAACAAATATTCTAAT[G/A]AAAATATTAAATAATTATTTCTTACAAAGAGTAAAAGTATAAACAATATTAATATCAACA	INTERGENIC	--
Ca_LG_1695917	Ca_chr_1	695917	C/T	--	TTCTTACAAAGAGTAAAAGTATAAACAATATTAATATCAACAAAAAAATTTGCAGGATAT[C/T]ATTTTTTAATTAAAAAGAGGATATTAATACCTTTTCTCCCACTACTTCTCCACATTAAGA	INTERGENIC	--
Ca_LG_1696009	Ca_chr_1	696009	T/C	--	TTTTCTCCCACTACTTCTCCACATTAAGAAAAAAAATGTAAATGTTGCTCTTCTCTCCAC[T/C]ATGTTAATTATTGGACTTAAATGTAATTTTAATTTTTTTATTTTTATTGATTCACGAAAT	INTERGENIC	--
Ca_LG_1696144	Ca_chr_1	696144	C/T	--	TAAAAGTCGATCTCTCTGATTTTTAAACTAAAAAGTGATTATATGAAATATGTTAAATAA[C/T]GTGGTATATTGAAATAAAATATCATGAAAACTTATATTTCTAACTTTTGAAATTTTTCAT	INTERGENIC	--
Ca_LG_1696149	Ca_chr_1	696149	T/C	--	GTCGATCTCTCTGATTTTTAAACTAAAAAGTGATTATATGAAATATGTTAAATAACGTGG[T/C]ATATTGAAATAAAATATCATGAAAACTTATATTTCTAACTTTTGAAATTTTTCATATTTT	INTERGENIC	--
Ca_LG_1696246	Ca_chr_1	696246	C/T	--	AACTTTTGAAATTTTTCATATTTTTAATTTAATTAATGACATATGAATAATTAATGCATC[C/T]GAATGATTTTAGATCATAGAATTATATGTCTCATCTTTAAAAATATAAAAAATTATAATT	INTERGENIC	--
Ca_LG_1696258	Ca_chr_1	696258	G/T	--	TTTTCATATTTTTAATTTAATTAATGACATATGAATAATTAATGCATCCGAATGATTTTA[G/T]ATCATAGAATTATATGTCTCATCTTTAAAAATATAAAAAATTATAATTTCTTAGTTAAAA	INTERGENIC	--
Ca_LG_1696308	Ca_chr_1	696308	C/T	--	AATGATTTTAGATCATAGAATTATATGTCTCATCTTTAAAAATATAAAAAATTATAATTT[C/T]TTAGTTAAAATATTAAAAGAAGAGACTAAAATTGTCGACTTTTAAAATAGGAAAGTCTTA	INTERGENIC	--
Ca_LG_1696528	Ca_chr_1	696528	T/A	--	ACTTGATAAATTTAAAGTACAAATGAATGGAAGAGAATTTTTTTTTAACAAGACAAACTA[T/A]AAATATATTAAAAACTATTTACATATGTAGTGTAATGAATATGAAAAAGAAAAATACAAA	INTERGENIC	--
[truncated: 891,132+ more rows]
[truncated: 5 more columns]
