# Supplementary material for: A Multiple QTL-Seq Strategy Delineates Potential Genomic Loci Governing Flowering Time in Chickpea
Source: Front Plant Sci. 2017 Jul 11;8:1105. doi: 10.3389/fpls.2017.01105 (PMC5508101; doi:10.3389/fpls.2017.01105)
Supplement: Supplementary file 3 [file Table_S3.xlsx]

## Sheet: Chr 5-8
Table S3. Structural and functional annotation of SNPs mapped on chromosomes (5-8) of desi chickpea genome
SNP IDs	Chromosomes	Physical positions (bp)	SNPs	Gene accession IDs	Tag sequences	Sequence components of genes	Putative functions
Ca_LG_51000182	Ca_chr_5	1000182	A/C	--	AGATGCATTGGTTTGATGGCTAACAAATACATTAAACTCAAGTATTGCAACTACTTGACA[A/C]AAGTAATAAATTAAATTATTTAATTTTACTACATTAATATAACTATTTGATAATTTCAAA	INTERGENIC	--
Ca_LG_510002599	Ca_chr_5	10002599	A/C	Ca_12453.1	ATATTCAGAGGGCAACATGCAGTACACATGCTGAATGCCGATGCATACTTCTAAATTAAA[A/C]AGTTGAAGATATGCTTTGTGCTTTCCTGACCCTTACATTTAAAACAGGGGATAAATCTGC	NON_SYNONYMOUS_CODING	----
Ca_LG_510003494	Ca_chr_5	10003494	T/G	--	GTCCCAACAAAAATTTAAATTTATTCATGCTCCCAATTTCAATCATTATTTACTTGACAT[T/G]GATATTCTTATCAGATGTCATGGGCTCACACACCACAACCAGAATGGGTTTGTTGAAAGA	INTERGENIC	--
Ca_LG_510003609	Ca_chr_5	10003609	G/A	--	AAAGAAAAAATCAACACTTGATTGAAAAACATGTACAATTATTCAACATAATGTTCCTCG[G/A]TTGCTTATAGGGACACCATATAAAGTAAATGTTTGAGTGATGTGTGCTGTATGTACAGAC	INTERGENIC	--
Ca_LG_510003912	Ca_chr_5	10003912	G/A	--	AGCAAAATGAGTTCTATGAGAGATTTTGACTCCCTCCTCTCTTAAAAATCGAACCAAACG[G/A]CAGAAACTTAAAAATATTCCCTCTCCTCCCCTCCATCTACCTCTCTCTTTTTCTTATTTT	INTERGENIC	--
Ca_LG_510004063	Ca_chr_5	10004063	C/T	--	TGACTAACAACCCCCTCAAATTGATGTGGCTGGTCAAGAAGCATCAATTTACTAATGTGC[C/T]GGGTGAGGCACAATGTTGGTAAGAATATCAGCAATTTGCAATTGAGTGTTGATATGAGGT	INTERGENIC	--
Ca_LG_51000424	Ca_chr_5	1000424	C/G	--	TAGTGATATCACGCTACGGATTGGGTTACATACACTCAATTCCTATTGATATCATGCAAC[C/G]AAGTAATGGATTGTTGAGTCCTAATGTAAAAGTTAGTGTTCCTGGTTTACTTTTTATGGA	INTERGENIC	--
Ca_LG_510004840	Ca_chr_5	10004840	A/G	--	ATCGCATAATTGCATGAGTTAAAGAAAGATCGTAAGGCCCGTTTTAGATTTTGAACCCAA[A/G]GTCATGCGTGACCCAACTGCTTTTAAAGGGTAAAAAAACCCTTTTTTTTTAAAAAAAATT	INTERGENIC	--
Ca_LG_510005517	Ca_chr_5	10005517	T/C	--	AGCCGAATTTATCATCAGCCTGAGAGAAATTTATGGCAAGCAATTAAACAAAGCAAGATT[T/C]CGTCCTTCTAAAATACTGCATTTGGAAGCTTCAAACCAATAATATCAGAGACTCAAAATA	INTERGENIC	--
Ca_LG_510005634	Ca_chr_5	10005634	T/G	--	ATATTTAAATTTGAACTTGCTTCAAGGAGAGAGGCATGCTTCAGAGAGATAAAGGCAAGT[T/G]CCAATACATCTTCGACAAAGATGGGGCCAGTGTATCTAGGACAAATTGTCAAACTGTATA	INTERGENIC	--
Ca_LG_510005991	Ca_chr_5	10005991	A/G	--	GTGTCGGAAAACTTGCCGAAAAACTTTTTCAGCAGCGACAGCAGATAGCAACAAACGGCA[A/G]GGTCTTTGAGGTAGCAGGTGTAACCGTAGTCCGAAACTAGAATACGATGGCAAATATAGA	INTERGENIC	--
Ca_LG_510006086	Ca_chr_5	10006086	A/C	--	ACTAGAATACGATGGCAAATATAGAACCAAGAAATCGAGGCGAGTTCAATGAAAGCGTTA[A/C]TCTCTTAAACAGTTGTCAGACGCACCATCACGCGCGGGGAAGCGCAAAGACATGGATCTA	INTERGENIC	--
Ca_LG_510016121	Ca_chr_5	10016121	A/T	--	TAAATGTATGACATTTAAAAAATTCATATTTAATTCATCTAAATTTAAAAAAATTTCAAA[A/T]TTGTGTGAATGAAGTTTTAATAATGGTATAAACATACTTACAAAAACCGTTCAAAAATTT	INTERGENIC	--
Ca_LG_510017136	Ca_chr_5	10017136	G/A	--	AAAAAAAAGCACAATTGAGAAAAAAATTGTGATATAAAAATTAAAACTTTGAGCATAAGG[G/A]TTGGTTTGAATTGCTTGAGATATTAACCTTCAAGTTTTCAACCTTGTGTATTTATAACAA	INTERGENIC	--
Ca_LG_510017524	Ca_chr_5	10017524	G/C	--	TATCAAGTGTATATAGGATGAAAAATAAGATCAGCATATTAAGCAGTTATGCCAGCTGTG[G/C]AGTTCTAACTGATTCAGCTTCTAGAATCTTCTGTTAGTTAAAGTCAATTAGCTAAATCAT	INTERGENIC	--
Ca_LG_51001802	Ca_chr_5	1001802	A/G	--	TTAATATCTTGTAATAATTACAAATAAACTTAGAGAAATTGGAAACGTTTACTTAATATA[A/G]GAGAACTCATTTAAGAACAAAATGCAGTTGGTCTCATGTCAAAATTCAAAACCATAAATT	INTERGENIC	--
Ca_LG_510018627	Ca_chr_5	10018627	T/C	--	AAATAATAAGGGTTTGAATATTATTGATAATAGCTTAATGCTGACTTGATTACAAAAGAT[T/C]TTAATATTAATCTCTATTTATAAAGAAACATAGACTCAATCCTAAATTAGGAATATATCA	INTERGENIC	--
Ca_LG_510028218	Ca_chr_5	10028218	G/A	Ca_12454.1	TGTTTCTGGAAAACTAACAGTTTTCGCTAGGGAGGAACGGAGGAGTGAAAACTCCTTCCG[G/A]TATTCAATGTGGGCTCCCTGCCAATATTAGAATTTACAGGGGAGAGAAGATGGGTTTGTG	INTRON	----
Ca_LG_510037745	Ca_chr_5	10037745	A/G	Ca_12454.1	TGACCATTATGAGCCATAATCATTATCTAAAAAAAACGTCATTCTTATCTTTAATCTTTA[A/G]GAATGTCAAGGTCAATTACACTTGATGGGGGGGTGTCTATGCTGAATCTTTAGTCTTGAA	INTRON	----
Ca_LG_51003886	Ca_chr_5	1003886	C/A	Ca_11948.1	CTTTTTAAATTTTAAAATATTAAAATAGAGTTTTTGAAATATAAATAAAAAAACACCATC[C/A]TCTCTACAATTTGATTCTTGATTAGAAAAATTGAATCAACAAAATGCCACATGACCATGT	DOWNSTREAM	Putative_disease_resistance_RPP13--like_protein_1
Ca_LG_510046140	Ca_chr_5	10046140	C/T	Ca_12455.1	GAGGTAAATGCGAAATAAGCGTAACCAAGGATATATTGAATTTCAGTAAGAACAATAAAC[C/T]TACTGACTTGGCAGTGATAGGTGTGGCTTTATGATGACATTATAGGGTACTTGAGAAGGG	DOWNSTREAM	----
Ca_LG_510046209	Ca_chr_5	10046209	C/A	Ca_12455.1	GGCAGTGATAGGTGTGGCTTTATGATGACATTATAGGGTACTTGAGAAGGGTATTTTAAC[C/A]GTGTATTATTGGATTAAGAGGTGATTGAAAAATATTTGACTTACTTTTGATTGGAGGCAT	DOWNSTREAM	----
Ca_LG_510047	Ca_chr_5	10047	C/G	Ca_11880.1	CAGATTTCGCGCCTGATATTAGTGATATAAGGTGCATAACTTTATAAAAATTATTTATTC[C/G]TAATGCAACATACCAAGCCCTGTACATCCAATATCGTTGTTGTTGAAAAAAGCTGTCTCT	INTRON	Phosphatidylinositol/phosphatidylcholine_transfer_protein_SFH13
Ca_LG_510049546	Ca_chr_5	10049546	T/A	Ca_12455.1	NNNNNNNNNNNNAAAATATCAAGTTAAAGTGAAAGTTGATTTTTATGACATTGAATGAAT[T/A]TCAAGTATTGAAGGTAGTAAAACTAATTTTTTCTTTACAATGAACTATATTAGGAATGCA	DOWNSTREAM	----
Ca_LG_510051113	Ca_chr_5	10051113	G/A	Ca_12455.1	ATACGGGGAGGGTAGTGAGGACAAGTAGGAGAGCTAGGGAAGTATATCTCGTGGAGCTCG[G/A]TTCACAAGATGATCGACTATCCGGTACCCCTCACGATTGGTGCTCGGGATGAATGGAGCA	SYNONYMOUS_CODING	----
Ca_LG_510051227	Ca_chr_5	10051227	T/A	--	GGAGCATGGGAAGATGCAGAGGATGCCTCAGTTAGGGTTGAGGCAGAGGCCACCATAAGT[T/A]GTTAGGGATATAGTGGTTGGGTCGGGGACTAGCGAAAAGGATAACGGGCTGATGCCAGTG	INTERGENIC	--
Ca_LG_510052086	Ca_chr_5	10052086	A/G	--	AGAATTATTTTGAAATATGCCTAGTTGACACTACTTTATTCAGAAAATCATCTAAGAATA[A/G]ACCTTTTTCATTGTCCAGATATATGTTGATGATATCATTTTTTGTTTTACTAACGGCAAG	INTERGENIC	--
Ca_LG_510053277	Ca_chr_5	10053277	T/C	--	GCGTGTTTACTTGTTTACGCGTGTTTACATGTACACGTTTGTCGTGTATGGATTTTATGT[T/C]GAAAAATGAGTCACCACCAATTTTATTTTACTAAAGGAAAGATTTGATAAAACCTAAAAT	INTERGENIC	--
Ca_LG_510053365	Ca_chr_5	10053365	T/C	--	TACTAAAGGAAAGATTTGATAAAACCTAAAATGATGATCTTGAACTAAAAATTTAAATTT[T/C]GGATGTCGATTATGAGTAGGGAAAATATTACCACCCTACACCGTTTGTTAAAACGGTGAT	INTERGENIC	--
Ca_LG_510054279	Ca_chr_5	10054279	A/T	--	TTGCGAAACGACTTGAGTTATTGCTCTTACGCTATATTTTATTACTTGTATTTGTCCCGA[A/T]GTGTGACAACAGATCAAACGGTTACTCTATAATTAATTGTATATGAACTATTTAATTATT	INTERGENIC	--
Ca_LG_510054281	Ca_chr_5	10054281	T/C	--	GCGAAACGACTTGAGTTATTGCTCTTACGCTATATTTTATTACTTGTATTTGTCCCGAGT[T/C]GTGACAACAGATCAAACGGTTACTCTATAATTAATTGTATATGAACTATTTAATTATTTA	INTERGENIC	--
Ca_LG_510054532	Ca_chr_5	10054532	G/A	--	AGTTCTTGGTATATAATATTTGTGTGTTAGTCAATTTTAATTTATGTTTTATTTATGCGG[G/A]CAATCATGAGAGACTAATACTAAACGACACATTGAAAAACAACTACGGCGAACATTTGAG	INTERGENIC	--
Ca_LG_510054761	Ca_chr_5	10054761	A/G	--	TTACAACGAGGTGTAACAGCGATAGGCGATCAGATCTTGTGATTACTGCGATCTTGGGTA[A/G]GAGATCTATGTCTTAATTTTGGGGGATTTTTCAGATTTGTCTCAACTTCTCTTCTAAGGA	INTERGENIC	--
Ca_LG_510064944	Ca_chr_5	10064944	C/T	--	NNNNAAAATAAATTGAACAATAATTCACTTATTTTACTGATTTTTATTTATAAAAAAATC[C/T]AAATTTATAGTGTATATAAAGTCGACCACGACGAAAAGATAAATTATATATAAGTTCATT	INTERGENIC	--
Ca_LG_510065090	Ca_chr_5	10065090	G/A	--	GATGTAATTATATCGAATATACTATGGATCATGGTGCAGTGGTTGAGTATGGTGCTCTCG[G/A]TCTAAAGTACTAAAGTTTTCTTTTGTAAATAAGTAGGGAACAAGAACATACTGACCAATT	INTERGENIC	--
Ca_LG_510065209	Ca_chr_5	10065209	T/A	--	TTGCTTTAGTAATACATACACACCTGGCTTAACCATGGTCCATGGTTTATTATTTTGAAT[T/A]GTTTATGCATGACACTTATTTCTACAAAAATTTTATATTTTTAAATTCATATGAATTCGT	INTERGENIC	--
Ca_LG_510065450	Ca_chr_5	10065450	T/A	--	TACTAATTAGTTACATATAGTGGATTATATTATCATCTATATCAACGAATAAAATATTTT[T/A]AAAAATTAATGTATTTGTTGTAAATTTATAATTACATTAGTTAATTTTGAAATATGTATA	INTERGENIC	--
Ca_LG_510065451	Ca_chr_5	10065451	A/C	--	ACTAATTAGTTACATATAGTGGATTATATTATCATCTATATCAACGAATAAAATATTTTA[A/C]AAAATTAATGTATTTGTTGTAAATTTATAATTACATTAGTTAATTTTGAAATATGTATAT	INTERGENIC	--
Ca_LG_510065478	Ca_chr_5	10065478	A/T	--	ATTATCATCTATATCAACGAATAAAATATTTTAAAAATTAATGTATTTGTTGTAAATTTA[A/T]TAATTACATTAGTTAATTTTGAAATATGTATATTTTGCTTATTAAGAATGTAATGTAAGA	INTERGENIC	--
Ca_LG_510065566	Ca_chr_5	10065566	C/A	--	TATATTTTGCTTATTAAGAATGTAATGTAAGACAACCTGAATTAATTTTATCATAATATC[C/A]TACTAGAACATGCATGTTAGCTACTTTATGGTTAAAACTAATTAAATGAATAGATACAAA	INTERGENIC	--
Ca_LG_510065684	Ca_chr_5	10065684	T/C	--	AAAGTGAATTACCATTAAAAATTATATACTAAAAAATAAATTTCAAATTTTTGTATATCT[T/C]AACACCAATATCAAGTTTTATTTTGTTGAAAACTTGTGTCACCGTGTAAAGTATTTGTTA	INTERGENIC	--
Ca_LG_510065725	Ca_chr_5	10065725	A/C	--	TTCAAATTTTTGTATATCTAACACCAATATCAAGTTTTATTTTGTTGAAAACTTGTGTCA[A/C]CCGTGTAAAGTATTTGTTATCTTTTGTATTATTTATGTTATTGAATATATAACCTCTTTG	INTERGENIC	--
Ca_LG_510065775	Ca_chr_5	10065775	T/A	--	ACTTGTGTCACCGTGTAAAGTATTTGTTATCTTTTGTATTATTTATGTTATTGAATATAT[T/A]AACCTCTTTGTAGAACAATTTATCCCTATATATAAATTATATTTCAAATTATTAGATATA	INTERGENIC	--
Ca_LG_510065813	Ca_chr_5	10065813	T/C	--	TTATTTATGTTATTGAATATATAACCTCTTTGTAGAACAATTTATCCCTATATATAAATT[T/C]ATATTTCAAATTATTAGATATAAATTCTTTATTTTTTTTGTCAAAAAAACAATTTATTAT	INTERGENIC	--
Ca_LG_510065943	Ca_chr_5	10065943	C/T	--	AAAAAATACCTCTAATTAAGATCTATTTAGATTAACTTATTTGAACTATTATTTAGTGAC[C/T]TTAAGCACCTGAGAATTATTTGAGAGAAATACAAATAGTTTATAGCATGTCTCTAAGTTA	INTERGENIC	--
Ca_LG_510065952	Ca_chr_5	10065952	C/T	--	CTCTAATTAAGATCTATTTAGATTAACTTATTTGAACTATTATTTAGTGACTTAAGCACC[C/T]TGAGAATTATTTGAGAGAAATACAAATAGTTTATAGCATGTCTCTAAGTTATTTTAGCTC	INTERGENIC	--
Ca_LG_510065975	Ca_chr_5	10065975	C/A	--	TAACTTATTTGAACTATTATTTAGTGACTTAAGCACCTGAGAATTATTTGAGAGAAATAC[C/A]AAATAGTTTATAGCATGTCTCTAAGTTATTTTAGCTCATTTTTATGAGCTCTCCAAAATA	INTERGENIC	--
Ca_LG_510065995	Ca_chr_5	10065995	T/C	--	TTAGTGACTTAAGCACCTGAGAATTATTTGAGAGAAATACAAATAGTTTATAGCATGTCT[T/C]CTAAGTTATTTTAGCTCATTTTTATGAGCTCTCCAAAATAGCATATACATGAAAACAATT	INTERGENIC	--
Ca_LG_510066122	Ca_chr_5	10066122	A/G	--	ACTAAACAACTTTATTTTATTTTTTATTATAAAAATAGATTATACATAAATACTTATATA[A/G]ATAATCGTTTATGTTATAATTAAAAGGTTTATCTAAATAGGGCCTTAATATTGTTATGTG	INTERGENIC	--
Ca_LG_510066135	Ca_chr_5	10066135	G/A	--	ATTTTATTTTTTATTATAAAAATAGATTATACATAAATACTTATATAATAATCGTTTATG[G/A]TTATAATTAAAAGGTTTATCTAAATAGGGCCTTAATATTGTTATGTGTCTTAGGAGAAAA	INTERGENIC	--
Ca_LG_510066140	Ca_chr_5	10066140	A/G	--	ATTTTTTATTATAAAAATAGATTATACATAAATACTTATATAATAATCGTTTATGTTATA[A/G]ATTAAAAGGTTTATCTAAATAGGGCCTTAATATTGTTATGTGTCTTAGGAGAAAAATAAT	INTERGENIC	--
Ca_LG_510066147	Ca_chr_5	10066147	A/C	--	ATTATAAAAATAGATTATACATAAATACTTATATAATAATCGTTTATGTTATAATTAAAA[A/C]GGTTTATCTAAATAGGGCCTTAATATTGTTATGTGTCTTAGGAGAAAAATAATAAAATAT	INTERGENIC	--
Ca_LG_510066150	Ca_chr_5	10066150	T/A	--	ATAAAAATAGATTATACATAAATACTTATATAATAATCGTTTATGTTATAATTAAAAGGT[T/A]TTATCTAAATAGGGCCTTAATATTGTTATGTGTCTTAGGAGAAAAATAATAAAATATTAA	INTERGENIC	--
Ca_LG_510066175	Ca_chr_5	10066175	G/T	--	TTATATAATAATCGTTTATGTTATAATTAAAAGGTTTATCTAAATAGGGCCTTAATATTG[G/T]TTATGTGTCTTAGGAGAAAAATAATAAAATATTAAAGTTTACAACATCTACATACAAAAA	INTERGENIC	--
Ca_LG_510066199	Ca_chr_5	10066199	A/G	--	AATTAAAAGGTTTATCTAAATAGGGCCTTAATATTGTTATGTGTCTTAGGAGAAAAATAA[A/G]TAAAATATTAAAGTTTACAACATCTACATACAAAAAAGATATTTAAAAAAAACTTATACA	INTERGENIC	--
Ca_LG_510066431	Ca_chr_5	10066431	T/C	--	AGTATCATTTTACACTACAATTATATGTATTAATTGAATTTTTCCACTATTTTTATTTAT[T/C]TGTATTTTAAATTCACCTAACTATTCTACTAGATACTAGTAAATGAATCTCACTTTACTA	INTERGENIC	--
Ca_LG_510066524	Ca_chr_5	10066524	T/C	--	TACTAGTAAATGAATCTCACTTTACTATATAAATTGATTATTATATAAATTGAGTAAACT[T/C]ACAAAAATTCTCTTAGACTTTGTAAATCACTCTCGAATAGATTTTTAAAATTACAAATAT	INTERGENIC	--
Ca_LG_510066590	Ca_chr_5	10066590	A/G	--	ATTCTCTTAGACTTTGTAAATCACTCTCGAATAGATTTTTAAAATTACAAATATTTAAAA[A/G]TACATCTTTAATTTTATTAAAGTTTATCCACTTTCATTCTTTCGTCAAAATCTATAGCGT	INTERGENIC	--
Ca_LG_510066616	Ca_chr_5	10066616	A/T	--	TCGAATAGATTTTTAAAATTACAAATATTTAAAATACATCTTTAATTTTATTAAAGTTTA[A/T]TCCACTTTCATTCTTTCGTCAAAATCTATAGCGTCGTTTCAATTATGTACCAAATATATA	INTERGENIC	--
Ca_LG_510066622	Ca_chr_5	10066622	T/A	--	AGATTTTTAAAATTACAAATATTTAAAATACATCTTTAATTTTATTAAAGTTTATCCACT[T/A]TTCATTCTTTCGTCAAAATCTATAGCGTCGTTTCAATTATGTACCAAATATATAGTAAGT	INTERGENIC	--
Ca_LG_510066633	Ca_chr_5	10066633	C/T	--	ATTACAAATATTTAAAATACATCTTTAATTTTATTAAAGTTTATCCACTTTCATTCTTTC[C/T]GTCAAAATCTATAGCGTCGTTTCAATTATGTACCAAATATATAGTAAGTGATTAAATATT	INTERGENIC	--
Ca_LG_510066642	Ca_chr_5	10066642	C/T	--	ATTTAAAATACATCTTTAATTTTATTAAAGTTTATCCACTTTCATTCTTTCGTCAAAATC[C/T]TATAGCGTCGTTTCAATTATGTACCAAATATATAGTAAGTGATTAAATATTAATATTAAA	INTERGENIC	--
Ca_LG_510066647	Ca_chr_5	10066647	G/A	--	AAATACATCTTTAATTTTATTAAAGTTTATCCACTTTCATTCTTTCGTCAAAATCTATAG[G/A]CGTCGTTTCAATTATGTACCAAATATATAGTAAGTGATTAAATATTAATATTAAAATAAT	INTERGENIC	--
Ca_LG_510066658	Ca_chr_5	10066658	A/G	--	TAATTTTATTAAAGTTTATCCACTTTCATTCTTTCGTCAAAATCTATAGCGTCGTTTCAA[A/G]TTATGTACCAAATATATAGTAAGTGATTAAATATTAATATTAAAATAATAATAAATGATT	INTERGENIC	--
Ca_LG_510066709	Ca_chr_5	10066709	A/G	--	TCGTTTCAATTATGTACCAAATATATAGTAAGTGATTAAATATTAATATTAAAATAATAA[A/G]TAAATGATTAAATATAGAGAGTTGTTGATAATTTATGTATGTACATGAAGTTTGATAATT	INTERGENIC	--
Ca_LG_510066752	Ca_chr_5	10066752	A/C	--	TAATATTAAAATAATAATAAATGATTAAATATAGAGAGTTGTTGATAATTTATGTATGTA[A/C]CATGAAGTTTGATAATTTATGTATGTATATGAAGTTTGACATAAAAGTAAATGTGAGAAA	INTERGENIC	--
Ca_LG_510066971	Ca_chr_5	10066971	C/T	--	GCAATGCAATAACTTTAAAGAGTTATGCATAACCTTAATAATAGTATATAATATGAGACC[C/T]AAGGAAATACCTCATCCGTAATGGGTGATACATTTTATCATTTACATATTAAAAAATATA	INTERGENIC	--
Ca_LG_510067206	Ca_chr_5	10067206	C/A	--	TTAATTAGAAAATATAGTTAAAAAATAATAATTAATATTATATTAAAAAGCAAAAAAATC[C/A]ATTTATTTTGGGATTATTCATTTTCAATAAATAACTGATTTATTGTAGGACTATTCATTT	INTERGENIC	--
Ca_LG_510067461	Ca_chr_5	10067461	A/C	--	TTACTTATATATAAAATTGGAGGGAATAGTATAATTGAAATGCGTGCACTATCAATTGAA[A/C]ATAAATGAATGAACATTTAAAGCTTGCGCTAAAGATGAGACATTGCGTTTTGAGTGGGGT	INTERGENIC	--
Ca_LG_510067489	Ca_chr_5	10067489	G/A	--	GTATAATTGAAATGCGTGCACTATCAATTGAAATAAATGAATGAACATTTAAAGCTTGCG[G/A]CTAAAGATGAGACATTGCGTTTTGAGTGGGGTTTATTAAAATTGGCAAGATTCTTCTACA	INTERGENIC	--
Ca_LG_510067550	Ca_chr_5	10067550	A/T	--	TAAAGATGAGACATTGCGTTTTGAGTGGGGTTTATTAAAATTGGCAAGATTCTTCTACAA[A/T]GATTTATGGGTATCTTAGCTTTAAGAGTCAATAAAAGTTGAGCTCTAAATTTAATGCTGC	INTERGENIC	--
Ca_LG_510067790	Ca_chr_5	10067790	G/A	--	ATCTTTCGGGTGATCCTTTAACTTGGTCTAAAATAAATTATGTATACGATGGATTCTTCG[G/A]TGTCTTCTCTTTTTTTTCTTTTACTTTTTATTTATTTATTTAAATGCAAAAACATAAGAT	INTERGENIC	--
Ca_LG_510067838	Ca_chr_5	10067838	A/C	--	ATGGATTCTTCGTGTCTTCTCTTTTTTTTCTTTTACTTTTTATTTATTTATTTAAATGCA[A/C]AAAACATAAGATTCTATCTTTACTGGTTTAATAAGGTTTGCAAATCCTAAGAATATGCAT	INTERGENIC	--
Ca_LG_510068125	Ca_chr_5	10068125	T/C	--	AATGTGATACTTGATGAGTCTAAATATTTTTTATACATTAGAAAATTATAGTAATGAAAT[T/C]GAAGAGAACAAATTGAGAGATAAAAATTATGCATGGTTAGAATGTTGAAGTAGTTATACT	INTERGENIC	--
Ca_LG_510068165	Ca_chr_5	10068165	G/T	--	GAAAATTATAGTAATGAAATGAAGAGAACAAATTGAGAGATAAAAATTATGCATGGTTAG[G/T]AATGTTGAAGTAGTTATACTTAATAGGTTATGCTAGAGTTTTGTTAAGTGTTGTATCTAC	INTERGENIC	--
Ca_LG_510068168	Ca_chr_5	10068168	T/C	--	AATTATAGTAATGAAATGAAGAGAACAAATTGAGAGATAAAAATTATGCATGGTTAGAAT[T/C]GTTGAAGTAGTTATACTTAATAGGTTATGCTAGAGTTTTGTTAAGTGTTGTATCTACCCC	INTERGENIC	--
Ca_LG_510068173	Ca_chr_5	10068173	A/G	--	TAGTAATGAAATGAAGAGAACAAATTGAGAGATAAAAATTATGCATGGTTAGAATGTTGA[A/G]AGTAGTTATACTTAATAGGTTATGCTAGAGTTTTGTTAAGTGTTGTATCTACCCCTTAGA	INTERGENIC	--
Ca_LG_510068175	Ca_chr_5	10068175	G/T	--	GTAATGAAATGAAGAGAACAAATTGAGAGATAAAAATTATGCATGGTTAGAATGTTGAAG[G/T]TAGTTATACTTAATAGGTTATGCTAGAGTTTTGTTAAGTGTTGTATCTACCCCTTAGATA	INTERGENIC	--
Ca_LG_510068420	Ca_chr_5	10068420	G/A	--	GGTTTTGTTAATCTTCCTTTCATACATGTGTGTGTGATTCCACGTTTGCAGAAATCAATG[G/A]TTAATGCAAATTAACCGAACATTTTTTTATTTTATTTGCGGGGCATGCACGTGTTGTAGT	INTERGENIC	--
Ca_LG_510068421	Ca_chr_5	10068421	T/A	--	GTTTTGTTAATCTTCCTTTCATACATGTGTGTGTGATTCCACGTTTGCAGAAATCAATGT[T/A]TAATGCAAATTAACCGAACATTTTTTTATTTTATTTGCGGGGCATGCACGTGTTGTAGTT	INTERGENIC	--
Ca_LG_510068894	Ca_chr_5	10068894	A/T	--	AATATTATATTTTTTGTTGTGGAGATGAAAAATATTTTAATTATATATATAATTGTGAAA[A/T]TATTTTACTTATTGTATTACTTAAATATTTTATTTTTTAAAACCTAAAGATACATTAAAA	INTERGENIC	--
Ca_LG_510069258	Ca_chr_5	10069258	C/T	--	AATTTAAAATTCTCTATTACATCAAAGTTTATAGATAAAATATTATACTTTTTATATATC[C/T]AAGTGGTCGCAAAATGAGAATGTACTTGAAAGATATTTTTTCTTCAACAAGAAGATTATA	INTERGENIC	--
Ca_LG_510069266	Ca_chr_5	10069266	C/G	--	ATTCTCTATTACATCAAAGTTTATAGATAAAATATTATACTTTTTATATATCAAGTGGTC[C/G]GCAAAATGAGAATGTACTTGAAAGATATTTTTTCTTCAACAAGAAGATTATATTTGAGGG	INTERGENIC	--
Ca_LG_510069289	Ca_chr_5	10069289	A/T	--	TAGATAAAATATTATACTTTTTATATATCAAGTGGTCGCAAAATGAGAATGTACTTGAAA[A/T]GATATTTTTTCTTCAACAAGAAGATTATATTTGAGGGATACGATTATTTATTGTCATTTG	INTERGENIC	--
Ca_LG_510069349	Ca_chr_5	10069349	G/A	--	GATATTTTTTCTTCAACAAGAAGATTATATTTGAGGGATACGATTATTTATTGTCATTTG[G/A]TTTTTTTATAAAAAATAATTAATTTTTAATTTAATAAATAAAAAATAATTAACATAATTA	INTERGENIC	--
Ca_LG_510069402	Ca_chr_5	10069402	C/A	--	TCATTTGTTTTTTTATAAAAAATAATTAATTTTTAATTTAATAAATAAAAAATAATTAAC[C/A]ATAATTAAAAAACTAAATTATATTAATAAAATTAAATAAAATCTAATTAATGAAAGAAAA	INTERGENIC	--
Ca_LG_510069476	Ca_chr_5	10069476	G/A	--	AAATTATATTAATAAAATTAAATAAAATCTAATTAATGAAAGAAAAAAAAAGTTAATGTG[G/A]GTTTGTCAATTGTGTCAAAATAAATAATGGACTATATTATTTTAAAAACTCTCCTATTTC	INTERGENIC	--
Ca_LG_510069483	Ca_chr_5	10069483	C/T	--	ATTAATAAAATTAAATAAAATCTAATTAATGAAAGAAAAAAAAAGTTAATGTGGTTTGTC[C/T]AATTGTGTCAAAATAAATAATGGACTATATTATTTTAAAAACTCTCCTATTTCGCAATAT	INTERGENIC	--
Ca_LG_510069485	Ca_chr_5	10069485	A/G	--	TAATAAAATTAAATAAAATCTAATTAATGAAAGAAAAAAAAAGTTAATGTGGTTTGTCAA[A/G]TTGTGTCAAAATAAATAATGGACTATATTATTTTAAAAACTCTCCTATTTCGCAATATAT	INTERGENIC	--
Ca_LG_510069497	Ca_chr_5	10069497	T/C	--	ATAAAATCTAATTAATGAAAGAAAAAAAAAGTTAATGTGGTTTGTCAATTGTGTCAAAAT[T/C]AAATAATGGACTATATTATTTTAAAAACTCTCCTATTTCGCAATATATTATAAATAAATT	INTERGENIC	--
Ca_LG_510069588	Ca_chr_5	10069588	C/T	--	CCTATTTCGCAATATATTATAAATAAATTAGTAACTTCATTATATTTTGTTAACAATTTC[C/T]CTCTTATTTTATATTACATTATTTATTGACACATCTACTTAACTGCAATAATTTTGATGT	INTERGENIC	--
Ca_LG_510069592	Ca_chr_5	10069592	T/C	--	TTTCGCAATATATTATAAATAAATTAGTAACTTCATTATATTTTGTTAACAATTTCCTCT[T/C]TATTTTATATTACATTATTTATTGACACATCTACTTAACTGCAATAATTTTGATGTATTT	INTERGENIC	--
Ca_LG_510069893	Ca_chr_5	10069893	T/A	--	TCTTACGACTTCGTGAAGGTAAAAAAAATAGGATATTGTGGTTTCATAAAGGTAAAAAAT[T/A]AGTAAGACATTTTAGTATATAAGTTTTAAAGGTATAATTGTGAGTTTTGAATAAAAAGAG	INTERGENIC	--
Ca_LG_510069898	Ca_chr_5	10069898	A/T	--	CGACTTCGTGAAGGTAAAAAAAATAGGATATTGTGGTTTCATAAAGGTAAAAAATAGTAA[A/T]GACATTTTAGTATATAAGTTTTAAAGGTATAATTGTGAGTTTTGAATAAAAAGAGTATGT	INTERGENIC	--
Ca_LG_510069927	Ca_chr_5	10069927	A/G	--	ATTGTGGTTTCATAAAGGTAAAAAATAGTAAGACATTTTAGTATATAAGTTTTAAAGGTA[A/G]TAATTGTGAGTTTTGAATAAAAAGAGTATGTAAAAGAATTTTTTGAATGTCTTTCGGAAA	INTERGENIC	--
Ca_LG_510069934	Ca_chr_5	10069934	T/A	--	TTTCATAAAGGTAAAAAATAGTAAGACATTTTAGTATATAAGTTTTAAAGGTATAATTGT[T/A]GAGTTTTGAATAAAAAGAGTATGTAAAAGAATTTTTTGAATGTCTTTCGGAAAATGTTTT	INTERGENIC	--
Ca_LG_510069942	Ca_chr_5	10069942	G/A	--	AGGTAAAAAATAGTAAGACATTTTAGTATATAAGTTTTAAAGGTATAATTGTGAGTTTTG[G/A]AATAAAAAGAGTATGTAAAAGAATTTTTTGAATGTCTTTCGGAAAATGTTTTTTTTTTTT	INTERGENIC	--
Ca_LG_510070024	Ca_chr_5	10070024	C/T	--	ATTTTTTGAATGTCTTTCGGAAAATGTTTTTTTTTTTTTAATTTCTTAAAATGCATGTTC[C/T]ATTTTATTTGTTAAAAAGAACTTAATTTTTTTTTGAAGTAAATAGTTGTCTACATTTCTA	INTERGENIC	--
Ca_LG_510070149	Ca_chr_5	10070149	A/C	--	AAAAATGTTTTTATTATTTTTATAAATGCATCTTCATTAACTTGCATTTCATCTCATCTA[A/C]AATGATAATTATTTACTTCAAGAGTCTCTCATTAAAATAAAATGACAAATATTTAAAAAT	INTERGENIC	--
Ca_LG_510070236	Ca_chr_5	10070236	G/A	--	CTCATTAAAATAAAATGACAAATATTTAAAAATTGAAAAATAAATGAATAATAAGTTTTG[G/A]TTAATTATTCTACTTAATAGTTATTTGCTCACATTAAATTTTATTGATCTAATCATTAAT	INTERGENIC	--
Ca_LG_510070274	Ca_chr_5	10070274	A/G	--	AATAAATGAATAATAAGTTTTGTTAATTATTCTACTTAATAGTTATTTGCTCACATTAAA[A/G]TTTTATTGATCTAATCATTAATTATTTGTATATTATCTTCACATTATCCATATAAAAAAT	INTERGENIC	--
Ca_LG_510070332	Ca_chr_5	10070332	A/G	--	AATTTTATTGATCTAATCATTAATTATTTGTATATTATCTTCACATTATCCATATAAAAA[A/G]ATTTTGTCAAAAAAAAATCATGCATACAAAAATGATAGAAATCAAGTAATTGTAACAAGT	INTERGENIC	--
Ca_LG_510070359	Ca_chr_5	10070359	C/A	--	TTGTATATTATCTTCACATTATCCATATAAAAAATTTTGTCAAAAAAAAATCATGCATAC[C/A]AAAAATGATAGAAATCAAGTAATTGTAACAAGTAATATATAATCTTATAGTTGATATTTA	INTERGENIC	--
Ca_LG_510070378	Ca_chr_5	10070378	G/A	--	TATCCATATAAAAAATTTTGTCAAAAAAAAATCATGCATACAAAAATGATAGAAATCAAG[G/A]TAATTGTAACAAGTAATATATAATCTTATAGTTGATATTTACTTGTATTTTAAAGAGTTA	INTERGENIC	--
Ca_LG_510070414	Ca_chr_5	10070414	T/C	--	CATACAAAAATGATAGAAATCAAGTAATTGTAACAAGTAATATATAATCTTATAGTTGAT[T/C]ATTTACTTGTATTTTAAAGAGTTAAATAAATTTTTAATCCAGTAACATTTCAATATTTTA	INTERGENIC	--
Ca_LG_510070423	Ca_chr_5	10070423	G/A	--	ATGATAGAAATCAAGTAATTGTAACAAGTAATATATAATCTTATAGTTGATATTTACTTG[G/A]TATTTTAAAGAGTTAAATAAATTTTTAATCCAGTAACATTTCAATATTTTATTATTAGAC	INTERGENIC	--
Ca_LG_510070445	Ca_chr_5	10070445	T/A	--	AACAAGTAATATATAATCTTATAGTTGATATTTACTTGTATTTTAAAGAGTTAAATAAAT[T/A]TTTTAATCCAGTAACATTTCAATATTTTATTATTAGACTCTACAATTTTTTTTAACTCTT	INTERGENIC	--
Ca_LG_510070456	Ca_chr_5	10070456	G/A	--	TATAATCTTATAGTTGATATTTACTTGTATTTTAAAGAGTTAAATAAATTTTTAATCCAG[G/A]TAACATTTCAATATTTTATTATTAGACTCTACAATTTTTTTTAACTCTTTAGTCTCCAAA	INTERGENIC	--
Ca_LG_510070483	Ca_chr_5	10070483	C/T	--	TATTTTAAAGAGTTAAATAAATTTTTAATCCAGTAACATTTCAATATTTTATTATTAGAC[C/T]TCTACAATTTTTTTTAACTCTTTAGTCTCCAAACATTTTTATTTTTGGTCCCTATTTTTC	INTERGENIC	--
Ca_LG_510070503	Ca_chr_5	10070503	C/T	--	ATTTTTAATCCAGTAACATTTCAATATTTTATTATTAGACTCTACAATTTTTTTTAACTC[C/T]TTTAGTCTCCAAACATTTTTATTTTTGGTCCCTATTTTTCTACTTAACTAATATGTAAAA	INTERGENIC	--
Ca_LG_510070511	Ca_chr_5	10070511	T/C	--	TCCAGTAACATTTCAATATTTTATTATTAGACTCTACAATTTTTTTTAACTCTTTAGTCT[T/C]CCAAACATTTTTATTTTTGGTCCCTATTTTTCTACTTAACTAATATGTAAAACTTTTAAT	INTERGENIC	--
Ca_LG_510070512	Ca_chr_5	10070512	C/T	--	CCAGTAACATTTCAATATTTTATTATTAGACTCTACAATTTTTTTTAACTCTTTAGTCTC[C/T]CAAACATTTTTATTTTTGGTCCCTATTTTTCTACTTAACTAATATGTAAAACTTTTAATT	INTERGENIC	--
Ca_LG_510070530	Ca_chr_5	10070530	G/A	--	TTTATTATTAGACTCTACAATTTTTTTTAACTCTTTAGTCTCCAAACATTTTTATTTTTG[G/A]GTCCCTATTTTTCTACTTAACTAATATGTAAAACTTTTAATTATTGAAAGATTTACAATC	INTERGENIC	--
Ca_LG_510070543	Ca_chr_5	10070543	C/T	--	TCTACAATTTTTTTTAACTCTTTAGTCTCCAAACATTTTTATTTTTGGTCCCTATTTTTC[C/T]TACTTAACTAATATGTAAAACTTTTAATTATTGAAAGATTTACAATCATATTTAGACATT	INTERGENIC	--
Ca_LG_510070548	Ca_chr_5	10070548	T/C	--	AATTTTTTTTAACTCTTTAGTCTCCAAACATTTTTATTTTTGGTCCCTATTTTTCTACTT[T/C]AACTAATATGTAAAACTTTTAATTATTGAAAGATTTACAATCATATTTAGACATTATAAT	INTERGENIC	--
Ca_LG_510070553	Ca_chr_5	10070553	A/G	--	TTTTTAACTCTTTAGTCTCCAAACATTTTTATTTTTGGTCCCTATTTTTCTACTTAACTA[A/G]ATATGTAAAACTTTTAATTATTGAAAGATTTACAATCATATTTAGACATTATAATCATCG	INTERGENIC	--
Ca_LG_510070594	Ca_chr_5	10070594	T/G	--	CTATTTTTCTACTTAACTAATATGTAAAACTTTTAATTATTGAAAGATTTACAATCATAT[T/G]TTAGACATTATAATCATCGGTCTCTCTTAATACAATTTAGATTATCATAATAAAAAATAA	INTERGENIC	--
Ca_LG_510070630	Ca_chr_5	10070630	T/A	--	TTATTGAAAGATTTACAATCATATTTAGACATTATAATCATCGGTCTCTCTTAATACAAT[T/A]TTAGATTATCATAATAAAAAATAAATTAAATATAAATTGATAAATATTTAATGTTTAAAA	INTERGENIC	--
Ca_LG_510070705	Ca_chr_5	10070705	G/A	--	AAAAAATAAATTAAATATAAATTGATAAATATTTAATGTTTAAAAATTCATATTTAATTG[G/A]ATATTAAATCTAAATTTTTGTTAAGAGATTTTTATAATATCATAAATAAATATATATATA	INTERGENIC	--
Ca_LG_510070726	Ca_chr_5	10070726	T/C	--	TTGATAAATATTTAATGTTTAAAAATTCATATTTAATTGATATTAAATCTAAATTTTTGT[T/C]TAAGAGATTTTTATAATATCATAAATAAATATATATATATATTTATGACATATCATTAAA	INTERGENIC	--
Ca_LG_510070806	Ca_chr_5	10070806	A/G	--	ATAAATAAATATATATATATATTTATGACATATCATTAAAAAATTAGAAGGGTATATATA[A/G]AGTTAACTTAAAAGGAGATACTAATATAAAAAAAGAGTAAAAACGAAAACAAAATTTTTT	INTERGENIC	--
Ca_LG_510070812	Ca_chr_5	10070812	A/T	--	AAATATATATATATATTTATGACATATCATTAAAAAATTAGAAGGGTATATATAAGTTAA[A/T]CTTAAAAGGAGATACTAATATAAAAAAAGAGTAAAAACGAAAACAAAATTTTTTGTAGTC	INTERGENIC	--
Ca_LG_510070828	Ca_chr_5	10070828	T/C	--	TTATGACATATCATTAAAAAATTAGAAGGGTATATATAAGTTAACTTAAAAGGAGATACT[T/C]AATATAAAAAAAGAGTAAAAACGAAAACAAAATTTTTTGTAGTCTCCAGTAAATTTGTTA	INTERGENIC	--
Ca_LG_510070849	Ca_chr_5	10070849	A/C	--	TTAGAAGGGTATATATAAGTTAACTTAAAAGGAGATACTAATATAAAAAAAGAGTAAAAA[A/C]CGAAAACAAAATTTTTTGTAGTCTCCAGTAAATTTGTTAAATTTGTTTAGAGGTTTATGA	INTERGENIC	--
Ca_LG_510070850	Ca_chr_5	10070850	C/A	--	TAGAAGGGTATATATAAGTTAACTTAAAAGGAGATACTAATATAAAAAAAGAGTAAAAAC[C/A]GAAAACAAAATTTTTTGTAGTCTCCAGTAAATTTGTTAAATTTGTTTAGAGGTTTATGAA	INTERGENIC	--
Ca_LG_510070851	Ca_chr_5	10070851	G/A	--	AGAAGGGTATATATAAGTTAACTTAAAAGGAGATACTAATATAAAAAAAGAGTAAAAACG[G/A]AAAACAAAATTTTTTGTAGTCTCCAGTAAATTTGTTAAATTTGTTTAGAGGTTTATGAAC	INTERGENIC	--
Ca_LG_510070869	Ca_chr_5	10070869	A/G	--	TAACTTAAAAGGAGATACTAATATAAAAAAAGAGTAAAAACGAAAACAAAATTTTTTGTA[A/G]GTCTCCAGTAAATTTGTTAAATTTGTTTAGAGGTTTATGAACATAAAGTTGCAATAAATA	INTERGENIC	--
Ca_LG_510070965	Ca_chr_5	10070965	A/T	--	ATGAACATAAAGTTGCAATAAATATGGAGATCATTTTTCATGATAAAAGACAATACAAAA[A/T]GGGATCATTTTCCTTGCAATAAGTATTGCATTCAGAGTGGCCATATTGAAACATCTTGAA	INTERGENIC	--
Ca_LG_510070995	Ca_chr_5	10070995	A/G	--	TCATTTTTCATGATAAAAGACAATACAAAAGGGATCATTTTCCTTGCAATAAGTATTGCA[A/G]TTCAGAGTGGCCATATTGAAACATCTTGAAGACTTACTTTTTGATTCTTGAAGACTTAAC	INTERGENIC	--
Ca_LG_510071283	Ca_chr_5	10071283	G/T	--	TGAAATCAAATACTAAATTAACTTATTAATCAATAACATAAAACTCAAGTAAATTCTAAG[G/T]CTATTCACACACTTCATGAGAAAGACAATCACACTTATCTATATGGTGAGATTTAAGTAG	INTERGENIC	--
Ca_LG_510071437	Ca_chr_5	10071437	A/G	--	TATAAATTATAAGACACTGTAATACATAAAGTCAAATACTATGACAATATAAATCTATGA[A/G]CAAATCTCTTTTCGTAATGTGATGTTTAAGATTGTGACTAACACATAGCAAATTCTCTAA	INTERGENIC	--
Ca_LG_510071453	Ca_chr_5	10071453	A/G	--	CTGTAATACATAAAGTCAAATACTATGACAATATAAATCTATGACAAATCTCTTTTCGTA[A/G]ATGTGATGTTTAAGATTGTGACTAACACATAGCAAATTCTCTAAAATTAATTTTCATACA	INTERGENIC	--
Ca_LG_510071455	Ca_chr_5	10071455	T/A	--	GTAATACATAAAGTCAAATACTATGACAATATAAATCTATGACAAATCTCTTTTCGTAAT[T/A]GTGATGTTTAAGATTGTGACTAACACATAGCAAATTCTCTAAAATTAATTTTCATACATA	INTERGENIC	--
Ca_LG_510071521	Ca_chr_5	10071521	T/A	--	TTTAAGATTGTGACTAACACATAGCAAATTCTCTAAAATTAATTTTCATACATAGTTAAT[T/A]GAACATTATGTATAGACACCTCTTCTTATGAGAGATTAACCTTTTTTTTTTTCTTCCTAA	INTERGENIC	--
Ca_LG_510071546	Ca_chr_5	10071546	C/G	--	AAATTCTCTAAAATTAATTTTCATACATAGTTAATGAACATTATGTATAGACACCTCTTC[C/G]TTATGAGAGATTAACCTTTTTTTTTTTCTTCCTAAATTCAAGTAGTTGATAATAAAAGCA	INTERGENIC	--
Ca_LG_510071600	Ca_chr_5	10071600	A/G	--	CTCTTCTTATGAGAGATTAACCTTTTTTTTTTTCTTCCTAAATTCAAGTAGTTGATAATA[A/G]AAAGCACGTCTTTAACAAGACTTTATATACCTTCTACCAAAACTCTAAATTATAATAGTT	INTERGENIC	--
Ca_LG_510071619	Ca_chr_5	10071619	G/T	--	ACCTTTTTTTTTTTCTTCCTAAATTCAAGTAGTTGATAATAAAAGCACGTCTTTAACAAG[G/T]ACTTTATATACCTTCTACCAAAACTCTAAATTATAATAGTTTATTTTTTTCTAATAACTT	INTERGENIC	--
Ca_LG_510071872	Ca_chr_5	10071872	G/A	--	TTTAACGATGAAATTCAAATAAATTTAAAACACATAAGTGAATATTCAAGTTCAAACCTG[G/A]ATCTTTTATATATAAATGTCTTTGTAACATTTTAACCTCATTATTTTATGTCTTTAAAGA	INTERGENIC	--
Ca_LG_510071931	Ca_chr_5	10071931	G/T	--	GATCTTTTATATATAAATGTCTTTGTAACATTTTAACCTCATTATTTTATGTCTTTAAAG[G/T]AGCTAATATTTGTTAGAACGGGTTGTATAATTGAGAGAAATTAAAATTGAGAAAAAGAGA	INTERGENIC	--
Ca_LG_510072236	Ca_chr_5	10072236	C/T	--	GCCCTCTAATTCAAAGTAATTCAATTGATGTTAATCCAAAATTGTTCCTCAATCGAAGAC[C/T]TGTTCCTCATCTCTTGGAACTTCATCATCTTCAAGCTTTTAGTTAGGATGTCAACCTTTT	INTERGENIC	--
Ca_LG_510072767	Ca_chr_5	10072767	A/C	--	GGGATACAACAGGCCAAGCTCAATGGTTTCATTGATGTATCTCAAAATCCTTTTTGTTTA[A/C]CATGTAGTGTGATGGCCTAGGTTTCTTCATGTATTTACTAACAGCCCAACACTATATGCA	INTERGENIC	--
Ca_LG_510073344	Ca_chr_5	10073344	T/C	--	TAAGGGCTTGCTTCAGGCCATATAGAGCTTTCTTTAGCTTGTAGACGCTATCTTCTTTGT[T/C]CTGTTTTCACATATCCTTGTGGTTGCTTTACATACACTTCTTCTTCTAGTGAACCACTGA	INTERGENIC	--
Ca_LG_510073549	Ca_chr_5	10073549	A/T	--	AGCTACTGGGGCAAAAATCTCATCATAGTCCAGTCCATGTTCTGCAATAATCCATTTGCA[A/T]ACAAGTTTAGCCTTGTACTTGTAAATATCTCCATCAGGCTTCAATTTGAGTTTATATACC	INTERGENIC	--
Ca_LG_510073558	Ca_chr_5	10073558	A/G	--	GGCAAAAATCTCATCATAGTCCAGTCCATGTTCTGCAATAATCCATTTGCAACAAGTTTA[A/G]GCCTTGTACTTGTAAATATCTCCATCAGGCTTCAATTTGAGTTTATATACCCATTTCACA	INTERGENIC	--
Ca_LG_510073910	Ca_chr_5	10073910	T/C	--	CTCTTTCAAACATTCTCGCAGACTCAAGATCTGAATGACTTGTTGTTCCTGCAGGCTGGT[T/C]CTTCATCAAGTTCCACTACTTTTGCCCTGTTGACTGGACAAATGGAGCTGGTTGGTATGT	INTERGENIC	--
Ca_LG_510074023	Ca_chr_5	10074023	A/T	--	GGTATGTCTGGGCTGGCTGCACTACTCGAGTTGGCTTCACCCATTTTCCAGTCTGATCCA[A/T]CTTGATTTATCCACCAATATGTCCCTGCTTATCACCACCTTGTTCTTGTTTGGATCATAC	INTERGENIC	--
Ca_LG_510074298	Ca_chr_5	10074298	T/C	--	CAAAAAACGGAGAACGTTCTTGGTTAGCTAAAATCAACAATTTAGCTTTATCTATTTAAT[T/C]TTCATAATCAAAAGAACTAAAAGTAAATAGAGATAAGAGAAGAGATATCACACAACGATA	INTERGENIC	--
Ca_LG_510074301	Ca_chr_5	10074301	C/T	--	AAAACGGAGAACGTTCTTGGTTAGCTAAAATCAACAATTTAGCTTTATCTATTTAATTTC[C/T]ATAATCAAAAGAACTAAAAGTAAATAGAGATAAGAGAAGAGATATCACACAACGATATAT	INTERGENIC	--
Ca_LG_510074354	Ca_chr_5	10074354	C/T	--	TAATTTCATAATCAAAAGAACTAAAAGTAAATAGAGATAAGAGAAGAGATATCACACAAC[C/T]GATATATCTTGGTTTATCCAACTCGGGCTACATCTAGTCCTCACAACTGTGAGATTTTCC	INTERGENIC	--
Ca_LG_510074523	Ca_chr_5	10074523	A/C	--	ATCAACCTTGATATGTTACATTAATTCTTTTCCACCAGAAAGAGATTCAATCAAGTCACA[A/C]TATCAATCTTTAGAGAGGATTTTACACTTCACCTTTTAACCATAAAAGGATTTTCTACAA	INTERGENIC	--
Ca_LG_510074606	Ca_chr_5	10074606	T/C	--	ACACTTCACCTTTTAACCATAAAAGGATTTTCTACAAACTACTCAAACTATAATCAATAT[T/C]GTATAATCTTAAGTTTACACAATAATGATTTAAAGTGTTTGGTAGAATCTGAGTAATCTC	INTERGENIC	--
Ca_LG_510074688	Ca_chr_5	10074688	G/A	--	TAATGATTTAAAGTGTTTGGTAGAATCTGAGTAATCTCAACACTTGTTTGCTAATAATAG[G/A]CAAAAGATTTGAATATGAATAACATTGATTGTTTTTTTATAGATGAGAGATTTTCGAGTG	INTERGENIC	--
Ca_LG_510074692	Ca_chr_5	10074692	A/G	--	GATTTAAAGTGTTTGGTAGAATCTGAGTAATCTCAACACTTGTTTGCTAATAATAGCAAA[A/G]AGATTTGAATATGAATAACATTGATTGTTTTTTTATAGATGAGAGATTTTCGAGTGTATG	INTERGENIC	--
Ca_LG_510074919	Ca_chr_5	10074919	A/G	--	TTGGAAAGAGTCCAACTGTCATGTGTTAGATCTGACTAAAGACCAGACTTTTTGAACCAA[A/G]GAATGTTATTGACTTTAATATTATGCATTTTGCTTATGTGTTAATAATGGTTGATCTATA	INTERGENIC	--
Ca_LG_510074977	Ca_chr_5	10074977	A/G	--	AAGAATGTTATTGACTTTAATATTATGCATTTTGCTTATGTGTTAATAATGGTTGATCTA[A/G]TAGCTTCTCATTCTTGAATGTGATTTTTGACCTTTTGTTTATGTGCACATACATCTCAGA	INTERGENIC	--
Ca_LG_510075212	Ca_chr_5	10075212	T/C	--	ATGAAGATTGATGTTAATATTATGGAGATTGATGTTAACACTCTGAATATTGATGTTAAT[T/C]ATTCTGGAGATTGATGTTAACATTCTGGAGATTAACATTAATATGCTGGAGATTGATCAT	INTERGENIC	--
Ca_LG_510075328	Ca_chr_5	10075328	T/C	--	TCATTGTCATTTTTGCTTTGAGTCATGCCATTTAACCATCTTTTGGAGTATTTCTTTTGT[T/C]TGATGCAAGAGCTGTATATTCCTTGTAGATGTACAAGAATTGCATTTGTAATTTGTATGA	INTERGENIC	--
Ca_LG_510075335	Ca_chr_5	10075335	A/G	--	CATTTTTGCTTTGAGTCATGCCATTTAACCATCTTTTGGAGTATTTCTTTTGTTGATGCA[A/G]AGAGCTGTATATTCCTTGTAGATGTACAAGAATTGCATTTGTAATTTGTATGAGATTTCC	INTERGENIC	--
Ca_LG_510075557	Ca_chr_5	10075557	A/G	--	TGTACATTTTTTGTTTTTCCTTAAACTGATTTTACTTGCATTGCTTAGTACATATCTTGA[A/G]ATTATTACACTCAAAAGCACATGTTAAATTAACAAATTATTTATAATCATAATTACAATC	INTERGENIC	--
Ca_LG_510075613	Ca_chr_5	10075613	C/A	--	TTGAATTATTACACTCAAAAGCACATGTTAAATTAACAAATTATTTATAATCATAATTAC[C/A]AATCTTAATTAATCTTTGTTTGTTTTACATCAAAATATTAATTTGGGATTTTGACTCAAC	INTERGENIC	--
Ca_LG_510075615	Ca_chr_5	10075615	A/G	--	GAATTATTACACTCAAAAGCACATGTTAAATTAACAAATTATTTATAATCATAATTACAA[A/G]TCTTAATTAATCTTTGTTTGTTTTACATCAAAATATTAATTTGGGATTTTGACTCAACAA	INTERGENIC	--
Ca_LG_510075626	Ca_chr_5	10075626	T/C	--	CTCAAAAGCACATGTTAAATTAACAAATTATTTATAATCATAATTACAATCTTAATTAAT[T/C]CTTTGTTTGTTTTACATCAAAATATTAATTTGGGATTTTGACTCAACAATAAGCTTCAAC	INTERGENIC	--
Ca_LG_510075682	Ca_chr_5	10075682	T/C	--	TAATCTTTGTTTGTTTTACATCAAAATATTAATTTGGGATTTTGACTCAACAATAAGCTT[T/C]CAACTGCATCATAACTCAACAACACCATTTGTTCAACAATGTCATCAAGCTTCCTCCTAT	INTERGENIC	--
Ca_LG_510075698	Ca_chr_5	10075698	T/C	--	TACATCAAAATATTAATTTGGGATTTTGACTCAACAATAAGCTTCAACTGCATCATAACT[T/C]CAACAACACCATTTGTTCAACAATGTCATCAAGCTTCCTCCTATTTTGAGCTGGCACATG	INTERGENIC	--
Ca_LG_510075830	Ca_chr_5	10075830	C/T	--	TGAGCCAAACACTCTAAGATGATTCATAACTGGCTTTCTTTCATTCCAAGCTTCTTCAGC[C/T]TGTCTTAGTGTCAAGTCTCTTGGTTAAACACCTATTCTAAATGTATACTGCTGTTGAAAC	INTERGENIC	--
Ca_LG_510075835	Ca_chr_5	10075835	T/C	--	CAAACACTCTAAGATGATTCATAACTGGCTTTCTTTCATTCCAAGCTTCTTCAGCTGTCT[T/C]TAGTGTCAAGTCTCTTGGTTAAACACCTATTCTAAATGTATACTGCTGTTGAAACTGCTT	INTERGENIC	--
Ca_LG_510075857	Ca_chr_5	10075857	A/G	--	AACTGGCTTTCTTTCATTCCAAGCTTCTTCAGCTGTCTTAGTGTCAAGTCTCTTGGTTAA[A/G]ACACCTATTCTAAATGTATACTGCTGTTGAAACTGCTTCTCCCTAGAATTTGTGAGACAT	INTERGENIC	--
Ca_LG_510075934	Ca_chr_5	10075934	G/A	--	ATACTGCTGTTGAAACTGCTTCTCCCTAGAATTTGTGAGACATCTTTCTCCCTTTCAACG[G/A]TGTTTCTTGCCATATTAAGAATGGTTATGTTCCTCATTTTTGTTGCTCCATTATGATACT	INTERGENIC	--
Ca_LG_510075977	Ca_chr_5	10075977	T/C	--	CTTTCTCCCTTTCAACGTGTTTCTTGCCATATTAAGAATGGTTATGTTCCTCATTTTTGT[T/C]TGCTCCATTATGATACTCACCACCTCCATCTATCCTAATCACTTTAAGAATGCAGTCATT	INTERGENIC	--
Ca_LG_510075983	Ca_chr_5	10075983	C/T	--	CCCTTTCAACGTGTTTCTTGCCATATTAAGAATGGTTATGTTCCTCATTTTTGTTGCTCC[C/T]ATTATGATACTCACCACCTCCATCTATCCTAATCACTTTAAGAATGCAGTCATTTTGTTT	INTERGENIC	--
Ca_LG_510076027	Ca_chr_5	10076027	A/T	--	TCATTTTTGTTGCTCCATTATGATACTCACCACCTCCATCTATCCTAATCACTTTAAGAA[A/T]TGCAGTCATTTTGTTTTTATGCCATCAACTTGAATCCTCTCAATACAACCAACACTTCAC	INTERGENIC	--
Ca_LG_510076664	Ca_chr_5	10076664	T/C	Ca_12456.1	ATACAACGCATCACATATGAATGATTGTTTGTCATCTCTCCTTTGAATCAACACATTGTT[T/C]TACTCCTTTAGCTGTCATTGTGCTATTATCTGCAAATCTGATCTTTCTTTTTACCTTCTC	DOWNSTREAM	----
Ca_LG_510076744	Ca_chr_5	10076744	C/T	Ca_12456.1	TGCTATTATCTGCAAATCTGATCTTTCTTTTTACCTTCTCATCAATACTCACAAACCAAC[C/T]CTTTATGGCCAGTCATATGATTAGAGTATCTTGTGTCAAGATACCACTGCTCTAGACCGT	DOWNSTREAM	----
Ca_LG_510076819	Ca_chr_5	10076819	A/G	Ca_12456.1	TATGATTAGAGTATCTTGTGTCAAGATACCACTGCTCTAGACCGTCATCATCTGATTTTA[A/G]TTGTAGCCATTAATAACACATCATTTGAACTTGAGTCCTCAGTTGCCATTTGAGCTTCAT	DOWNSTREAM	----
Ca_LG_510077108	Ca_chr_5	10077108	A/C	Ca_12456.1	TCGCCAACCCTTTTACCAGAATCATGTTTCTTGTACCACTTGAATTTACCCTTTCCTTTA[A/C]TTGTGCTTCACATCACCTTGGTTGGTCTTTTTGCTAATTTGGGCCTGTAGAGCCTGCACT	DOWNSTREAM	----
Ca_LG_510077138	Ca_chr_5	10077138	T/C	Ca_12456.1	TTGTACCACTTGAATTTACCCTTTCCTTTATTGTGCTTCACATCACCTTGGTTGGTCTTT[T/C]TTGCTAATTTGGGCCTGTAGAGCCTGCACTTGAGATGTTGAGGTTGTTGCACACCTTTCT	DOWNSTREAM	----
Ca_LG_510077146	Ca_chr_5	10077146	T/C	Ca_12456.1	CTTGAATTTACCCTTTCCTTTATTGTGCTTCACATCACCTTGGTTGGTCTTTTTGCTAAT[T/C]TTGGGCCTGTAGAGCCTGCACTTGAGATGTTGAGGTTGTTGCACACCTTTCTTTTACTCT	DOWNSTREAM	----
Ca_LG_510077390	Ca_chr_5	10077390	A/C	Ca_12456.1	ATAACCACCACTTCAGTTAATGATTCACCATTTGTTCTCCTCTGATTAACAACAAACTGA[A/C]ACACGACTGAAGTAATCTGCCATAACTTTATCTTCTTCCATCTGCAATAGTTTGTATTGT	DOWNSTREAM	----
Ca_LG_510077397	Ca_chr_5	10077397	C/T	Ca_12456.1	CCACTTCAGTTAATGATTCACCATTTGTTCTCCTCTGATTAACAACAAACTGAACACGAC[C/T]TGAAGTAATCTGCCATAACTTTATCTTCTTCCATCTGCAATAGTTTGTATTGTCTTCTTA	DOWNSTREAM	----
Ca_LG_510077443	Ca_chr_5	10077443	T/C	Ca_12456.1	AAACTGAACACGACTGAAGTAATCTGCCATAACTTTATCTTCTTCCATCTGCAATAGTTT[T/C]GTATTGTCTTCTTAGCATTTGGAGCTTCACTTTCTTGGCTTTTTCGCACCTGTATAGTAC	DOWNSTREAM	----
Ca_LG_510077488	Ca_chr_5	10077488	C/T	Ca_12456.1	CATCTGCAATAGTTTGTATTGTCTTCTTAGCATTTGGAGCTTCACTTTCTTGGCTTTTTC[C/T]GCACCTGTATAGTACATGACCAATATCTCACATGCCTCCTTTGATGTAGATGCCTTTGAA	DOWNSTREAM	----
Ca_LG_510077658	Ca_chr_5	10077658	C/T	Ca_12456.1	CTTGCAATCTCTTTTCTTGCAATCTTTGAAAGTTACATGTTACCTTTCTATTGGATTCGC[C/T]GCCAAGTTGTTTATAACCATCTTGAACAATCTCAGACACTTCGGGAGTTCCCAGCAACGA	DOWNSTREAM	----
Ca_LG_510077693	Ca_chr_5	10077693	G/A	Ca_12456.1	CATGTTACCTTTCTATTGGATTCGCGCCAAGTTGTTTATAACCATCTTGAACAATCTCAG[G/A]ACACTTCGGGAGTTCCCAGCAACGATCTCATTGATGCAGACCACCTCTCCCAATTCTTTC	DOWNSTREAM	----
Ca_LG_510077701	Ca_chr_5	10077701	G/T	Ca_12456.1	CTTTCTATTGGATTCGCGCCAAGTTGTTTATAACCATCTTGAACAATCTCAGACACTTCG[G/T]GGAGTTCCCAGCAACGATCTCATTGATGCAGACCACCTCTCCCAATTCTTTCCATCAAGG	DOWNSTREAM	----
Ca_LG_510077712	Ca_chr_5	10077712	G/A	Ca_12456.1	ATTCGCGCCAAGTTGTTTATAACCATCTTGAACAATCTCAGACACTTCGGGAGTTCCCAG[G/A]CAACGATCTCATTGATGCAGACCACCTCTCCCAATTCTTTCCATCAAGGATTGGCAAATT	DOWNSTREAM	----
Ca_LG_510077843	Ca_chr_5	10077843	C/A	Ca_12456.1	TTCCTCGATTCACGTCTTCTTTCTTTCACTCACACTTGTATTTCCCAATTTTTGATTCCC[C/A]CCTTACTTTTGCACTCATGTTTCCCAAGGTTTAGAACTCAAGCTCTTAATGTCAATTGTT	DOWNSTREAM	----
Ca_LG_510077895	Ca_chr_5	10077895	T/C	Ca_12456.1	TGATTCCCCCTTACTTTTGCACTCATGTTTCCCAAGGTTTAGAACTCAAGCTCTTAATGT[T/C]CAATTGTTAGAACATGTTGTATATTTGAGAGTAATTGAAATTGAGAAGAAGGGAGAAGAA	DOWNSTREAM	----
Ca_LG_510077927	Ca_chr_5	10077927	T/G	Ca_12456.1	CAAGGTTTAGAACTCAAGCTCTTAATGTCAATTGTTAGAACATGTTGTATATTTGAGAGT[T/G]AATTGAAATTGAGAAGAAGGGAGAAGAAAACAGAATATTCTGAAAACAGAGATTGATTAA	DOWNSTREAM	----
Ca_LG_510077932	Ca_chr_5	10077932	G/A	Ca_12456.1	TTTAGAACTCAAGCTCTTAATGTCAATTGTTAGAACATGTTGTATATTTGAGAGTAATTG[G/A]AAATTGAGAAGAAGGGAGAAGAAAACAGAATATTCTGAAAACAGAGATTGATTAACCGTA	DOWNSTREAM	----
Ca_LG_510078044	Ca_chr_5	10078044	T/G	Ca_12456.1	TAACCGTATATAGAGAATGTTCTCTGTTTTACAAATTTATATCAGTTTGAACACTAACCT[T/G]TCAAAACATAATTCTAATCTTTTTAACTACTTCTAATTGTAGTATAACATTCGTAACTAA	DOWNSTREAM	----
Ca_LG_510078062	Ca_chr_5	10078062	T/C	Ca_12456.1	GTTCTCTGTTTTACAAATTTATATCAGTTTGAACACTAACCTTCAAAACATAATTCTAAT[T/C]CTTTTTAACTACTTCTAATTGTAGTATAACATTCGTAACTAATTACAAATCACTTTAATT	DOWNSTREAM	----
Ca_LG_510078142	Ca_chr_5	10078142	C/T	Ca_12456.1	GTAGTATAACATTCGTAACTAATTACAAATCACTTTAATTACATTTAAAAATATTAAGTC[C/T]GATGTTTGATTTTTTATTTGGATCAATTATGATTTTTCAGGTGTAAAATTAATTCGATAT	DOWNSTREAM	----
Ca_LG_510078197	Ca_chr_5	10078197	C/T	Ca_12456.1	AAGTCGATGTTTGATTTTTTATTTGGATCAATTATGATTTTTCAGGTGTAAAATTAATTC[C/T]GATATGTTTAATTGTTGTGGTATAGAATTAATTTTGATATATATGATTGATCTCGAGTAT	DOWNSTREAM	----
Ca_LG_510078274	Ca_chr_5	10078274	A/G	Ca_12456.1	TGGTATAGAATTAATTTTGATATATATGATTGATCTCGAGTATAATTAATTAAAACTAAA[A/G]ATGAATAATTCTTCACTGTAAATGTAATTTCTACATTAAAATATATGAAACAATATTTTT	DOWNSTREAM	----
Ca_LG_510078303	Ca_chr_5	10078303	T/A	Ca_12456.1	TTGATCTCGAGTATAATTAATTAAAACTAAAATGAATAATTCTTCACTGTAAATGTAATT[T/A]TCTACATTAAAATATATGAAACAATATTTTTTACTTAAATATATTAAAATATAAATCATT	DOWNSTREAM	----
Ca_LG_510078317	Ca_chr_5	10078317	A/C	Ca_12456.1	AATTAATTAAAACTAAAATGAATAATTCTTCACTGTAAATGTAATTTCTACATTAAAATA[A/C]TATGAAACAATATTTTTTACTTAAATATATTAAAATATAAATCATTTTATATTTAAGTAA	DOWNSTREAM	----
Ca_LG_510078328	Ca_chr_5	10078328	T/C	Ca_12456.1	ACTAAAATGAATAATTCTTCACTGTAAATGTAATTTCTACATTAAAATATATGAAACAAT[T/C]ATTTTTTACTTAAATATATTAAAATATAAATCATTTTATATTTAAGTAACTCTAAAGTAA	DOWNSTREAM	----
Ca_LG_510078385	Ca_chr_5	10078385	G/A	Ca_12456.1	AATATTTTTTACTTAAATATATTAAAATATAAATCATTTTATATTTAAGTAACTCTAAAG[G/A]TAAAATTTATTTATTTAAAATCAATTATATTTTCCACATAATGAACCATGGTCTAATACT	DOWNSTREAM	----
Ca_LG_510078469	Ca_chr_5	10078469	A/T	Ca_12456.1	TTATATTTTCCACATAATGAACCATGGTCTAATACTATGAGCAAAGTAGTAACACTTCTA[A/T]CGATCACAAACACAAAATTTGTGCTCAAACACATTTACACAAGTAATAAAAAAATAGATG	DOWNSTREAM	----
Ca_LG_510078597	Ca_chr_5	10078597	G/T	Ca_12456.1	ATTTATTATTATTAATATAATATTTTGTTCAATTTTGACATTTTATCATTTTTGTATGTG[G/T]GTTAAATTAAAAATATTTGTGGTTGTGTCTTTTGCTGATGAGCAAAGCCATGATGAAGCA	DOWNSTREAM	----
Ca_LG_510078605	Ca_chr_5	10078605	T/A	Ca_12456.1	TTATTAATATAATATTTTGTTCAATTTTGACATTTTATCATTTTTGTATGTGGTTAAATT[T/A]AAAAATATTTGTGGTTGTGTCTTTTGCTGATGAGCAAAGCCATGATGAAGCAAAAGATTA	DOWNSTREAM	----
Ca_LG_510079067	Ca_chr_5	10079067	T/A	Ca_12456.1	CCACACTATCGTCTAAACACACCACCCCCCCCTTAAAGAATAATATTACTTTTTCCATCT[T/A]ATCATTTTAAGATTTTTGTTCACATATTTAAAAAGACAATAATTAAAAGAAAATAGATAA	DOWNSTREAM	----
Ca_LG_510079154	Ca_chr_5	10079154	G/A	Ca_12456.1	TTAAAAAGACAATAATTAAAAGAAAATAGATAATTTATTTTATTAAAGTATTTATTTTAG[G/A]TTATAAATAAATTTATTATTATTATCAATATATAATATCTATTTTATTAAATAGATATTA	DOWNSTREAM	----
Ca_LG_510079356	Ca_chr_5	10079356	A/C	Ca_12456.1	TTTAATAATTTTTTTAAAGTAACATTTATTATGAAACAAAGAGAATATTCAATAATATCA[A/C]TCTCTAGCCTCATGTGACCATGTCATGTATTATGTTCAACAAATTTACAAAGTTTAGTAG	DOWNSTREAM	----
Ca_LG_510079455	Ca_chr_5	10079455	T/C	Ca_12456.1	CAAATTTACAAAGTTTAGTAGGCATGTGTGAAAATGGGAATTGGACTGTGTTATAAATAT[T/C]GTGAAACGATTACAATTCTCGACCTTCTTATTTAAATTAATTGTTGAGATAATCAAACGG	DOWNSTREAM	----
Ca_LG_510079470	Ca_chr_5	10079470	A/C	Ca_12456.1	TAGTAGGCATGTGTGAAAATGGGAATTGGACTGTGTTATAAATATGTGAAACGATTACAA[A/C]TTCTCGACCTTCTTATTTAAATTAATTGTTGAGATAATCAAACGGTATAAAATTGACTGT	DOWNSTREAM	----
Ca_LG_510079509	Ca_chr_5	10079509	C/T	Ca_12456.1	AAATATGTGAAACGATTACAATTCTCGACCTTCTTATTTAAATTAATTGTTGAGATAATC[C/T]AAACGGTATAAAATTGACTGTGTAATTTGAATAATTCATTTTCGACAAAAGGATGAAATA	DOWNSTREAM	----
Ca_LG_510079514	Ca_chr_5	10079514	G/T	Ca_12456.1	TGTGAAACGATTACAATTCTCGACCTTCTTATTTAAATTAATTGTTGAGATAATCAAACG[G/T]GTATAAAATTGACTGTGTAATTTGAATAATTCATTTTCGACAAAAGGATGAAATAATTTA	DOWNSTREAM	----
Ca_LG_510079538	Ca_chr_5	10079538	G/A	Ca_12456.1	CTTCTTATTTAAATTAATTGTTGAGATAATCAAACGGTATAAAATTGACTGTGTAATTTG[G/A]AATAATTCATTTTCGACAAAAGGATGAAATAATTTACAAGTGTAATTATATTACAGTACA	DOWNSTREAM	----
Ca_LG_510079597	Ca_chr_5	10079597	C/A	Ca_12456.1	GAATAATTCATTTTCGACAAAAGGATGAAATAATTTACAAGTGTAATTATATTACAGTAC[C/A]ATAACCTGATTTATGAAAATGCAAGTGTTCTTGTGATATGACATAGTATAAATATAAAAA	DOWNSTREAM	----
Ca_LG_510079678	Ca_chr_5	10079678	G/T	Ca_12456.1	CAAGTGTTCTTGTGATATGACATAGTATAAATATAAAAAATGAGTAAGTATATTTTTTTG[G/T]TCTCAAATTAAATAAATATTTTACTTTCAGTCTATTTAGCAATTCATATAAATTTGAATT	DOWNSTREAM	----
Ca_LG_510079720	Ca_chr_5	10079720	A/C	Ca_12456.1	AGTAAGTATATTTTTTTGTCTCAAATTAAATAAATATTTTACTTTCAGTCTATTTAGCAA[A/C]TTCATATAAATTTGAATTAAAATAAATTTTATTTTTATTTTTCAAATGACTCGGTTATTC	DOWNSTREAM	----
Ca_LG_510079730	Ca_chr_5	10079730	A/T	Ca_12456.1	TTTTTTTGTCTCAAATTAAATAAATATTTTACTTTCAGTCTATTTAGCAATTCATATAAA[A/T]TTTGAATTAAAATAAATTTTATTTTTATTTTTCAAATGACTCGGTTATTCTCATTAAGTT	DOWNSTREAM	----
Ca_LG_510079734	Ca_chr_5	10079734	G/C	Ca_12456.1	TTTGTCTCAAATTAAATAAATATTTTACTTTCAGTCTATTTAGCAATTCATATAAATTTG[G/C]AATTAAAATAAATTTTATTTTTATTTTTCAAATGACTCGGTTATTCTCATTAAGTTTCTG	DOWNSTREAM	----
Ca_LG_510079791	Ca_chr_5	10079791	T/G	Ca_12456.1	TTGAATTAAAATAAATTTTATTTTTATTTTTCAAATGACTCGGTTATTCTCATTAAGTTT[T/G]CTGTGAAGAACACTTTTAAAAATACATTTATTTTGTTTTTTTATAAAATTAAACTGATTA	DOWNSTREAM	----
Ca_LG_510079793	Ca_chr_5	10079793	T/C	Ca_12456.1	GAATTAAAATAAATTTTATTTTTATTTTTCAAATGACTCGGTTATTCTCATTAAGTTTCT[T/C]GTGAAGAACACTTTTAAAAATACATTTATTTTGTTTTTTTATAAAATTAAACTGATTAAT	DOWNSTREAM	----
Ca_LG_510080008	Ca_chr_5	10080008	T/C	Ca_12456.1	ATATGGTGGACCCTAAGTTTGACTATCGTAGATACTCTTTTTGTGTGTTGAAGATACACT[T/C]AGTTATTCGGCCTAACTCTTCAATCAAATGTTGTAGACAAACAATAGTGCCACATCATTA	DOWNSTREAM	----
Ca_LG_510080033	Ca_chr_5	10080033	C/G	Ca_12456.1	TCGTAGATACTCTTTTTGTGTGTTGAAGATACACTAGTTATTCGGCCTAACTCTTCAATC[C/G]AAATGTTGTAGACAAACAATAGTGCCACATCATTATGATTAGTCTTGTTTAGCCCTACCA	DOWNSTREAM	----
Ca_LG_510080181	Ca_chr_5	10080181	G/A	Ca_12456.1	TTACACTTTGCTTTTTTTTTTTTAGTATTTAAGGCAAATGTAGGGTATGTGGAAGAGTCG[G/A]TGATTTTTTTTCTTTTTCCATATGCAACAAATTTAATTCGAGTACCCTTTTATTCCTCAA	DOWNSTREAM	----
Ca_LG_510080476	Ca_chr_5	10080476	G/A	Ca_12456.1	AGTTAAATTTTGCTCCGATTTGAATGCGAATTTGTTACACAATTTTCGCATACATGGGAG[G/A]TGCAGAGTACAAAGTACTCTTCTGAATTAAATTTTTCTGATACTCATAATGGACACACTG	DOWNSTREAM	----
Ca_LG_510080567	Ca_chr_5	10080567	T/G	Ca_12456.1	TTTTTCTGATACTCATAATGGACACACTGTCTACTCTTTTCATAACATAACTAATTGCAT[T/G]CCATGAATGTACCATTTAAACATAAAAAACCTATAGCTATACCCATCAAAACTAACATTA	DOWNSTREAM	----
Ca_LG_510080593	Ca_chr_5	10080593	A/C	Ca_12456.1	CTGTCTACTCTTTTCATAACATAACTAATTGCATCCATGAATGTACCATTTAAACATAAA[A/C]AAACCTATAGCTATACCCATCAAAACTAACATTAATTATCACCACCATCACTACTACTAA	DOWNSTREAM	----
Ca_LG_510080684	Ca_chr_5	10080684	T/A	Ca_12456.1	TTAATTATCACCACCATCACTACTACTAATACTCTACTAAACAAGATAAAATAAGACATT[T/A]TTTTATACAAAAAACCTCAAACCAAACCCATTATATTATCACTCATCACACTTAAGTAAC	DOWNSTREAM	----
Ca_LG_510080773	Ca_chr_5	10080773	T/G	Ca_12456.1	ATTATATTATCACTCATCACACTTAAGTAACATTGTTCTATAAAAGGTAAAAAATAAAAT[T/G]AGAAAAATATATAAAATTAAGTGACTGCCAAAACTCTACAACTAGAAGTTGTTACAAAGC	DOWNSTREAM	----
Ca_LG_510081103	Ca_chr_5	10081103	A/G	Ca_12456.1	TCAAACTCTGACTACTAAGATAACATAAAAATAGTAACTTACTAAAAAAACTAACATTTA[A/G]ACTATAAAAAAAAAAAAAAACACAAAATCAAACTGAAACATCTGGAAGTTTGACCAAGAA	DOWNSTREAM	----
Ca_LG_510081155	Ca_chr_5	10081155	G/C	Ca_12456.1	AACATTTAACTATAAAAAAAAAAAAAAACACAAAATCAAACTGAAACATCTGGAAGTTTG[G/C]ACCAAGAAGAAGTGATCCAAATCAGGAGGAACAAAGAATGAAAGTGGTGACCTTTTCAAA	SYNONYMOUS_CODING	----
Ca_LG_510081185	Ca_chr_5	10081185	A/T	Ca_12456.1	CAAAATCAAACTGAAACATCTGGAAGTTTGACCAAGAAGAAGTGATCCAAATCAGGAGGA[A/T]ACAAAGAATGAAAGTGGTGACCTTTTCAAAGAACAATTTGAAAGTACCCTTTGTTTCTTT	SYNONYMOUS_CODING	----
Ca_LG_510081329	Ca_chr_5	10081329	T/C	Ca_12456.1	TCTGGTATCCTAAATCTCTGACCTTTTGGAGTTGAACAAGCACTGTTATTGTTAGTGACT[T/C]TCAACAATTTCCATTTTCTCTTCCTTTGATGAAGAATCTTGTGAGCTTATTGAAGAGCAT	SYNONYMOUS_CODING	----
Ca_LG_510081398	Ca_chr_5	10081398	T/C	Ca_12456.1	TCCATTTTCTCTTCCTTTGATGAAGAATCTTGTGAGCTTATTGAAGAGCATCTAGAAGGT[T/C]GAAACAGTTTTAATCATTTCTTGTTTCTGCTTCTTCTTCTTGTAACGTGTTCTTCCTGGT	SYNONYMOUS_CODING	----
Ca_LG_510081736	Ca_chr_5	10081736	C/T	--	ATCTGTTAGAGAAGGTTTGTGAAAGAAACATCAAATTTATGAATCTGAATTTTAAGCACC[C/T]CTTTTGAGGTTTTGAATAGGTATGTGCTAGAAATTTTAATTAAATACGGATATGAATATT	INTERGENIC	--
Ca_LG_510081766	Ca_chr_5	10081766	G/C	--	TCAAATTTATGAATCTGAATTTTAAGCACCCTTTTGAGGTTTTGAATAGGTATGTGCTAG[G/C]AAATTTTAATTAAATACGGATATGAATATTCTGATGAGATACTAAAATAAACGAAGCGTT	INTERGENIC	--
Ca_LG_510081929	Ca_chr_5	10081929	G/A	--	GAAATAGAAAATAACAACTATGATTTTGAGGAGGTAGAAGTTTTTTTACCGTTGTGTGGG[G/A]CACTCTTTTAGGGAATTAAGTTAAAAGGTTATAAATATGAGTGCGTTTATTTGTTTGGAA	INTERGENIC	--
Ca_LG_510082219	Ca_chr_5	10082219	A/G	--	TCTAATCTTTTAAAATTGGTTTCTAATAAAAAATATTATTTTAATAATTGAAAAATTTGA[A/G]AACAATAAATTTATTCTTGAACACATATTAATCTACCTTATTTATTAACATTTATCAATC	INTERGENIC	--
Ca_LG_510082220	Ca_chr_5	10082220	A/T	--	CTAATCTTTTAAAATTGGTTTCTAATAAAAAATATTATTTTAATAATTGAAAAATTTGAA[A/T]ACAATAAATTTATTCTTGAACACATATTAATCTACCTTATTTATTAACATTTATCAATCA	INTERGENIC	--
Ca_LG_510082303	Ca_chr_5	10082303	A/T	--	ATATTAATCTACCTTATTTATTAACATTTATCAATCATGTAAAATACCATTTGATTAGTA[A/T]TATTTGATAGCTTAACAATTAGAATTCTATTCATAAAATTAATTATACTTATATAGAACT	INTERGENIC	--
Ca_LG_510082325	Ca_chr_5	10082325	G/C	--	AACATTTATCAATCATGTAAAATACCATTTGATTAGTATATTTGATAGCTTAACAATTAG[G/C]AATTCTATTCATAAAATTAATTATACTTATATAGAACTCAAACTATAATTCTATTCATAA	INTERGENIC	--
Ca_LG_510082351	Ca_chr_5	10082351	C/T	--	ATTTGATTAGTATATTTGATAGCTTAACAATTAGAATTCTATTCATAAAATTAATTATAC[C/T]TTATATAGAACTCAAACTATAATTCTATTCATAAAATTAATTATATTTATATAAAATCCA	INTERGENIC	--
Ca_LG_510082376	Ca_chr_5	10082376	C/T	--	AACAATTAGAATTCTATTCATAAAATTAATTATACTTATATAGAACTCAAACTATAATTC[C/T]TATTCATAAAATTAATTATATTTATATAAAATCCAAAATTTAGATGATATTTTAAAATAA	INTERGENIC	--
Ca_LG_510082399	Ca_chr_5	10082399	T/C	--	AATTAATTATACTTATATAGAACTCAAACTATAATTCTATTCATAAAATTAATTATATTT[T/C]ATATAAAATCCAAAATTTAGATGATATTTTAAAATAATCAAAATTTAAATAATATTTCAA	INTERGENIC	--
Ca_LG_510082675	Ca_chr_5	10082675	G/C	--	GAAAAACAAGAATGAACCTTTTACCCGTTTATCTAAGAAATTTTGATTCAAAAGTGCTTG[G/C]AGGAGCTAAGGAATTGATGAGAGTTGTTATCATAAGATAATAAAACAAATGAAGTGATGG	INTERGENIC	--
Ca_LG_510082760	Ca_chr_5	10082760	C/A	--	GTTATCATAAGATAATAAAACAAATGAAGTGATGGGCTTTATAGTCTCAATTTTTAACCC[C/A]CTATTGGATATTGTTGTGAAAATAAAAAATAACTACTACGAGAATTTTGGGAAAAAAAAG	INTERGENIC	--
Ca_LG_510082832	Ca_chr_5	10082832	G/C	--	GTTGTGAAAATAAAAAATAACTACTACGAGAATTTTGGGAAAAAAAAGTATGATTTTAAG[G/C]GAGTTAAAGGTTTTTTACATTTTCAGGTTAAGGTTAGAAATATTAAAAATATTATTATCG	INTERGENIC	--
Ca_LG_510082893	Ca_chr_5	10082893	A/G	--	AGTTAAAGGTTTTTTACATTTTCAGGTTAAGGTTAGAAATATTAAAAATATTATTATCGA[A/G]CCTGTAAAACAAAATTATTGTGGGGAGCTAATTTTTTCGTAGCACGAGTGATTTAATGTT	INTERGENIC	--
Ca_LG_510082896	Ca_chr_5	10082896	T/C	--	TAAAGGTTTTTTACATTTTCAGGTTAAGGTTAGAAATATTAAAAATATTATTATCGACCT[T/C]GTAAAACAAAATTATTGTGGGGAGCTAATTTTTTCGTAGCACGAGTGATTTAATGTTTCT	INTERGENIC	--
Ca_LG_510082914	Ca_chr_5	10082914	T/C	--	TCAGGTTAAGGTTAGAAATATTAAAAATATTATTATCGACCTGTAAAACAAAATTATTGT[T/C]GGGGAGCTAATTTTTTCGTAGCACGAGTGATTTAATGTTTCTGCGATTTCACCAATACTA	INTERGENIC	--
Ca_LG_510082918	Ca_chr_5	10082918	G/C	--	GTTAAGGTTAGAAATATTAAAAATATTATTATCGACCTGTAAAACAAAATTATTGTGGGG[G/C]AGCTAATTTTTTCGTAGCACGAGTGATTTAATGTTTCTGCGATTTCACCAATACTAAGAG	INTERGENIC	--
Ca_LG_510082932	Ca_chr_5	10082932	G/A	--	TATTAAAAATATTATTATCGACCTGTAAAACAAAATTATTGTGGGGAGCTAATTTTTTCG[G/A]TAGCACGAGTGATTTAATGTTTCTGCGATTTCACCAATACTAAGAGCAATAGAGAGTTGG	INTERGENIC	--
Ca_LG_510082945	Ca_chr_5	10082945	T/C	--	ATTATCGACCTGTAAAACAAAATTATTGTGGGGAGCTAATTTTTTCGTAGCACGAGTGAT[T/C]TTAATGTTTCTGCGATTTCACCAATACTAAGAGCAATAGAGAGTTGGTAAATAAACCATT	INTERGENIC	--
Ca_LG_510082955	Ca_chr_5	10082955	C/A	--	TGTAAAACAAAATTATTGTGGGGAGCTAATTTTTTCGTAGCACGAGTGATTTAATGTTTC[C/A]TGCGATTTCACCAATACTAAGAGCAATAGAGAGTTGGTAAATAAACCATTTAGAATCTTT	INTERGENIC	--
Ca_LG_510082966	Ca_chr_5	10082966	C/T	--	ATTATTGTGGGGAGCTAATTTTTTCGTAGCACGAGTGATTTAATGTTTCTGCGATTTCAC[C/T]CAATACTAAGAGCAATAGAGAGTTGGTAAATAAACCATTTAGAATCTTTTTTTCTTTTTA	INTERGENIC	--
Ca_LG_510082997	Ca_chr_5	10082997	T/C	--	CGAGTGATTTAATGTTTCTGCGATTTCACCAATACTAAGAGCAATAGAGAGTTGGTAAAT[T/C]AAACCATTTAGAATCTTTTTTTCTTTTTAGATCATCAAGGACTATTTTATAGATTATATT	INTERGENIC	--
Ca_LG_510083083	Ca_chr_5	10083083	T/C	--	TTAGATCATCAAGGACTATTTTATAGATTATATTTAAATTTATATCTTATCAATCACATT[T/C]TTAGAGTTTTGGGAAGTAAATTTAATTTTAATACTTAAAAAAATTAGTAAAATATATTTT	INTERGENIC	--
Ca_LG_510083121	Ca_chr_5	10083121	A/C	--	TTTATATCTTATCAATCACATTTTAGAGTTTTGGGAAGTAAATTTAATTTTAATACTTAA[A/C]AAAAATTAGTAAAATATATTTTAGTTTCGATATACATATCAATTTATTTGATGCATTCTA	INTERGENIC	--
Ca_LG_510083184	Ca_chr_5	10083184	A/T	--	AATTAGTAAAATATATTTTAGTTTCGATATACATATCAATTTATTTGATGCATTCTAATA[A/T]GAAATAAACACAGAAATACAATAACAAATACAGAAAGGATATAATATTTCTCCAACTTGC	INTERGENIC	--
Ca_LG_510083252	Ca_chr_5	10083252	C/T	--	CACAGAAATACAATAACAAATACAGAAAGGATATAATATTTCTCCAACTTGCAAGAACCC[C/T]CTAGGAGCAACAATAAATATACATGACAACAAACTAATCATAATAAAATACACCGATATT	INTERGENIC	--
Ca_LG_510083286	Ca_chr_5	10083286	C/T	--	AATATTTCTCCAACTTGCAAGAACCCCTAGGAGCAACAATAAATATACATGACAACAAAC[C/T]TAATCATAATAAAATACACCGATATTTTCACATGGAAAACCCTTCAATGAAAGTAAAAAA	INTERGENIC	--
Ca_LG_510083331	Ca_chr_5	10083331	C/T	--	TACATGACAACAAACTAATCATAATAAAATACACCGATATTTTCACATGGAAAACCCTTC[C/T]AATGAAAGTAAAAAACCACGGGTCGTCTGGACCAAAGAAATAGCGTCACTATAATCAAAT	INTERGENIC	--
Ca_LG_510083351	Ca_chr_5	10083351	G/A	--	ATAATAAAATACACCGATATTTTCACATGGAAAACCCTTCAATGAAAGTAAAAAACCACG[G/A]GGTCGTCTGGACCAAAGAAATAGCGTCACTATAATCAAATAAGGGTAGTATCAAAATGAT	INTERGENIC	--
Ca_LG_510083355	Ca_chr_5	10083355	C/T	--	TAAAATACACCGATATTTTCACATGGAAAACCCTTCAATGAAAGTAAAAAACCACGGGTC[C/T]GTCTGGACCAAAGAAATAGCGTCACTATAATCAAATAAGGGTAGTATCAAAATGATGAAT	INTERGENIC	--
Ca_LG_510083382	Ca_chr_5	10083382	A/G	--	AAACCCTTCAATGAAAGTAAAAAACCACGGGTCGTCTGGACCAAAGAAATAGCGTCACTA[A/G]TAATCAAATAAGGGTAGTATCAAAATGATGAATAAATTGTGTCTGCAACAAACCAAAATA	INTERGENIC	--
Ca_LG_510083434	Ca_chr_5	10083434	A/G	--	CGTCACTATAATCAAATAAGGGTAGTATCAAAATGATGAATAAATTGTGTCTGCAACAAA[A/G]CCAAAATAAGAAAACACTAAAGCTTACAAATGAAAAACAAGAACAAGAAAAACACTCAAA	INTERGENIC	--
Ca_LG_510083435	Ca_chr_5	10083435	C/T	--	GTCACTATAATCAAATAAGGGTAGTATCAAAATGATGAATAAATTGTGTCTGCAACAAAC[C/T]CAAAATAAGAAAACACTAAAGCTTACAAATGAAAAACAAGAACAAGAAAAACACTCAAAA	INTERGENIC	--
Ca_LG_510083508	Ca_chr_5	10083508	T/A	--	CACTAAAGCTTACAAATGAAAAACAAGAACAAGAAAAACACTCAAAAAACCTGTTGTGGT[T/A]GCAAGCACTATTCTTCCCTCTCCCGACGTCGTTTCACCGATCCGACCATTCAAAATGAAG	INTERGENIC	--
Ca_LG_510083591	Ca_chr_5	10083591	T/G	--	CGACGTCGTTTCACCGATCCGACCATTCAAAATGAAGACCTGAATGTTGCAAATCTTCTT[T/G]TCAAGAATCTGTTTCTCCTTTCTATCGCGCATGATTCTTATACCAAGAATCTGTTTAACT	INTERGENIC	--
Ca_LG_510083592	Ca_chr_5	10083592	T/C	--	GACGTCGTTTCACCGATCCGACCATTCAAAATGAAGACCTGAATGTTGCAAATCTTCTTT[T/C]CAAGAATCTGTTTCTCCTTTCTATCGCGCATGATTCTTATACCAAGAATCTGTTTAACTG	INTERGENIC	--
Ca_LG_510083618	Ca_chr_5	10083618	G/A	--	CAAAATGAAGACCTGAATGTTGCAAATCTTCTTTCAAGAATCTGTTTCTCCTTTCTATCG[G/A]CGCATGATTCTTATACCAAGAATCTGTTTAACTGCTCTCATGTCTTTCATGGCAAATGAA	INTERGENIC	--
Ca_LG_510083620	Ca_chr_5	10083620	G/A	--	AAATGAAGACCTGAATGTTGCAAATCTTCTTTCAAGAATCTGTTTCTCCTTTCTATCGCG[G/A]CATGATTCTTATACCAAGAATCTGTTTAACTGCTCTCATGTCTTTCATGGCAAATGAATC	INTERGENIC	--
Ca_LG_510083649	Ca_chr_5	10083649	A/G	--	TTTCAAGAATCTGTTTCTCCTTTCTATCGCGCATGATTCTTATACCAAGAATCTGTTTAA[A/G]CTGCTCTCATGTCTTTCATGGCAAATGAATCGTCCAAATGCTTTTTTAACCACACAATGG	INTERGENIC	--
Ca_LG_510083776	Ca_chr_5	10083776	T/G	--	TAGTCTTCATGTATCCTTGGTCACACATAACAGACTTAAACGTTTTGTACCACTGCATTT[T/G]GAGCTTGCTTTAAACCAAATAGACTCTTTCTCAGTCTACACATATAGTCTTCCTTGCCTT	INTERGENIC	--
Ca_LG_510083948	Ca_chr_5	10083948	C/A	--	ATTAAGGAAAGTCATTTTTACATTCATTTGCTCTACCTATAAGTCAAGAGTAGCTGTCAC[C/A]ACTCAACACAGTTTTAATCGATGACATTTTTACCACAAAATCAACACCATTTCTTTGACG	INTERGENIC	--
Ca_LG_51008401	Ca_chr_5	1008401	T/G	Ca_11948.1	CTGTAGTAGGGTCAACCTCCCAACTGTCGAGTGTCGTGGACAGCTCCATCTCTCAGATTT[T/G]TCATAAAGGAAAACCAATATTGCGGAAGCCCACAAATAGTCCCGAAAACGATGTAAATCA	INTRON	Putative_disease_resistance_RPP13--like_protein_1
Ca_LG_510084046	Ca_chr_5	10084046	T/G	--	AATCAACACCATTTCTTTGACGGAAACCTTTCACCACTAATCTGGATTTATACCTCGAAT[T/G]ACTTCAAGTTACTTTCAAGCTTCATTGTCCACCTGTTTTCCAAAGCCCTATTTCCTTGTG	INTERGENIC	--
Ca_LG_510084068	Ca_chr_5	10084068	T/C	--	GAAACCTTTCACCACTAATCTGGATTTATACCTCGAATACTTCAAGTTACTTTCAAGCTT[T/C]CATTGTCCACCTGTTTTCCAAAGCCCTATTTCCTTGTGGCAATTTCACAAAATCATAAGT	INTERGENIC	--
Ca_LG_510084071	Ca_chr_5	10084071	T/C	--	ACCTTTCACCACTAATCTGGATTTATACCTCGAATACTTCAAGTTACTTTCAAGCTTCAT[T/C]TGTCCACCTGTTTTCCAAAGCCCTATTTCCTTGTGGCAATTTCACAAAATCATAAGTGTG	INTERGENIC	--
Ca_LG_510084196	Ca_chr_5	10084196	A/T	--	CATGCAAGGATTTCATCTCATCATGCATTGCATCCAACCACTTTTGACTTTCTTCACTCA[A/T]TCATGGCTTCTCGAAAACACTTAGGTTCCACTTCATCAGACAAATTCACATACTCATCAT	INTERGENIC	--
Ca_LG_51008422	Ca_chr_5	1008422	T/C	Ca_11948.1	AACTGTCGAGTGTCGTGGACAGCTCCATCTCTCAGATTTTCATAAAGGAAAACCAATATT[T/C]GCGGAAGCCCACAAATAGTCCCGAAAACGATGTAAATCAATAAAAAAAAGAAATGTATTT	INTRON	Putative_disease_resistance_RPP13--like_protein_1
Ca_LG_510084381	Ca_chr_5	10084381	G/T	--	GAAGCATCACTAAGATTTTCATCGTGTGACAACTCATGATCTTCACTTGTTAGAATATTG[G/T]ACGTCATCTTTAAGCTGGTGATCATCAATACAATCATATGCCTCATCATTATGAATATTA	INTERGENIC	--
Ca_LG_510084399	Ca_chr_5	10084399	G/A	--	TCATCGTGTGACAACTCATGATCTTCACTTGTTAGAATATTGACGTCATCTTTAAGCTGG[G/A]TGATCATCAATACAATCATATGCCTCATCATTATGAATATTACCATCAATAGTATCCAAA	INTERGENIC	--
Ca_LG_510084732	Ca_chr_5	10084732	T/C	--	TCCAACTTGGATCTTTCATCATTCAAAACATGCACAAAAGCCTTGCAACCAAAGACTCTT[T/C]AAGTGATCATACTTGGCATTGTTGCTAAATTGTACCTTATCTGGTATCTCACCATTCAAA	INTERGENIC	--
Ca_LG_510084779	Ca_chr_5	10084779	T/C	--	ACCAAAGACTCTTAAGTGATCATACTTGGCATTGTTGCTAAATTGTACCTTATCTGGTAT[T/C]CTCACCATTCAAAGCGACAATAAGAGTAAGATTAATAACATGCACCGTCGTGTACAATGC	INTERGENIC	--
Ca_LG_510084841	Ca_chr_5	10084841	C/T	--	CACCATTCAAAGCGACAATAAGAGTAAGATTAATAACATGCACCGTCGTGTACAATGCCC[C/T]CACCTCAATAATGTTTAGACAACTTAGCTTTAGAGAGCATACACCTCACTCACTCGACAA	INTERGENIC	--
Ca_LG_510084860	Ca_chr_5	10084860	A/G	--	AAGAGTAAGATTAATAACATGCACCGTCGTGTACAATGCCCCACCTCAATAATGTTTAGA[A/G]CAACTTAGCTTTAGAGAGCATACACCTCACTCACTCGACAAGTGTTTGATTCATCATATC	INTERGENIC	--
Ca_LG_510085124	Ca_chr_5	10085124	G/A	--	TACCAAAGCATGGAATTGTTTGAACTTCTCCAACATTTGGTCTTTTGTCTTCAAAATAAG[G/A]CCTATAGTTTCCTGGAACAACCATAAAAAAAAAAGTAACAAAATAAAGTGCACTACTAAA	INTERGENIC	--
Ca_LG_510085195	Ca_chr_5	10085195	C/T	--	CTGGAACAACCATAAAAAAAAAAGTAACAAAATAAAGTGCACTACTAAAAGATTTTACCC[C/T]TTAAAGGGCCACAAACATCATAATGTACCAACTGAAGCAACTCTAACTTATTAGAAGGAT	INTERGENIC	--
Ca_LG_510085344	Ca_chr_5	10085344	G/A	--	TTACCAACCATACAGTAACAACATTTCTCCAAATCTACATTCTTCAATCTTGGAAGCACG[G/A]TCACTTATGGCTAAACAATTTAACCCATTTTCACTAATATGTCTAAACATTTGGTTCTAC	INTERGENIC	--
Ca_LG_510085348	Ca_chr_5	10085348	C/T	--	CAACCATACAGTAACAACATTTCTCCAAATCTACATTCTTCAATCTTGGAAGCACGTCAC[C/T]TTATGGCTAAACAATTTAACCCATTTTCACTAATATGTCTAAACATTTGGTTCTACAAAG	INTERGENIC	--
Ca_LG_510085369	Ca_chr_5	10085369	C/G	--	TCTCCAAATCTACATTCTTCAATCTTGGAAGCACGTCACTTATGGCTAAACAATTTAACC[C/G]CATTTTCACTAATATGTCTAAACATTTGGTTCTACAAAGATGTTTTGTATCGACAACCTT	INTERGENIC	--
Ca_LG_510085376	Ca_chr_5	10085376	C/G	--	ATCTACATTCTTCAATCTTGGAAGCACGTCACTTATGGCTAAACAATTTAACCCATTTTC[C/G]ACTAATATGTCTAAACATTTGGTTCTACAAAGATGTTTTGTATCGACAACCTTCACACTA	INTERGENIC	--
Ca_LG_510085386	Ca_chr_5	10085386	T/A	--	TTCAATCTTGGAAGCACGTCACTTATGGCTAAACAATTTAACCCATTTTCACTAATATGT[T/A]CTAAACATTTGGTTCTACAAAGATGTTTTGTATCGACAACCTTCACACTATCTTTAGAAA	INTERGENIC	--
Ca_LG_510085393	Ca_chr_5	10085393	A/C	--	TTGGAAGCACGTCACTTATGGCTAAACAATTTAACCCATTTTCACTAATATGTCTAAACA[A/C]TTTGGTTCTACAAAGATGTTTTGTATCGACAACCTTCACACTATCTTTAGAAACCAAAGC	INTERGENIC	--
Ca_LG_510085396	Ca_chr_5	10085396	T/C	--	GAAGCACGTCACTTATGGCTAAACAATTTAACCCATTTTCACTAATATGTCTAAACATTT[T/C]GGTTCTACAAAGATGTTTTGTATCGACAACCTTCACACTATCTTTAGAAACCAAAGCTTT	INTERGENIC	--
Ca_LG_510085424	Ca_chr_5	10085424	A/G	--	TAACCCATTTTCACTAATATGTCTAAACATTTGGTTCTACAAAGATGTTTTGTATCGACA[A/G]ACCTTCACACTATCTTTAGAAACCAAAGCTTTTGTACAATACAGCTTACTAATTTTCTCC	INTERGENIC	--
Ca_LG_510085436	Ca_chr_5	10085436	A/G	--	ACTAATATGTCTAAACATTTGGTTCTACAAAGATGTTTTGTATCGACAACCTTCACACTA[A/G]TCTTTAGAAACCAAAGCTTTTGTACAATACAGCTTACTAATTTTCTCCCCTCTAGCCACA	INTERGENIC	--
Ca_LG_510085444	Ca_chr_5	10085444	A/C	--	GTCTAAACATTTGGTTCTACAAAGATGTTTTGTATCGACAACCTTCACACTATCTTTAGA[A/C]AACCAAAGCTTTTGTACAATACAGCTTACTAATTTTCTCCCCTCTAGCCACAACCAAGTT	INTERGENIC	--
Ca_LG_510085676	Ca_chr_5	10085676	A/C	--	TTAGGAAACAATATCATTCTGATGTTGGTTTGCAAGCATACATCACCAACACCAATTACA[A/C]TTAGATACACCATCATTACCCATCTTCAAAACTCCAAATTCACCTGAAGTATAAGATGTG	INTERGENIC	--
Ca_LG_510085821	Ca_chr_5	10085821	C/T	--	GTAGTGTAACACCATTATCAATTATCCACATGCCATCATCATATACAAGATTAACTGACC[C/T]CATGGTCATGAAGACTAACAAGATCATCACTAGTAGTAGTAGTAACACAATCATCATCAA	INTERGENIC	--
Ca_LG_510086026	Ca_chr_5	10086026	G/T	--	CTATGTTCTATGAAAATAATAACACTCCACATTTTTGTATCTAGACTTGGACTTGCTTCG[G/T]GCTATTTACTCTACCACCCTTTCGTTCCTTTTTATGACTTATCCTCTATTTTTAGTGACA	INTERGENIC	--
Ca_LG_510086071	Ca_chr_5	10086071	T/C	--	CTTGGACTTGCTTCGGCTATTTACTCTACCACCCTTTCGTTCCTTTTTATGACTTATCCT[T/C]CTATTTTTAGTGACAAGAACTTCATATTGAGATGAAAAACCTTGTGCCTTCATTTTCATC	INTERGENIC	--
Ca_LG_510086254	Ca_chr_5	10086254	T/C	--	GTTATAGAAATCTGAAATGTCTCCTAAAACTTTGGTAAAGATAACAATAGAAATAGTCTT[T/C]AAGAGTTCATCATTAACTTGATACCCATTTATGACATATGATCAAGGAGCCTCAGAAATT	INTERGENIC	--
Ca_LG_510086333	Ca_chr_5	10086333	C/T	--	GATACCCATTTATGACATATGATCAAGGAGCCTCAGAAATTCACTCAAGTGGTCCGAAAC[C/T]GGAAGTCCATTCCTTATACTTCAAACTTATGAAACTATTAACAAGAACAATTTATTATCC	INTERGENIC	--
Ca_LG_510086751	Ca_chr_5	10086751	T/C	--	TCAAATAGTCGGTTAACCAAGAGCTCAGATGCCACTCTGATGGGAATAAACACAAAACAT[T/C]AGTAACAAGTAATATGTAGATATACTATTCTCCCAACTTCCAAGAACTCGTGAAGAGAAA	INTERGENIC	--
Ca_LG_510086799	Ca_chr_5	10086799	T/C	--	AACACAAAACATAGTAACAAGTAATATGTAGATATACTATTCTCCCAACTTCCAAGAACT[T/C]CGTGAAGAGAAACAACAAATATATATGGCATCAAATTGATCAAAATAAAAAAGCATAAAA	INTERGENIC	--
Ca_LG_510086915	Ca_chr_5	10086915	T/C	--	AAAAAATATTGATATTTTAACGTGAGAACCTCCTCAATGGAAGAGAAAAAACCACAGATT[T/C]GTCCAAACCAAAGAAATAGTTCCACTATAATCAAATAAGGGTACAAGAGAGTCTCAAAAT	INTERGENIC	--
Ca_LG_510086986	Ca_chr_5	10086986	C/T	--	AGAAATAGTTCCACTATAATCAAATAAGGGTACAAGAGAGTCTCAAAATTATGCACAAAC[C/T]TGTGCCTACAGCCAACCAAAATAAGAAAGCACTAAAGCTTACAGATGAAAAACAACAAGA	INTERGENIC	--
Ca_LG_510087030	Ca_chr_5	10087030	G/A	--	AAAATTATGCACAAACTGTGCCTACAGCCAACCAAAATAAGAAAGCACTAAAGCTTACAG[G/A]ATGAAAAACAACAAGAAGAAAAACACTCAAAAAACATGTTGTGCAAGCATGTATTCCTCC	INTERGENIC	--
Ca_LG_510087042	Ca_chr_5	10087042	C/G	--	AAACTGTGCCTACAGCCAACCAAAATAAGAAAGCACTAAAGCTTACAGATGAAAAACAAC[C/G]AAGAAGAAAAACACTCAAAAAACATGTTGTGCAAGCATGTATTCCTCCATCTCCAAACGT	INTERGENIC	--
Ca_LG_510087091	Ca_chr_5	10087091	A/T	--	TGAAAAACAACAAGAAGAAAAACACTCAAAAAACATGTTGTGCAAGCATGTATTCCTCCA[A/T]TCTCCAAACGTCGTTTCCCCGATCCGAGCATTAAAAACAAGGACCTGAAAGTTGCGAACC	INTERGENIC	--
Ca_LG_510087094	Ca_chr_5	10087094	T/C	--	AAAACAACAAGAAGAAAAACACTCAAAAAACATGTTGTGCAAGCATGTATTCCTCCATCT[T/C]CCAAACGTCGTTTCCCCGATCCGAGCATTAAAAACAAGGACCTGAAAGTTGCGAACCTTT	INTERGENIC	--
Ca_LG_510087097	Ca_chr_5	10087097	A/G	--	ACAACAAGAAGAAAAACACTCAAAAAACATGTTGTGCAAGCATGTATTCCTCCATCTCCA[A/G]AACGTCGTTTCCCCGATCCGAGCATTAAAAACAAGGACCTGAAAGTTGCGAACCTTTTGT	INTERGENIC	--
Ca_LG_510087115	Ca_chr_5	10087115	C/A	--	CTCAAAAAACATGTTGTGCAAGCATGTATTCCTCCATCTCCAAACGTCGTTTCCCCGATC[C/A]CGAGCATTAAAAACAAGGACCTGAAAGTTGCGAACCTTTTGTCTAAAAACCAGCCTAGTC	INTERGENIC	--
Ca_LG_510087116	Ca_chr_5	10087116	C/T	--	TCAAAAAACATGTTGTGCAAGCATGTATTCCTCCATCTCCAAACGTCGTTTCCCCGATCC[C/T]GAGCATTAAAAACAAGGACCTGAAAGTTGCGAACCTTTTGTCTAAAAACCAGCCTAGTCT	INTERGENIC	--
Ca_LG_510087176	Ca_chr_5	10087176	T/C	--	GAGCATTAAAAACAAGGACCTGAAAGTTGCGAACCTTTTGTCTAAAAACCAGCCTAGTCT[T/C]GATGGTTCTGATTGCACAATCGGTGACTTTCTAAGACTGGTTTGACACAATCGAGAATAA	INTERGENIC	--
Ca_LG_510087192	Ca_chr_5	10087192	A/T	--	GACCTGAAAGTTGCGAACCTTTTGTCTAAAAACCAGCCTAGTCTGATGGTTCTGATTGCA[A/T]CAATCGGTGACTTTCTAAGACTGGTTTGACACAATCGAGAATAAGGTTTACTCTTCTCTT	INTERGENIC	--
Ca_LG_510087198	Ca_chr_5	10087198	G/A	--	AAAGTTGCGAACCTTTTGTCTAAAAACCAGCCTAGTCTGATGGTTCTGATTGCACAATCG[G/A]GTGACTTTCTAAGACTGGTTTGACACAATCGAGAATAAGGTTTACTCTTCTCTTTTGGTG	INTERGENIC	--
Ca_LG_510087375	Ca_chr_5	10087375	T/C	--	TTAAATAAGAGAGACACATGTGCTACAATATTTGGTCCTTTCTCCACATAGGAAAGGAGT[T/C]CCAATATCCAACACACTCTACACATATCAATTTACATGATGTATATTTGGTTAGCATATA	INTERGENIC	--
Ca_LG_510087433	Ca_chr_5	10087433	A/G	--	GTCCAATATCCAACACACTCTACACATATCAATTTACATGATGTATATTTGGTTAGCATA[A/G]TAACCATCCCATATTAAATTCAAATATACATTTCAAAGATTGTAACATAACAAGTATAAT	INTERGENIC	--
Ca_LG_510087438	Ca_chr_5	10087438	C/T	--	ATATCCAACACACTCTACACATATCAATTTACATGATGTATATTTGGTTAGCATATAACC[C/T]ATCCCATATTAAATTCAAATATACATTTCAAAGATTGTAACATAACAAGTATAATTCTAC	INTERGENIC	--
Ca_LG_510087439	Ca_chr_5	10087439	A/T	--	TATCCAACACACTCTACACATATCAATTTACATGATGTATATTTGGTTAGCATATAACCA[A/T]TCCCATATTAAATTCAAATATACATTTCAAAGATTGTAACATAACAAGTATAATTCTACT	INTERGENIC	--
Ca_LG_510087691	Ca_chr_5	10087691	C/G	--	TCTCAATTAATGAGTTTTTAAAATCTAAAACTATAACTCTTATGTTAACGTTGTGGTTGC[C/G]ACAATTAATTATTGACTTTGTACCTTGTTATATTCTAACTACTTATATTATTTGAAACAA	INTERGENIC	--
Ca_LG_510087719	Ca_chr_5	10087719	T/C	--	AACTATAACTCTTATGTTAACGTTGTGGTTGCACAATTAATTATTGACTTTGTACCTTGT[T/C]TATATTCTAACTACTTATATTATTTGAAACAATAACAATAATAAAAAAGATACTTATACG	INTERGENIC	--
Ca_LG_510087807	Ca_chr_5	10087807	C/T	--	ACAATAACAATAATAAAAAAGATACTTATACGTTGTGGTTGCACAATCTTTAATCTTTAC[C/T]CGATTTTTGTGGTGTTGCTCAAAGTCTTACTTTCAAAAATCCATATTATATATATTTTTT	INTERGENIC	--
Ca_LG_510087813	Ca_chr_5	10087813	T/C	--	ACAATAATAAAAAAGATACTTATACGTTGTGGTTGCACAATCTTTAATCTTTACCGATTT[T/C]TTGTGGTGTTGCTCAAAGTCTTACTTTCAAAAATCCATATTATATATATTTTTTTCTAGT	INTERGENIC	--
Ca_LG_510087819	Ca_chr_5	10087819	G/A	--	ATAAAAAAGATACTTATACGTTGTGGTTGCACAATCTTTAATCTTTACCGATTTTTGTGG[G/A]TGTTGCTCAAAGTCTTACTTTCAAAAATCCATATTATATATATTTTTTTCTAGTATTGCT	INTERGENIC	--
Ca_LG_510087821	Ca_chr_5	10087821	G/C	--	AAAAAAGATACTTATACGTTGTGGTTGCACAATCTTTAATCTTTACCGATTTTTGTGGTG[G/C]TTGCTCAAAGTCTTACTTTCAAAAATCCATATTATATATATTTTTTTCTAGTATTGCTTT	INTERGENIC	--
Ca_LG_510087834	Ca_chr_5	10087834	T/C	--	ATACGTTGTGGTTGCACAATCTTTAATCTTTACCGATTTTTGTGGTGTTGCTCAAAGTCT[T/C]TACTTTCAAAAATCCATATTATATATATTTTTTTCTAGTATTGCTTTTGAATTCAATTTT	INTERGENIC	--
Ca_LG_510087872	Ca_chr_5	10087872	G/A	--	TTTGTGGTGTTGCTCAAAGTCTTACTTTCAAAAATCCATATTATATATATTTTTTTCTAG[G/A]TATTGCTTTTGAATTCAATTTTATAAAAAAAAATGTCAATTCTTTTTAAAACCAATACCT	INTERGENIC	--
Ca_LG_510087988	Ca_chr_5	10087988	C/T	--	ACCTAACATCCTTCTTTATACTCATTCAATATCATTTAACTTAACAATCGAACTACCAAC[C/T]TCACAATGAGAGACCTCTGTTTAATTGAATTATTCAATATATGACACAATAAGAAGATTT	INTERGENIC	--
Ca_LG_510088007	Ca_chr_5	10088007	G/A	--	ACTCATTCAATATCATTTAACTTAACAATCGAACTACCAACTCACAATGAGAGACCTCTG[G/A]TTTAATTGAATTATTCAATATATGACACAATAAGAAGATTTGAGACATAGAGAGAAAAAA	INTERGENIC	--
Ca_LG_510088009	Ca_chr_5	10088009	T/A	--	TCATTCAATATCATTTAACTTAACAATCGAACTACCAACTCACAATGAGAGACCTCTGTT[T/A]TAATTGAATTATTCAATATATGACACAATAAGAAGATTTGAGACATAGAGAGAAAAAAAT	INTERGENIC	--
Ca_LG_510088016	Ca_chr_5	10088016	A/G	--	ATATCATTTAACTTAACAATCGAACTACCAACTCACAATGAGAGACCTCTGTTTAATTGA[A/G]ATTATTCAATATATGACACAATAAGAAGATTTGAGACATAGAGAGAAAAAAATGAGTCTA	INTERGENIC	--
Ca_LG_510088214	Ca_chr_5	10088214	G/A	--	TTGAAGTTAAAGGTGATTGGCCAAAGGTTTCTCAAAAGGATGCTTGCAAGGAAAGTCATG[G/A]GTTTGAATCATAGCAACTTTAATTATTTTACTACTTTAATGAATGTTTCTTATAAATTCT	INTERGENIC	--
Ca_LG_510088351	Ca_chr_5	10088351	G/T	--	CCTATGTTGGATAAGTGTTTAATCTCATTATTCTTATAAATTTGATTTGAGAATTATGAG[G/T]TCAAGACTTGAATGATTTCTTGATAAATTTGGTTCATGACAAAAAATTTGAAGAATATGT	INTERGENIC	--
Ca_LG_510088358	Ca_chr_5	10088358	C/T	--	TGGATAAGTGTTTAATCTCATTATTCTTATAAATTTGATTTGAGAATTATGAGTCAAGAC[C/T]TTGAATGATTTCTTGATAAATTTGGTTCATGACAAAAAATTTGAAGAATATGTTAGGATT	INTERGENIC	--
Ca_LG_510088408	Ca_chr_5	10088408	A/G	--	GAGTCAAGACTTGAATGATTTCTTGATAAATTTGGTTCATGACAAAAAATTTGAAGAATA[A/G]TGTTAGGATTCTTAAGAAATATTTGTTTGCTAACTTGAATACTTACTCTTGTGTTAAAAC	INTERGENIC	--
Ca_LG_510088738	Ca_chr_5	10088738	A/C	--	AACTTGCTTTGAAGCATTTGAAAATACAAAGTAACTTCTTGTGTGTCACCAATTTTAATA[A/C]CGAGGAAGGTAACATTGGAACTTAATGTCAATTTCAAGAGGTATAATAATTTTATCTCTA	INTERGENIC	--
Ca_LG_510088924	Ca_chr_5	10088924	G/C	--	CTTCACCTATTTGGCACATTTATGGGTTTTTCAAAATTTACATTTGATCCCAGTGGTAGG[G/C]GTTAATATTGTTCTTCATGTCTTTGACTTGTGTTTTTCTTCTTGTAGATTATGATTGAAC	INTERGENIC	--
Ca_LG_510089019	Ca_chr_5	10089019	G/A	--	TTCTTCTTGTAGATTATGATTGAACTAAATTCGAGGTCAAATTTCATCTAAGAATGAGGG[G/A]AATGATGTGTACCTCAAATGAGATAATTAGGAGGAAAAACATATAATATTTCAAGTTAAG	INTERGENIC	--
Ca_LG_510089028	Ca_chr_5	10089028	G/A	--	TAGATTATGATTGAACTAAATTCGAGGTCAAATTTCATCTAAGAATGAGGGAATGATGTG[G/A]TACCTCAAATGAGATAATTAGGAGGAAAAACATATAATATTTCAAGTTAAGACTTTATAA	INTERGENIC	--
Ca_LG_510089049	Ca_chr_5	10089049	G/T	--	TCGAGGTCAAATTTCATCTAAGAATGAGGGAATGATGTGTACCTCAAATGAGATAATTAG[G/T]GAGGAAAAACATATAATATTTCAAGTTAAGACTTTATAATAGTTTTTAGTTTTATTTGTA	INTERGENIC	--
Ca_LG_510089059	Ca_chr_5	10089059	C/T	--	ATTTCATCTAAGAATGAGGGAATGATGTGTACCTCAAATGAGATAATTAGGAGGAAAAAC[C/T]ATATAATATTTCAAGTTAAGACTTTATAATAGTTTTTAGTTTTATTTGTATTTAATTTGA	INTERGENIC	--
Ca_LG_510089257	Ca_chr_5	10089257	T/G	--	ATAAATTCTTCTTTAAATATCTTGTATGAGTCTCCTTTTGGTTAAGTTGAAATGAATTAT[T/G]AATTTTCTCTTAATGAGAATGTTAAGTGAAATATTTATCCTATTTGAGTTCTTGGAGTAG	INTERGENIC	--
Ca_LG_510089297	Ca_chr_5	10089297	C/A	--	GTTAAGTTGAAATGAATTATAATTTTCTCTTAATGAGAATGTTAAGTGAAATATTTATCC[C/A]TATTTGAGTTCTTGGAGTAGAATTTGCTTGATTCTTATCAATGGTTTCCTTACTATTATG	INTERGENIC	--
Ca_LG_510089299	Ca_chr_5	10089299	A/G	--	TAAGTTGAAATGAATTATAATTTTCTCTTAATGAGAATGTTAAGTGAAATATTTATCCTA[A/G]TTTGAGTTCTTGGAGTAGAATTTGCTTGATTCTTATCAATGGTTTCCTTACTATTATGGT	INTERGENIC	--
Ca_LG_510089320	Ca_chr_5	10089320	T/C	--	TTTCTCTTAATGAGAATGTTAAGTGAAATATTTATCCTATTTGAGTTCTTGGAGTAGAAT[T/C]TTGCTTGATTCTTATCAATGGTTTCCTTACTATTATGGTGATTCCTCATTGGCCTATCAA	INTERGENIC	--
Ca_LG_510089492	Ca_chr_5	10089492	C/A	--	TATTCATTTTCCCTTTTCATTTGTTACTTTATGTGAAGAAATCACTTGGTAGATATTTCC[C/A]TCTCTTGTGGAATCAACCCAAATCTACATCACTTGTGCTCTATTGTTATTGGGGAACTTC	INTERGENIC	--
Ca_LG_510089527	Ca_chr_5	10089527	G/A	--	AAGAAATCACTTGGTAGATATTTCCTCTCTTGTGGAATCAACCCAAATCTACATCACTTG[G/A]TGCTCTATTGTTATTGGGGAACTTCACCACACTTCTAGTGGTGGTGGTGCTAGGGTTAAG	INTERGENIC	--
Ca_LG_510089687	Ca_chr_5	10089687	G/A	--	AGACAAGGAATGAGGAGTTTAGTGGAGTCATTTGTTGTCTCTTGCTTAATTTTTCAGCAG[G/A]ATTAAATATTTCACCAAGTTCCTGCGAGTCTTTGACAACTTCTGCCCATTCTCGAAGTTT	INTERGENIC	--
Ca_LG_510089714	Ca_chr_5	10089714	A/G	--	TCATTTGTTGTCTCTTGCTTAATTTTTCAGCAGATTAAATATTTCACCAAGTTCCTGCGA[A/G]GTCTTTGACAACTTCTGCCCATTCTCGAAGTTTTGTGGGAGGATGTTACTATGGATTTCA	INTERGENIC	--
Ca_LG_510089740	Ca_chr_5	10089740	C/T	--	TCAGCAGATTAAATATTTCACCAAGTTCCTGCGAGTCTTTGACAACTTCTGCCCATTCTC[C/T]GAAGTTTTGTGGGAGGATGTTACTATGGATTTCATTAAAGGGCTGCCCTTGGATCGTGGT	INTERGENIC	--
Ca_LG_510089782	Ca_chr_5	10089782	G/A	--	CAACTTCTGCCCATTCTCGAAGTTTTGTGGGAGGATGTTACTATGGATTTCATTAAAGGG[G/A]CTGCCCTTGGATCGTGGTTATGATTATTTTGGTTATCGTGGACCACTTGACCAACCATGC	INTERGENIC	--
Ca_LG_510089852	Ca_chr_5	10089852	A/G	--	ATCGTGGTTATGATTATTTTGGTTATCGTGGACCACTTGACCAACCATGCTCATTTTGAA[A/G]TCTTTACCATTTGAATTTACTGCAACTAAAGTTGTAGAACTATTTGTATCTATTGTGGTA	INTERGENIC	--
Ca_LG_510089872	Ca_chr_5	10089872	C/T	--	GGTTATCGTGGACCACTTGACCAACCATGCTCATTTTGAATCTTTACCATTTGAATTTAC[C/T]TGCAACTAAAGTTGTAGAACTATTTGTATCTATTGTGGTATGTCATCATGGTTTTCGTCA	INTERGENIC	--
Ca_LG_510089878	Ca_chr_5	10089878	C/T	--	CGTGGACCACTTGACCAACCATGCTCATTTTGAATCTTTACCATTTGAATTTACTGCAAC[C/T]TAAAGTTGTAGAACTATTTGTATCTATTGTGGTATGTCATCATGGTTTTCGTCATTCAAT	INTERGENIC	--
Ca_LG_510089922	Ca_chr_5	10089922	G/A	--	TTGAATTTACTGCAACTAAAGTTGTAGAACTATTTGTATCTATTGTGGTATGTCATCATG[G/A]GTTTTCGTCATTCAATTTTGTCTAAGGGTGGAAATAGTCTTGGTCAAGCCAAGCTTTTGT	INTERGENIC	--
Ca_LG_510089940	Ca_chr_5	10089940	T/G	--	AAGTTGTAGAACTATTTGTATCTATTGTGGTATGTCATCATGGTTTTCGTCATTCAATTT[T/G]TGTCTAAGGGTGGAAATAGTCTTGGTCAAGCCAAGCTTTTGTTAAAAAGATTTAACCTAT	INTERGENIC	--
Ca_LG_510089953	Ca_chr_5	10089953	G/A	--	ATTTGTATCTATTGTGGTATGTCATCATGGTTTTCGTCATTCAATTTTGTCTAAGGGTGG[G/A]AAATAGTCTTGGTCAAGCCAAGCTTTTGTTAAAAAGATTTAACCTATTTTAAAAATTTGA	INTERGENIC	--
Ca_LG_510089967	Ca_chr_5	10089967	C/T	--	TGGTATGTCATCATGGTTTTCGTCATTCAATTTTGTCTAAGGGTGGAAATAGTCTTGGTC[C/T]AAGCCAAGCTTTTGTTAAAAAGATTTAACCTATTTTAAAAATTTGAATCCCGAGCATGGT	INTERGENIC	--
Ca_LG_510090015	Ca_chr_5	10090015	T/G	--	ATAGTCTTGGTCAAGCCAAGCTTTTGTTAAAAAGATTTAACCTATTTTAAAAATTTGAAT[T/G]CCCGAGCATGGTGTAATTATCTGTCATAGGTCATACTTTGATATATTATTTGACCTTTTT	INTERGENIC	--
Ca_LG_510090017	Ca_chr_5	10090017	C/T	--	AGTCTTGGTCAAGCCAAGCTTTTGTTAAAAAGATTTAACCTATTTTAAAAATTTGAATCC[C/T]CGAGCATGGTGTAATTATCTGTCATAGGTCATACTTTGATATATTATTTGACCTTTTTAA	INTERGENIC	--
Ca_LG_510090062	Ca_chr_5	10090062	T/G	--	TAAAAATTTGAATCCCGAGCATGGTGTAATTATCTGTCATAGGTCATACTTTGATATATT[T/G]ATTTGACCTTTTTAAAAGTCTACCATGACTTAAAAACCTATTTAAAAGTATATTTTTTTT	INTERGENIC	--
Ca_LG_510090094	Ca_chr_5	10090094	A/G	--	TCTGTCATAGGTCATACTTTGATATATTATTTGACCTTTTTAAAAGTCTACCATGACTTA[A/G]AAAACCTATTTAAAAGTATATTTTTTTTATTCAAAACCTTTAAATATAATTATAATTAAA	INTERGENIC	--
Ca_LG_510090305	Ca_chr_5	10090305	C/A	--	AAAAGTATACTACAACCAAATAAGCCTTAAACCTTAAGTGAAGAAGAAGATTCAATAACC[C/A]TTATAACAATATCAGATTTAAAAAAAATAAACAACTTATCAAATTCAACCATAATACACT	INTERGENIC	--
Ca_LG_510090329	Ca_chr_5	10090329	A/T	--	CCTTAAACCTTAAGTGAAGAAGAAGATTCAATAACCTTATAACAATATCAGATTTAAAAA[A/T]AAATAAACAACTTATCAAATTCAACCATAATACACTTTAAGTGTTACATAATTAAATTGA	INTERGENIC	--
Ca_LG_510090372	Ca_chr_5	10090372	G/C	--	AATATCAGATTTAAAAAAAATAAACAACTTATCAAATTCAACCATAATACACTTTAAGTG[G/C]TTACATAATTAAATTGAAATAGCAAAACAAATAAATAAAAATTTAATTATATAAAGAGGT	INTERGENIC	--
Ca_LG_510090381	Ca_chr_5	10090381	T/G	--	TTTAAAAAAAATAAACAACTTATCAAATTCAACCATAATACACTTTAAGTGTTACATAAT[T/G]TAAATTGAAATAGCAAAACAAATAAATAAAAATTTAATTATATAAAGAGGTTGACCTGCC	INTERGENIC	--
Ca_LG_510090422	Ca_chr_5	10090422	T/C	--	ACTTTAAGTGTTACATAATTAAATTGAAATAGCAAAACAAATAAATAAAAATTTAATTAT[T/C]ATAAAGAGGTTGACCTGCCAAATTTAATAGGTTTTTTGAAAAGCTTATGTCTAACCTATT	INTERGENIC	--
Ca_LG_510090502	Ca_chr_5	10090502	T/A	--	AATTTAATAGGTTTTTTGAAAAGCTTATGTCTAACCTATTTAGATAAATAAGTTTTTTTT[T/A]AAGGCCAAAGTTTGACCTTGTTATTAAACAAGTCAGACTAAACTAGACTTTAAATGGTTT	INTERGENIC	--
Ca_LG_510090807	Ca_chr_5	10090807	C/A	--	GCATTACCGAGAATTTACTCAACACAAACCATCCTCTTGGGTTCTGTTTTTACCTGGGGC[C/A]AGACTTTCACTACAATACCAGTCTTCACAATGACCTTTAAATGCCTATGTTTCAAGCTTT	INTERGENIC	--
Ca_LG_510090841	Ca_chr_5	10090841	C/T	--	TCTTGGGTTCTGTTTTTACCTGGGGCAGACTTTCACTACAATACCAGTCTTCACAATGAC[C/T]CTTTAAATGCCTATGTTTCAAGCTTTGTAATGGATGCAAACCACCACATATTCCTTTATA	INTERGENIC	--
Ca_LG_510090920	Ca_chr_5	10090920	T/C	--	AAGCTTTGTAATGGATGCAAACCACCACATATTCCTTTATACACTTGAGGCACAACCTCT[T/C]ATTCATACTTTGGATGAAGGTCTGCTTGCTCGCAATGAACTTTTGAGGAATTAATGCTCA	INTERGENIC	--
Ca_LG_510091193	Ca_chr_5	10091193	A/G	--	CACTCGAATAGTGTCACATCATTGAACATTATACCTGGATCTAATTTTCAAAATGTCTAA[A/G]TTTCCTCCCTATTTTGCGTATGTTTATCCACTGCACTTTCATGATCAGCACGAAGTTACA	INTERGENIC	--
Ca_LG_510091424	Ca_chr_5	10091424	A/T	--	CTTAAATTTTTTATTTAGCAGGTACAGTGACCATCACTAACTATATTTAAATGGTAAATA[A/T]GCATAAAGTGGAGTTATTTGATCAACTCTAATTGTTGTGCATCCCGATGCCCGAGGAAAT	INTERGENIC	--
Ca_LG_510091517	Ca_chr_5	10091517	A/G	--	GTTGTGCATCCCGATGCCCGAGGAAATTTTAACATAAATATTCGGTTAGTGTTGTAAGTA[A/G]AAAATAAACAATTTTACTGTTGTAATTTTGTCTTTTTATTATTATTAATTTATAAAATTG	INTERGENIC	--
Ca_LG_510091531	Ca_chr_5	10091531	T/C	--	TGCCCGAGGAAATTTTAACATAAATATTCGGTTAGTGTTGTAAGTAAAAATAAACAATTT[T/C]TACTGTTGTAATTTTGTCTTTTTATTATTATTAATTTATAAAATTGATTTTTTATTTTAA	INTERGENIC	--
Ca_LG_510091926	Ca_chr_5	10091926	A/T	--	AGTAAGAGAAAATAATTAAAATTTTTAAAATTAATAAAATTAATTTTATAAATAAATAAA[A/T]ATAAAAGAACTAAACTATAATTTTTTTTTTAATAATGACAAAATGAAGTATATTAGTAGT	INTERGENIC	--
Ca_LG_510091982	Ca_chr_5	10091982	G/A	--	TAAAATAAAAGAACTAAACTATAATTTTTTTTTTAATAATGACAAAATGAAGTATATTAG[G/A]TAGTATTTAATTAAAAAAAAATCACTTTATTTTATTCGCGTAGCCGCTAATTGATATGAT	INTERGENIC	--
Ca_LG_510092104	Ca_chr_5	10092104	G/A	--	TCTGGTATTAATTTATGGGATTGAAAAATAGGAGGGTCGCATAGGGTTGTCTTCTAGTGG[G/A]CATTGTTTTGTCATTTAGCCCTAAATCATAGCTTCACCTTATCAAGAATCAGACTCCTAT	INTERGENIC	--
Ca_LG_510092257	Ca_chr_5	10092257	A/C	--	CCTAGGAGGGTGTGTTTGCTATACCCACCTGCTTCATATTCGATTGCTCCGTTTTTCACA[A/C]CAGATTCATTCATGTAATGCAATAAACAAATTTTAATACACATTTACTACTAAAGAATTT	INTERGENIC	--
Ca_LG_510092293	Ca_chr_5	10092293	A/T	--	TATTCGATTGCTCCGTTTTTCACACAGATTCATTCATGTAATGCAATAAACAAATTTTAA[A/T]TACACATTTACTACTAAAGAATTTTTCGAAGTTGGGATTGCATAATTTGTAGTATTATTT	INTERGENIC	--
Ca_LG_510092401	Ca_chr_5	10092401	A/T	--	GTAGTATTATTTGGATAAGCACAAGTCAGAAGAGTTTTATTTATTTATTTTAATGTATAA[A/T]GAGAGTTGCTAATAGCAACTATTTAGGTTTTCAACGATCGATAATTATTTAAATTTTTCT	INTERGENIC	--
Ca_LG_510092541	Ca_chr_5	10092541	T/A	--	TTAATGATAGATTGATTTTTGCTTTTGAATATTTTTTATAATTTTGTGGTTTGAGTATTT[T/A]TTTTATTTTAGTGTAATGTTGTGTGATTTTTTTTTTTTTATCATATTTTAATATTCATTT	INTERGENIC	--
Ca_LG_510092614	Ca_chr_5	10092614	G/T	--	TAATGTTGTGTGATTTTTTTTTTTTTATCATATTTTAATATTCATTTAAATATCCATTAG[G/T]GATATACACCACATGACGGTGCCCATGTTTACTCTTTGTTAGCCGCTATATCCTTAAAAA	INTERGENIC	--
Ca_LG_510092631	Ca_chr_5	10092631	C/G	--	TTTTTTTTTATCATATTTTAATATTCATTTAAATATCCATTAGGATATACACCACATGAC[C/G]GGTGCCCATGTTTACTCTTTGTTAGCCGCTATATCCTTAAAAAGTGTGGTTAGTTTATGA	INTERGENIC	--
Ca_LG_510092707	Ca_chr_5	10092707	C/T	--	CTTTGTTAGCCGCTATATCCTTAAAAAGTGTGGTTAGTTTATGAGCAAATGGATGCCCTC[C/T]TGTCTCTAAGTTTTACATACAAATAAGGTTTTTGGCATGTTTATAATCCATCGTCAAGTA	INTERGENIC	--
Ca_LG_510092828	Ca_chr_5	10092828	A/C	--	TAAACATATGAACTTAAGTATTACTTCCTTTATTTATCCTTGAATTGTGATCTTTTTGGA[A/C]TTTGACATACAAAATAAGAAGTAATCAATTTAAATATAACCCTACGTATTAATCCATTTG	INTERGENIC	--
Ca_LG_510092868	Ca_chr_5	10092868	C/A	--	TGAATTGTGATCTTTTTGGATTTGACATACAAAATAAGAAGTAATCAATTTAAATATAAC[C/A]CCTACGTATTAATCCATTTGTGCTTGAGTATTTTATAATTTTTTATTAAATTCTAAATAA	INTERGENIC	--
Ca_LG_510092953	Ca_chr_5	10092953	C/A	--	GAGTATTTTATAATTTTTTATTAAATTCTAAATAATACACCTAATCTCAAATACTTTCAC[C/A]AATTTAAAACTTTGCATATTCTTTCATGATAAAAAATGATCTATGTACATCGAAGATATA	INTERGENIC	--
Ca_LG_510092995	Ca_chr_5	10092995	T/C	--	AATCTCAAATACTTTCACAATTTAAAACTTTGCATATTCTTTCATGATAAAAAATGATCT[T/C]ATGTACATCGAAGATATAATCACGTATATTTTTCTTTTTGTCTGTGCAGACAGAATAATA	INTERGENIC	--
Ca_LG_510092997	Ca_chr_5	10092997	T/C	--	TCTCAAATACTTTCACAATTTAAAACTTTGCATATTCTTTCATGATAAAAAATGATCTAT[T/C]GTACATCGAAGATATAATCACGTATATTTTTCTTTTTGTCTGTGCAGACAGAATAATAAA	INTERGENIC	--
Ca_LG_510093018	Ca_chr_5	10093018	C/G	--	AAAACTTTGCATATTCTTTCATGATAAAAAATGATCTATGTACATCGAAGATATAATCAC[C/G]GTATATTTTTCTTTTTGTCTGTGCAGACAGAATAATAAATACTATCAAAAACTCATACAT	INTERGENIC	--
Ca_LG_510093019	Ca_chr_5	10093019	G/A	--	AAACTTTGCATATTCTTTCATGATAAAAAATGATCTATGTACATCGAAGATATAATCACG[G/A]TATATTTTTCTTTTTGTCTGTGCAGACAGAATAATAAATACTATCAAAAACTCATACATA	INTERGENIC	--
Ca_LG_510093021	Ca_chr_5	10093021	A/G	--	ACTTTGCATATTCTTTCATGATAAAAAATGATCTATGTACATCGAAGATATAATCACGTA[A/G]TATTTTTCTTTTTGTCTGTGCAGACAGAATAATAAATACTATCAAAAACTCATACATATA	INTERGENIC	--
Ca_LG_510093037	Ca_chr_5	10093037	C/T	--	CATGATAAAAAATGATCTATGTACATCGAAGATATAATCACGTATATTTTTCTTTTTGTC[C/T]TGTGCAGACAGAATAATAAATACTATCAAAAACTCATACATATAAAAATTAAATTTTAAG	INTERGENIC	--
Ca_LG_510093052	Ca_chr_5	10093052	A/G	--	TCTATGTACATCGAAGATATAATCACGTATATTTTTCTTTTTGTCTGTGCAGACAGAATA[A/G]ATAAATACTATCAAAAACTCATACATATAAAAATTAAATTTTAAGTTCAAACTCGTGATA	INTERGENIC	--
Ca_LG_510093076	Ca_chr_5	10093076	C/A	--	ACGTATATTTTTCTTTTTGTCTGTGCAGACAGAATAATAAATACTATCAAAAACTCATAC[C/A]ATATAAAAATTAAATTTTAAGTTCAAACTCGTGATATAATATTCAGTCAAATAATTTTGA	INTERGENIC	--
Ca_LG_510093077	Ca_chr_5	10093077	A/G	--	CGTATATTTTTCTTTTTGTCTGTGCAGACAGAATAATAAATACTATCAAAAACTCATACA[A/G]TATAAAAATTAAATTTTAAGTTCAAACTCGTGATATAATATTCAGTCAAATAATTTTGAC	INTERGENIC	--
Ca_LG_510093080	Ca_chr_5	10093080	T/C	--	ATATTTTTCTTTTTGTCTGTGCAGACAGAATAATAAATACTATCAAAAACTCATACATAT[T/C]AAAAATTAAATTTTAAGTTCAAACTCGTGATATAATATTCAGTCAAATAATTTTGACATT	INTERGENIC	--
Ca_LG_510093085	Ca_chr_5	10093085	A/G	--	TTTCTTTTTGTCTGTGCAGACAGAATAATAAATACTATCAAAAACTCATACATATAAAAA[A/G]TTAAATTTTAAGTTCAAACTCGTGATATAATATTCAGTCAAATAATTTTGACATTTTTTA	INTERGENIC	--
Ca_LG_510093094	Ca_chr_5	10093094	T/C	--	GTCTGTGCAGACAGAATAATAAATACTATCAAAAACTCATACATATAAAAATTAAATTTT[T/C]AAGTTCAAACTCGTGATATAATATTCAGTCAAATAATTTTGACATTTTTTAGTTGAAATA	INTERGENIC	--
Ca_LG_510093100	Ca_chr_5	10093100	C/T	--	GCAGACAGAATAATAAATACTATCAAAAACTCATACATATAAAAATTAAATTTTAAGTTC[C/T]AAACTCGTGATATAATATTCAGTCAAATAATTTTGACATTTTTTAGTTGAAATATAATTT	INTERGENIC	--
Ca_LG_510093114	Ca_chr_5	10093114	A/G	--	AAATACTATCAAAAACTCATACATATAAAAATTAAATTTTAAGTTCAAACTCGTGATATA[A/G]ATATTCAGTCAAATAATTTTGACATTTTTTAGTTGAAATATAATTTATTGACATAATCAC	INTERGENIC	--
Ca_LG_510093117	Ca_chr_5	10093117	A/G	--	TACTATCAAAAACTCATACATATAAAAATTAAATTTTAAGTTCAAACTCGTGATATAATA[A/G]TTCAGTCAAATAATTTTGACATTTTTTAGTTGAAATATAATTTATTGACATAATCACATG	INTERGENIC	--
Ca_LG_510093125	Ca_chr_5	10093125	A/T	--	AAAACTCATACATATAAAAATTAAATTTTAAGTTCAAACTCGTGATATAATATTCAGTCA[A/T]AATAATTTTGACATTTTTTAGTTGAAATATAATTTATTGACATAATCACATGTCTTTATA	INTERGENIC	--
Ca_LG_510093155	Ca_chr_5	10093155	T/G	--	AGTTCAAACTCGTGATATAATATTCAGTCAAATAATTTTGACATTTTTTAGTTGAAATAT[T/G]AATTTATTGACATAATCACATGTCTTTATAATATGCTTATTTATACTTCTAATTTCATAT	INTERGENIC	--
Ca_LG_510093164	Ca_chr_5	10093164	G/A	--	TCGTGATATAATATTCAGTCAAATAATTTTGACATTTTTTAGTTGAAATATAATTTATTG[G/A]ACATAATCACATGTCTTTATAATATGCTTATTTATACTTCTAATTTCATATTGTATTATT	INTERGENIC	--
Ca_LG_510093293	Ca_chr_5	10093293	C/A	--	GTTTCTAGAAAAAGGATTCACCAATATTTTAACACCAATTTCTTTTTTGAGCTCCTTCTC[C/A]TTCGTATGTATTTCCTTAATTATTCATCTAGTGATAATATGTAGATATCAAAATCCAATA	INTERGENIC	--
Ca_LG_510093505	Ca_chr_5	10093505	C/G	--	TATATAGTTGACTCTCCAGCATTAGATTCAAAAAAGTCTTCAACTCTATTCAAATGTGTC[C/G]TTCAACTTATCTCTTCTTCTTTTACCTTGCAACTTATTCTATTGTCCAGAGGAGAATTCA	INTERGENIC	--
Ca_LG_510093532	Ca_chr_5	10093532	T/A	--	TCAAAAAAGTCTTCAACTCTATTCAAATGTGTCTTCAACTTATCTCTTCTTCTTTTACCT[T/A]TGCAACTTATTCTATTGTCCAGAGGAGAATTCAGAGTTCATGTTTTTTATGGATTGATGT	INTERGENIC	--
Ca_LG_510093568	Ca_chr_5	10093568	G/A	--	AACTTATCTCTTCTTCTTTTACCTTGCAACTTATTCTATTGTCCAGAGGAGAATTCAGAG[G/A]TTCATGTTTTTTATGGATTGATGTGCTTTTAAATTCTTGTCTCAGTATAAAATCCTTTCA	INTERGENIC	--
Ca_LG_510093735	Ca_chr_5	10093735	C/T	--	TGTAAGACAAATACTAAACATAAAATTCATTTAACAAAATCCTTAAGTACTATTCAATTC[C/T]GCAGATATCGATATTGTTAAGTTGAACATCATATTTCAAGTTGAACCAAAGACTTTGCAG	INTERGENIC	--
Ca_LG_510093786	Ca_chr_5	10093786	G/T	--	ATTCAATTCGCAGATATCGATATTGTTAAGTTGAACATCATATTTCAAGTTGAACCAAAG[G/T]ACTTTGCAGTTGTATACAAATTTTTTAGAGTAATTATATCATCTCATCTATAGACTAAAA	INTERGENIC	--
Ca_LG_510093793	Ca_chr_5	10093793	C/T	--	TCGCAGATATCGATATTGTTAAGTTGAACATCATATTTCAAGTTGAACCAAAGACTTTGC[C/T]AGTTGTATACAAATTTTTTAGAGTAATTATATCATCTCATCTATAGACTAAAAAATCATT	INTERGENIC	--
Ca_LG_510094233	Ca_chr_5	10094233	G/A	--	AACAATATGAAAAAATACACATATAGCATGTCACTTTCACATGTTAGACTCAAATATACG[G/A]TTTTAATAACGATAACATAATAATTATAATTCTACTCATAAAAATAATTCTACTTATAAA	INTERGENIC	--
Ca_LG_510094254	Ca_chr_5	10094254	T/C	--	TATAGCATGTCACTTTCACATGTTAGACTCAAATATACGTTTTAATAACGATAACATAAT[T/C]AATTATAATTCTACTCATAAAAATAATTCTACTTATAAAATACACTGATGATAGAACCTA	INTERGENIC	--
Ca_LG_510094260	Ca_chr_5	10094260	T/C	--	ATGTCACTTTCACATGTTAGACTCAAATATACGTTTTAATAACGATAACATAATAATTAT[T/C]AATTCTACTCATAAAAATAATTCTACTTATAAAATACACTGATGATAGAACCTAAAATTA	INTERGENIC	--
Ca_LG_510094411	Ca_chr_5	10094411	T/A	--	TAGGCATATCTATTAACATTTGTTTTATTAAGTCTAGTCAGAATTTATCACAACCGATAT[T/A]TATATATCAAACCACAATTATTTTATATAATTTGATTTTCACAATCTTGTCACAAGTTAA	INTERGENIC	--
Ca_LG_510094705	Ca_chr_5	10094705	A/C	--	TAAAACAAATAAATAACAAACATTCTTCCATAAACATGAAAATACAACACATGTAAGTAA[A/C]ATATGTAAATACGATTTTGCTTCCATGGGTCGTTGTAGTCGCCGGTAATTCATAGAGTCG	INTERGENIC	--
Ca_LG_510094777	Ca_chr_5	10094777	C/T	--	GATTTTGCTTCCATGGGTCGTTGTAGTCGCCGGTAATTCATAGAGTCGTACGTGGCACCC[C/T]GGCAAGCTGAAGCAACCACTAGTAGGTGTGGAAAAGATCCGAGAGAAATTAGGTATAATA	INTERGENIC	--
Ca_LG_510094786	Ca_chr_5	10094786	G/A	--	TCCATGGGTCGTTGTAGTCGCCGGTAATTCATAGAGTCGTACGTGGCACCCGGCAAGCTG[G/A]AAGCAACCACTAGTAGGTGTGGAAAAGATCCGAGAGAAATTAGGTATAATATGTTTTGGG	INTERGENIC	--
Ca_LG_510094835	Ca_chr_5	10094835	A/G	--	CCGGCAAGCTGAAGCAACCACTAGTAGGTGTGGAAAAGATCCGAGAGAAATTAGGTATAA[A/G]TATGTTTTGGGAGAAGATAAAGAGAAGTGTCTAGTAAAATTATAAGAGAAATTTCATACT	INTERGENIC	--
Ca_LG_510094839	Ca_chr_5	10094839	G/A	--	CAAGCTGAAGCAACCACTAGTAGGTGTGGAAAAGATCCGAGAGAAATTAGGTATAATATG[G/A]TTTTGGGAGAAGATAAAGAGAAGTGTCTAGTAAAATTATAAGAGAAATTTCATACTTTGG	INTERGENIC	--
Ca_LG_510094898	Ca_chr_5	10094898	G/A	--	GTTTTGGGAGAAGATAAAGAGAAGTGTCTAGTAAAATTATAAGAGAAATTTCATACTTTG[G/A]GGTATTTTAAGTATAAAATGCAAATATAGAATACAAAAAACTAATATCAATATAATTTTT	INTERGENIC	--
Ca_LG_510094899	Ca_chr_5	10094899	G/A	--	TTTTGGGAGAAGATAAAGAGAAGTGTCTAGTAAAATTATAAGAGAAATTTCATACTTTGG[G/A]GTATTTTAAGTATAAAATGCAAATATAGAATACAAAAAACTAATATCAATATAATTTTTT	INTERGENIC	--
Ca_LG_510094931	Ca_chr_5	10094931	A/G	--	AAATTATAAGAGAAATTTCATACTTTGGGTATTTTAAGTATAAAATGCAAATATAGAATA[A/G]CAAAAAACTAATATCAATATAATTTTTTAAAATTTATGATATACTGTACAAAAAAATTGA	INTERGENIC	--
Ca_LG_510095120	Ca_chr_5	10095120	G/C	--	CTAAATAAATTATATCTATTCTCTCACTTAGATATGATTACTTTTTCAAATAAGTTATAG[G/C]CATACTTTAGGATCCATTATTGGGTTATCATGCATTTTCTTCAATTTTGTGTTGTCATAA	INTERGENIC	--
Ca_LG_510095227	Ca_chr_5	10095227	T/C	--	TGTGTTGTCATAATTCCTTGTCGTCGATTCATTAAATTGGAGAGCAATGCATTTCCACTT[T/C]TTTCTTAATAAAAAAGAAAAATAGGTGACCTTAAATGATATTAACATCCCTCTAATTTTA	INTERGENIC	--
Ca_LG_510095254	Ca_chr_5	10095254	G/A	--	TTCATTAAATTGGAGAGCAATGCATTTCCACTTTTTCTTAATAAAAAAGAAAAATAGGTG[G/A]ACCTTAAATGATATTAACATCCCTCTAATTTTAAAAATATTCACTTCTTCTATATTCACT	INTERGENIC	--
Ca_LG_510095255	Ca_chr_5	10095255	A/C	--	TCATTAAATTGGAGAGCAATGCATTTCCACTTTTTCTTAATAAAAAAGAAAAATAGGTGA[A/C]CCTTAAATGATATTAACATCCCTCTAATTTTAAAAATATTCACTTCTTCTATATTCACTA	INTERGENIC	--
Ca_LG_510095268	Ca_chr_5	10095268	T/C	--	GAGCAATGCATTTCCACTTTTTCTTAATAAAAAAGAAAAATAGGTGACCTTAAATGATAT[T/C]TAACATCCCTCTAATTTTAAAAATATTCACTTCTTCTATATTCACTAAAATAAACTGCAT	INTERGENIC	--
Ca_LG_510095282	Ca_chr_5	10095282	A/G	--	CACTTTTTCTTAATAAAAAAGAAAAATAGGTGACCTTAAATGATATTAACATCCCTCTAA[A/G]TTTTAAAAATATTCACTTCTTCTATATTCACTAAAATAAACTGCATTAAATATTTTTTTG	INTERGENIC	--
Ca_LG_510095319	Ca_chr_5	10095319	T/A	--	AAATGATATTAACATCCCTCTAATTTTAAAAATATTCACTTCTTCTATATTCACTAAAAT[T/A]AAACTGCATTAAATATTTTTTTGTCCCACTTATTTTTATTCATGTCATTTATTATATTAC	INTERGENIC	--
Ca_LG_510095329	Ca_chr_5	10095329	T/C	--	AACATCCCTCTAATTTTAAAAATATTCACTTCTTCTATATTCACTAAAATAAACTGCATT[T/C]AAATATTTTTTTGTCCCACTTATTTTTATTCATGTCATTTATTATATTACAATTATAGTT	INTERGENIC	--
Ca_LG_510095530	Ca_chr_5	10095530	T/G	--	CTAAAGTGTATATTTTAGTGTCTTATTGATAAATGACAAATAACGTTGAAAGAGTCACAT[T/G]AAAATAAATATTATGCATTTTTTTTTTAATGAGTATAAGAAAAGTCAGTGTTTTTTAAAA	INTERGENIC	--
Ca_LG_510095549	Ca_chr_5	10095549	T/A	--	GTCTTATTGATAAATGACAAATAACGTTGAAAGAGTCACATAAAATAAATATTATGCATT[T/A]TTTTTTTTAATGAGTATAAGAAAAGTCAGTGTTTTTTAAAAATTAAAACAATATTAGTAT	INTERGENIC	--
Ca_LG_510095550	Ca_chr_5	10095550	T/A	--	TCTTATTGATAAATGACAAATAACGTTGAAAGAGTCACATAAAATAAATATTATGCATTT[T/A]TTTTTTTAATGAGTATAAGAAAAGTCAGTGTTTTTTAAAAATTAAAACAATATTAGTATG	INTERGENIC	--
Ca_LG_510095568	Ca_chr_5	10095568	A/T	--	AATAACGTTGAAAGAGTCACATAAAATAAATATTATGCATTTTTTTTTTAATGAGTATAA[A/T]GAAAAGTCAGTGTTTTTTAAAAATTAAAACAATATTAGTATGATTTAAGGAGATCTCAAA	INTERGENIC	--
Ca_LG_510095665	Ca_chr_5	10095665	C/G	--	GTATGATTTAAGGAGATCTCAAAAAAGAAAATGTAAACCCTAAACCCTAAATGCAATTTC[C/G]CTCTAACAAAAATAGTTCTTAAATGTGCTCCTTTTATATCTTGGTCTTCACAATTTTCTA	INTERGENIC	--
Ca_LG_510095682	Ca_chr_5	10095682	T/A	--	CTCAAAAAAGAAAATGTAAACCCTAAACCCTAAATGCAATTTCCTCTAACAAAAATAGTT[T/A]CTTAAATGTGCTCCTTTTATATCTTGGTCTTCACAATTTTCTATAAATTAAAGTTTTCTA	INTERGENIC	--
Ca_LG_510095708	Ca_chr_5	10095708	G/A	--	ACCCTAAATGCAATTTCCTCTAACAAAAATAGTTCTTAAATGTGCTCCTTTTATATCTTG[G/A]GTCTTCACAATTTTCTATAAATTAAAGTTTTCTATAGCTTTAAAATTTAAATCAATTTTA	INTERGENIC	--
Ca_LG_510095741	Ca_chr_5	10095741	T/G	--	TCTTAAATGTGCTCCTTTTATATCTTGGTCTTCACAATTTTCTATAAATTAAAGTTTTCT[T/G]ATAGCTTTAAAATTTAAATCAATTTTAGATCGTTGAACTTCATTGTTAGTGTGGGGGATC	INTERGENIC	--
Ca_LG_510095755	Ca_chr_5	10095755	T/C	--	CTTTTATATCTTGGTCTTCACAATTTTCTATAAATTAAAGTTTTCTATAGCTTTAAAATT[T/C]TAAATCAATTTTAGATCGTTGAACTTCATTGTTAGTGTGGGGGATCCGCAAAAAATTTCT	INTERGENIC	--
Ca_LG_510095785	Ca_chr_5	10095785	T/C	--	TAAATTAAAGTTTTCTATAGCTTTAAAATTTAAATCAATTTTAGATCGTTGAACTTCATT[T/C]GTTAGTGTGGGGGATCCGCAAAAAATTTCTTCTTCAATGTATGCACAAAGCGATAAAAGA	INTERGENIC	--
Ca_LG_510096105	Ca_chr_5	10096105	T/G	--	AAAAAAAATCAACTAAGATATTAAATATGAAAACAAAACAAAGGTATTAATTCTCTTTTT[T/G]TTTATCCCGAATATTATGATGTATTGTTTTCGAAGTTGATTTCGAAGTTTGAATCAAGGA	INTERGENIC	--
Ca_LG_510096113	Ca_chr_5	10096113	C/T	--	TCAACTAAGATATTAAATATGAAAACAAAACAAAGGTATTAATTCTCTTTTTTTTATCCC[C/T]GAATATTATGATGTATTGTTTTCGAAGTTGATTTCGAAGTTTGAATCAAGGATCAACATA	INTERGENIC	--
Ca_LG_510096163	Ca_chr_5	10096163	G/T	--	TTTTTATCCCGAATATTATGATGTATTGTTTTCGAAGTTGATTTCGAAGTTTGAATCAAG[G/T]GATCAACATAAAAATAATAATATAAAGGTATGTAGATTGAAAGATTAACATTTTGAATAA	INTERGENIC	--
Ca_LG_510096170	Ca_chr_5	10096170	C/A	--	CCCGAATATTATGATGTATTGTTTTCGAAGTTGATTTCGAAGTTTGAATCAAGGATCAAC[C/A]ATAAAAATAATAATATAAAGGTATGTAGATTGAAAGATTAACATTTTGAATAAATAAATT	INTERGENIC	--
Ca_LG_510096213	Ca_chr_5	10096213	A/G	--	TTGAATCAAGGATCAACATAAAAATAATAATATAAAGGTATGTAGATTGAAAGATTAACA[A/G]TTTTGAATAAATAAATTGATGATTGAAATATCAGAACTTCAAGTGAGAGGTGAGACCAAT	INTERGENIC	--
Ca_LG_510096237	Ca_chr_5	10096237	T/C	--	TAATAATATAAAGGTATGTAGATTGAAAGATTAACATTTTGAATAAATAAATTGATGATT[T/C]GAAATATCAGAACTTCAAGTGAGAGGTGAGACCAATGATTCAAAGGAAAGTAAATATAAG	INTERGENIC	--
Ca_LG_510096282	Ca_chr_5	10096282	G/T	--	AATAAATTGATGATTGAAATATCAGAACTTCAAGTGAGAGGTGAGACCAATGATTCAAAG[G/T]GAAAGTAAATATAAGTTTTCTAGGACTAACACTTAGAAGTTTTTTGTGCTATAAACTTGA	INTERGENIC	--
Ca_LG_510096334	Ca_chr_5	10096334	T/G	--	ATTCAAAGGAAAGTAAATATAAGTTTTCTAGGACTAACACTTAGAAGTTTTTTGTGCTAT[T/G]AAACTTGATAAGGAAATTATGAAGTGGTTAAAGGACTGAAAGAAAGAACATGTGACAATC	INTERGENIC	--
Ca_LG_510096389	Ca_chr_5	10096389	A/G	--	GCTATAAACTTGATAAGGAAATTATGAAGTGGTTAAAGGACTGAAAGAAAGAACATGTGA[A/G]CAATCTCAACAAAGACTAGTTGTTGCAACGCTCTATCTATACTAAGAACTATATTTTAGT	INTERGENIC	--
Ca_LG_510096415	Ca_chr_5	10096415	C/A	--	AAGTGGTTAAAGGACTGAAAGAAAGAACATGTGACAATCTCAACAAAGACTAGTTGTTGC[C/A]AACGCTCTATCTATACTAAGAACTATATTTTAGTTTAGGGGATGGAAAATTCGTTCAAAA	INTERGENIC	--
Ca_LG_510096459	Ca_chr_5	10096459	G/A	--	AAAGACTAGTTGTTGCAACGCTCTATCTATACTAAGAACTATATTTTAGTTTAGGGGATG[G/A]GAAAATTCGTTCAAAAAACTACCTTAAATATGTACACATCCATAATGTTTGAATTCTCAA	INTERGENIC	--
Ca_LG_510096465	Ca_chr_5	10096465	T/A	--	TAGTTGTTGCAACGCTCTATCTATACTAAGAACTATATTTTAGTTTAGGGGATGGAAAAT[T/A]TCGTTCAAAAAACTACCTTAAATATGTACACATCCATAATGTTTGAATTCTCAATCTGCA	INTERGENIC	--
Ca_LG_510096525	Ca_chr_5	10096525	A/G	--	TCGTTCAAAAAACTACCTTAAATATGTACACATCCATAATGTTTGAATTCTCAATCTGCA[A/G]TGACTTTTTAAATGCTAATGTATGTTCATATTGTTGATTAATTCTATTCAAATATTTTTT	INTERGENIC	--
Ca_LG_510096528	Ca_chr_5	10096528	A/G	--	TTCAAAAAACTACCTTAAATATGTACACATCCATAATGTTTGAATTCTCAATCTGCATGA[A/G]CTTTTTAAATGCTAATGTATGTTCATATTGTTGATTAATTCTATTCAAATATTTTTTTTT	INTERGENIC	--
Ca_LG_510096535	Ca_chr_5	10096535	A/G	--	AACTACCTTAAATATGTACACATCCATAATGTTTGAATTCTCAATCTGCATGACTTTTTA[A/G]AATGCTAATGTATGTTCATATTGTTGATTAATTCTATTCAAATATTTTTTTTTATACTTT	INTERGENIC	--
Ca_LG_510096562	Ca_chr_5	10096562	A/G	--	AATGTTTGAATTCTCAATCTGCATGACTTTTTAAATGCTAATGTATGTTCATATTGTTGA[A/G]TTAATTCTATTCAAATATTTTTTTTTATACTTTGCTTTTTCGTTTTTGCATTTAATGATT	INTERGENIC	--
Ca_LG_510096583	Ca_chr_5	10096583	T/C	--	CATGACTTTTTAAATGCTAATGTATGTTCATATTGTTGATTAATTCTATTCAAATATTTT[T/C]TTTTTATACTTTGCTTTTTCGTTTTTGCATTTAATGATTCTTGTTTGGCTTTTAGGACTT	INTERGENIC	--
Ca_LG_510096586	Ca_chr_5	10096586	T/C	--	GACTTTTTAAATGCTAATGTATGTTCATATTGTTGATTAATTCTATTCAAATATTTTTTT[T/C]TTATACTTTGCTTTTTCGTTTTTGCATTTAATGATTCTTGTTTGGCTTTTAGGACTTACG	INTERGENIC	--
Ca_LG_510096592	Ca_chr_5	10096592	C/T	--	TTAAATGCTAATGTATGTTCATATTGTTGATTAATTCTATTCAAATATTTTTTTTTATAC[C/T]TTTGCTTTTTCGTTTTTGCATTTAATGATTCTTGTTTGGCTTTTAGGACTTACGAAATTG	INTERGENIC	--
Ca_LG_510096596	Ca_chr_5	10096596	G/A	--	ATGCTAATGTATGTTCATATTGTTGATTAATTCTATTCAAATATTTTTTTTTATACTTTG[G/A]CTTTTTCGTTTTTGCATTTAATGATTCTTGTTTGGCTTTTAGGACTTACGAAATTGATTC	INTERGENIC	--
Ca_LG_510096627	Ca_chr_5	10096627	T/C	--	TCTATTCAAATATTTTTTTTTATACTTTGCTTTTTCGTTTTTGCATTTAATGATTCTTGT[T/C]TTGGCTTTTAGGACTTACGAAATTGATTCGACAAACCAATCAATTTAGAACCCTTAAAAA	INTERGENIC	--
Ca_LG_510096685	Ca_chr_5	10096685	A/G	--	GTTTGGCTTTTAGGACTTACGAAATTGATTCGACAAACCAATCAATTTAGAACCCTTAAA[A/G]AATTTAATTCGAGTCCTAGATTGATCTTCGAATTCATTTGTTGAGATTTTATAAATCTAC	INTERGENIC	--
Ca_LG_510096701	Ca_chr_5	10096701	C/T	--	TTACGAAATTGATTCGACAAACCAATCAATTTAGAACCCTTAAAAATTTAATTCGAGTCC[C/T]TAGATTGATCTTCGAATTCATTTGTTGAGATTTTATAAATCTACGTCAACAATGTTAATG	INTERGENIC	--
Ca_LG_510096740	Ca_chr_5	10096740	A/C	--	TTAAAAATTTAATTCGAGTCCTAGATTGATCTTCGAATTCATTTGTTGAGATTTTATAAA[A/C]TCTACGTCAACAATGTTAATGTGACATTTTGTGAGTCCAAATATATTTATACACCCCTAA	INTERGENIC	--
Ca_LG_510096756	Ca_chr_5	10096756	T/A	--	AGTCCTAGATTGATCTTCGAATTCATTTGTTGAGATTTTATAAATCTACGTCAACAATGT[T/A]TAATGTGACATTTTGTGAGTCCAAATATATTTATACACCCCTAAAGCTTTTAAAATTATA	INTERGENIC	--
Ca_LG_510096802	Ca_chr_5	10096802	G/T	--	TACGTCAACAATGTTAATGTGACATTTTGTGAGTCCAAATATATTTATACACCCCTAAAG[G/T]CTTTTAAAATTATAGTAATGTAGAAAGAAAAGAAAAATAATCACAACTTTGCTAATATGT	INTERGENIC	--
Ca_LG_510096823	Ca_chr_5	10096823	T/G	--	ACATTTTGTGAGTCCAAATATATTTATACACCCCTAAAGCTTTTAAAATTATAGTAATGT[T/G]AGAAAGAAAAGAAAAATAATCACAACTTTGCTAATATGTATCCTAAAAACATATGTTAAA	INTERGENIC	--
Ca_LG_510096865	Ca_chr_5	10096865	C/T	--	TTAAAATTATAGTAATGTAGAAAGAAAAGAAAAATAATCACAACTTTGCTAATATGTATC[C/T]CTAAAAACATATGTTAAAGATTCCATTATTAATAATTATATCTTGCAAATATAATGTCCA	INTERGENIC	--
Ca_LG_510096866	Ca_chr_5	10096866	C/T	--	TAAAATTATAGTAATGTAGAAAGAAAAGAAAAATAATCACAACTTTGCTAATATGTATCC[C/T]TAAAAACATATGTTAAAGATTCCATTATTAATAATTATATCTTGCAAATATAATGTCCAA	INTERGENIC	--
Ca_LG_510096871	Ca_chr_5	10096871	A/G	--	TTATAGTAATGTAGAAAGAAAAGAAAAATAATCACAACTTTGCTAATATGTATCCTAAAA[A/G]ACATATGTTAAAGATTCCATTATTAATAATTATATCTTGCAAATATAATGTCCAATTTTG	INTERGENIC	--
Ca_LG_510096894	Ca_chr_5	10096894	T/A	--	AAAAATAATCACAACTTTGCTAATATGTATCCTAAAAACATATGTTAAAGATTCCATTAT[T/A]TAATAATTATATCTTGCAAATATAATGTCCAATTTTGAAAAAAAAAGAATGCACAATTTC	INTERGENIC	--
Ca_LG_510096923	Ca_chr_5	10096923	C/T	--	TCCTAAAAACATATGTTAAAGATTCCATTATTAATAATTATATCTTGCAAATATAATGTC[C/T]CAATTTTGAAAAAAAAAGAATGCACAATTTCCAATACAAAATTTTCAACTTTAATATACT	INTERGENIC	--
Ca_LG_510096931	Ca_chr_5	10096931	G/C	--	ACATATGTTAAAGATTCCATTATTAATAATTATATCTTGCAAATATAATGTCCAATTTTG[G/C]AAAAAAAAAGAATGCACAATTTCCAATACAAAATTTTCAACTTTAATATACTAACAAGTG	INTERGENIC	--
Ca_LG_510096934	Ca_chr_5	10096934	A/G	--	TATGTTAAAGATTCCATTATTAATAATTATATCTTGCAAATATAATGTCCAATTTTGAAA[A/G]AAAAAAGAATGCACAATTTCCAATACAAAATTTTCAACTTTAATATACTAACAAGTGCCC	INTERGENIC	--
Ca_LG_510096995	Ca_chr_5	10096995	C/G	--	AAAAAGAATGCACAATTTCCAATACAAAATTTTCAACTTTAATATACTAACAAGTGCCCC[C/G]AATTACTCAAATTAACATTTCTCTTATTTATTGTGAAGTCAACATCCTCTCAATTTTCTC	INTERGENIC	--
Ca_LG_510097025	Ca_chr_5	10097025	A/C	--	TTTCAACTTTAATATACTAACAAGTGCCCCAATTACTCAAATTAACATTTCTCTTATTTA[A/C]TTGTGAAGTCAACATCCTCTCAATTTTCTCTCTCCATTACTATAATTTTGAATAGTATTT	INTERGENIC	--
Ca_LG_510097030	Ca_chr_5	10097030	G/C	--	ACTTTAATATACTAACAAGTGCCCCAATTACTCAAATTAACATTTCTCTTATTTATTGTG[G/C]AAGTCAACATCCTCTCAATTTTCTCTCTCCATTACTATAATTTTGAATAGTATTTTCTTG	INTERGENIC	--
Ca_LG_510097082	Ca_chr_5	10097082	A/T	--	TTATTGTGAAGTCAACATCCTCTCAATTTTCTCTCTCCATTACTATAATTTTGAATAGTA[A/T]TTTTCTTGTATAAAAATATTTGCTTTCATCAAATATCACATTATTATATTTATATTATCA	INTERGENIC	--
Ca_LG_510097139	Ca_chr_5	10097139	A/T	--	GTATTTTCTTGTATAAAAATATTTGCTTTCATCAAATATCACATTATTATATTTATATTA[A/T]TCAAAACTCAAAACTTTAATAATAGAAAAAAATGGAGAATGTGATAAACAAAAAAGATTC	INTERGENIC	--
Ca_LG_510097164	Ca_chr_5	10097164	G/A	--	CTTTCATCAAATATCACATTATTATATTTATATTATCAAAACTCAAAACTTTAATAATAG[G/A]AAAAAAATGGAGAATGTGATAAACAAAAAAGATTCCAATTTCTTCTAATAGTGTGACCTT	INTERGENIC	--
Ca_LG_510097173	Ca_chr_5	10097173	G/A	--	AATATCACATTATTATATTTATATTATCAAAACTCAAAACTTTAATAATAGAAAAAAATG[G/A]GAGAATGTGATAAACAAAAAAGATTCCAATTTCTTCTAATAGTGTGACCTTGTGAACGAA	INTERGENIC	--
Ca_LG_510097255	Ca_chr_5	10097255	A/G	--	ATTCCAATTTCTTCTAATAGTGTGACCTTGTGAACGAAACTATATTTTTAAAATCTCATA[A/G]AACTTATCGTAATTATAATAATTATGACGAACCACGATTGGTTCTAATATGCTTATACAT	INTERGENIC	--
Ca_LG_510097476	Ca_chr_5	10097476	C/A	--	GTTGTTTATAAATAAAAAAGTATTTGATGATTGATGGCTACCACCAAGACAAATAGCCCC[C/A]TCCACTAGCTAGCTGCAAAACATTTGGTAGTAATAACTAGAGAGAGGCACTAGGGGTCGT	INTERGENIC	--
Ca_LG_510097926	Ca_chr_5	10097926	T/A	--	TGTAATTTAGTCTAGTTTTTTAATAAACTTAAAAATCTATTTTATTTTAATATATTAATT[T/A]AAATATAATTTTAAATAAATTAATGAATTAATATGTTAGTCAAATTAAATTTTATTGTAA	INTERGENIC	--
Ca_LG_510098212	Ca_chr_5	10098212	G/T	--	TAATAAAAAATATTATTTGTATTTATTTAAATAGATCAACTTTATAGGTCTAAATTTTTG[G/T]TTATATAATTTGTAGTTTGATCTTTTAACTAAATATATTTTTTTTAGATGTTTTAATCTT	INTERGENIC	--
Ca_LG_510098315	Ca_chr_5	10098315	A/G	--	TTAGATGTTTTAATCTTGTCTGTTTAAAAAAAGTATGATCTAATCTATGTTCGAGATAGA[A/G]CTAAGTTGTAGACGTCTCTCGTTATCTGATCTATTCTCATTTCTAATAAGTGCATTTTAT	INTERGENIC	--
Ca_LG_510098484	Ca_chr_5	10098484	C/T	--	CAATAGAACATTAAGTTAATAATAGTCTTAAATATTTAATATATAATGTGAAATATGTGC[C/T]AACTAAATACTCCCTCAAATATTTTTAGTTATCATTTTAGGACTTTTAATATATTAAGAC	INTERGENIC	--
Ca_LG_510098638	Ca_chr_5	10098638	G/A	--	ATTTATAATACCCTTAATCATTTGTGATTTCATTTAATTTATTTATTTCTCTATAGTAAG[G/A]TAACTAATAATAACTAATATTACATTAGATTTTAAAAATGATAAATACATAAATATAAAT	INTERGENIC	--
Ca_LG_510098719	Ca_chr_5	10098719	A/T	--	ACATTAGATTTTAAAAATGATAAATACATAAATATAAATGAATTCTTTCTGAAAATGCAA[A/T]CAATTACAAAGAGACAAAAGAAGTCATAAATAACTAATGGTTTTATAGAAAATGTGATTA	INTERGENIC	--
Ca_LG_510098839	Ca_chr_5	10098839	C/A	--	ATTTAATAAAAAAAATTAAATTTATTGATTTTTTATTTGCGTAAAATAACCATAAACTAC[C/A]GCTAAATAAAAAGTTGTAGTAGTTTATTAGTCCTTAATTCACACGAATTGTCATTGGACA	INTERGENIC	--
Ca_LG_510098870	Ca_chr_5	10098870	T/A	--	TTTATTTGCGTAAAATAACCATAAACTACGCTAAATAAAAAGTTGTAGTAGTTTATTAGT[T/A]CCTTAATTCACACGAATTGTCATTGGACACAACGCCCACTATGAAACCAGATTCCATCAC	INTERGENIC	--
Ca_LG_510098881	Ca_chr_5	10098881	C/G	--	AAAATAACCATAAACTACGCTAAATAAAAAGTTGTAGTAGTTTATTAGTCCTTAATTCAC[C/G]ACGAATTGTCATTGGACACAACGCCCACTATGAAACCAGATTCCATCACGTGTACACTAT	INTERGENIC	--
Ca_LG_510098939	Ca_chr_5	10098939	T/C	--	ACACGAATTGTCATTGGACACAACGCCCACTATGAAACCAGATTCCATCACGTGTACACT[T/C]ATTACATAAACAAGTTTTCTATTTACTAATGTTGCTAATAATTGTACAAAAACAAGGTAT	INTERGENIC	--
Ca_LG_510099027	Ca_chr_5	10099027	G/A	--	ATGTTGCTAATAATTGTACAAAAACAAGGTATAGTAACATTTAAAACTACCATAAATAAG[G/A]TATTAAATAAAAACAAAAGACACGATAAATTAAAACAAGCGATTATAAAATTATTATGCA	INTERGENIC	--
Ca_LG_510099036	Ca_chr_5	10099036	A/G	--	ATAATTGTACAAAAACAAGGTATAGTAACATTTAAAACTACCATAAATAAGTATTAAATA[A/G]AAAACAAAAGACACGATAAATTAAAACAAGCGATTATAAAATTATTATGCATATTGCATT	INTERGENIC	--
Ca_LG_510099074	Ca_chr_5	10099074	A/G	--	TACCATAAATAAGTATTAAATAAAAACAAAAGACACGATAAATTAAAACAAGCGATTATA[A/G]AAATTATTATGCATATTGCATTCATTTATTAACTTTTTTATTTGAACCTCGGTAGAATCC	INTERGENIC	--
Ca_LG_510099413	Ca_chr_5	10099413	T/G	--	ACGCATATTTTTAAGTTAGTCAACATTGTAGCGTCGGAAAGGCCGACGCTACATTGTCTT[T/G]ATTGGAAAATTTTAATTTTTTTATTCCTATTAAAATTAACTAATATTTTGACTAAGTAAT	INTERGENIC	--
Ca_LG_510099437	Ca_chr_5	10099437	T/A	--	ATTGTAGCGTCGGAAAGGCCGACGCTACATTGTCTTATTGGAAAATTTTAATTTTTTTAT[T/A]TCCTATTAAAATTAACTAATATTTTGACTAAGTAATTTTTTATTTGTCTAAATGCGCATT	INTERGENIC	--
Ca_LG_510099449	Ca_chr_5	10099449	T/G	--	GAAAGGCCGACGCTACATTGTCTTATTGGAAAATTTTAATTTTTTTATTCCTATTAAAAT[T/G]TAACTAATATTTTGACTAAGTAATTTTTTATTTGTCTAAATGCGCATTATTATAGTATCT	INTERGENIC	--
Ca_LG_510099469	Ca_chr_5	10099469	G/T	--	TCTTATTGGAAAATTTTAATTTTTTTATTCCTATTAAAATTAACTAATATTTTGACTAAG[G/T]TAATTTTTTATTTGTCTAAATGCGCATTATTATAGTATCTATTTAATTAACTAAATTAGA	INTERGENIC	--
Ca_LG_510099489	Ca_chr_5	10099489	A/G	--	TTTTTTATTCCTATTAAAATTAACTAATATTTTGACTAAGTAATTTTTTATTTGTCTAAA[A/G]TGCGCATTATTATAGTATCTATTTAATTAACTAAATTAGAAGTTTTGATGCAATTTGTCT	INTERGENIC	--
Ca_LG_510099553	Ca_chr_5	10099553	A/C	--	CATTATTATAGTATCTATTTAATTAACTAAATTAGAAGTTTTGATGCAATTTGTCTATTA[A/C]AATTTTGACGCAAATAACTTAATAAATTGGTTTTATAATTAAAATTAAAATTAAAATTTT	INTERGENIC	--
Ca_LG_510099563	Ca_chr_5	10099563	G/T	--	GTATCTATTTAATTAACTAAATTAGAAGTTTTGATGCAATTTGTCTATTAAATTTTGACG[G/T]CAAATAACTTAATAAATTGGTTTTATAATTAAAATTAAAATTAAAATTTTAATGTTAATA	INTERGENIC	--
Ca_LG_510099700	Ca_chr_5	10099700	C/T	--	CATAATAAAAAAATTTATTTAAAAATAGTTCTAAAATGATAAAAAAAAACTTAGAAATTC[C/T]AATGATAATAAATCTAAAATATAATCAAACTCAATTATAAATAATATATAATATGAGTGA	INTERGENIC	--
Ca_LG_510099864	Ca_chr_5	10099864	T/C	--	TAAACTTGTTAAAAAAATAAAATTATTATATCAATTATAGAAAAATAGAGTAAAATTGAT[T/C]TGATTTTCTTAGTCTCCGTTAACATGTGATTGTGATCACCTGAAATTTTGTTCACTCTGA	INTERGENIC	--
Ca_LG_510099995	Ca_chr_5	10099995	C/T	--	GCATCAGATCACACCTTACTTTGGGTCACCCTTGGTTCCATGAATGAATGTGTATTCTTC[C/T]TTAATAAGTAAGAACTTGAAACTTTTCTTATCCAATTATCCAAGTAATTTTTTTGTATAG	INTERGENIC	--
Ca_LG_510100011	Ca_chr_5	10100011	T/A	--	TACTTTGGGTCACCCTTGGTTCCATGAATGAATGTGTATTCTTCTTAATAAGTAAGAACT[T/A]TGAAACTTTTCTTATCCAATTATCCAAGTAATTTTTTTGTATAGATTTCTTAAGGCAAGG	INTERGENIC	--
Ca_LG_510100139	Ca_chr_5	10100139	T/C	--	GGTTGAGAAATCAAAGCTGATGTGGTCTGACATGCTGAAATGGAGGAAGGAATTTGGTGT[T/C]TGATACTATCGCGGAGGTCCTTGGTTAAGGGGATTTGATTTATTTGGGAGTGCTTTAGTT	INTERGENIC	--
Ca_LG_510100158	Ca_chr_5	10100158	C/A	--	ATGTGGTCTGACATGCTGAAATGGAGGAAGGAATTTGGTGTTGATACTATCGCGGAGGTC[C/A]CTTGGTTAAGGGGATTTGATTTATTTGGGAGTGCTTTAGTTTTCTGCCCTGCATGATATG	INTERGENIC	--
Ca_LG_510100242	Ca_chr_5	10100242	T/G	--	TTGGGAGTGCTTTAGTTTTCTGCCCTGCATGATATGAGTGCTTGATTTTTCTATCCTTCT[T/G]CCTCAACTCCTCTATAACACAAGCAAAAATCAAAAAGACACCATGTCAGGACCTGCACCT	INTERGENIC	--
Ca_LG_510100269	Ca_chr_5	10100269	A/C	--	CATGATATGAGTGCTTGATTTTTCTATCCTTCTCCTCAACTCCTCTATAACACAAGCAAA[A/C]AATCAAAAAGACACCATGTCAGGACCTGCACCTTCTGGGAATGGTAAACTTCTTTATTCA	INTERGENIC	--
Ca_LG_510100513	Ca_chr_5	10100513	T/C	--	AGAAGAAAGCAATCAATGCCTCAAGCATTCTCAGGAATTCGTTGACAAGAAAGGGTAGGT[T/C]AAAGTAGCAAAGTGATGTCCATCGAAATTGAGGATGTTCACGATGCTGAGGAGTTGAAAG	INTERGENIC	--
Ca_LG_510100514	Ca_chr_5	10100514	A/G	--	GAAGAAAGCAATCAATGCCTCAAGCATTCTCAGGAATTCGTTGACAAGAAAGGGTAGGTA[A/G]AAGTAGCAAAGTGATGTCCATCGAAATTGAGGATGTTCACGATGCTGAGGAGTTGAAAGC	INTERGENIC	--
Ca_LG_510100669	Ca_chr_5	10100669	T/C	--	AACTTGTCCCTGAAAAACATGACGACTATCATATGCTGCTTAGGTCACTTTTTCTTCTTT[T/C]TGTGTTTAGTCTATCATATGATTCACAATTTTGCATGCTTGGTTGGTTCTGGAGCTAATT	INTERGENIC	--
Ca_LG_510100757	Ca_chr_5	10100757	T/C	--	TTTTGCATGCTTGGTTGGTTCTGGAGCTAATTTTCCCAATCTTCGCTACTAAAAAATTCT[T/C]ACATGTTTTCATAAGTGCACTTCAGAACGACACACATTATTTGAAAGTGTCTTTGTTTTA	INTERGENIC	--
Ca_LG_510100782	Ca_chr_5	10100782	G/A	--	GCTAATTTTCCCAATCTTCGCTACTAAAAAATTCTACATGTTTTCATAAGTGCACTTCAG[G/A]AACGACACACATTATTTGAAAGTGTCTTTGTTTTAGGACAACATCCCACCCCACTCGACA	INTERGENIC	--
Ca_LG_510100807	Ca_chr_5	10100807	T/C	--	AAAAAATTCTACATGTTTTCATAAGTGCACTTCAGAACGACACACATTATTTGAAAGTGT[T/C]CTTTGTTTTAGGACAACATCCCACCCCACTCGACACTCTACACAATTACCACTGCATTGC	INTERGENIC	--
Ca_LG_510101027	Ca_chr_5	10101027	G/T	--	ATTTGTGTGATTTATAATGGAAATGCTGGTATGACTGGATGTATTAAAATTTCTTTTTGG[G/T]GCAAGATGGACATATAGTTAATAAGTGATCATTGACTTCTAGTTCACTCTGTCAGAGCTT	INTERGENIC	--
Ca_LG_510101029	Ca_chr_5	10101029	C/G	--	TTGTGTGATTTATAATGGAAATGCTGGTATGACTGGATGTATTAAAATTTCTTTTTGGGC[C/G]AAGATGGACATATAGTTAATAAGTGATCATTGACTTCTAGTTCACTCTGTCAGAGCTTTC	INTERGENIC	--
Ca_LG_51010202	Ca_chr_5	1010202	T/C	Ca_11948.1	TCTTTTCCTTATGGTTGAGGGGGTGGGAGGTAAAACAGAGAGGGTGCACGGTACATTCCT[T/C]CCATTTAACATGGGACAACATTGACGAAAAGAGATATTAGGCCAAAGTTCAAACACAATA	INTRON	Putative_disease_resistance_RPP13--like_protein_1
Ca_LG_510102088	Ca_chr_5	10102088	T/C	--	CATGTTCAACTGATGTGGATGTTCTCAACAATGTATGACAATTGACTCTTTTTTGTTACT[T/C]AATTTACATTGTATAATTTTAGTAGAAAGCAACCATAGCAGTGTCATGGTTCAGTGTAAT	INTERGENIC	--
Ca_LG_510102104	Ca_chr_5	10102104	A/G	--	GGATGTTCTCAACAATGTATGACAATTGACTCTTTTTTGTTACTAATTTACATTGTATAA[A/G]TTTTAGTAGAAAGCAACCATAGCAGTGTCATGGTTCAGTGTAATCACATAGGATGTCATA	INTERGENIC	--
Ca_LG_510102120	Ca_chr_5	10102120	A/G	--	GTATGACAATTGACTCTTTTTTGTTACTAATTTACATTGTATAATTTTAGTAGAAAGCAA[A/G]CCATAGCAGTGTCATGGTTCAGTGTAATCACATAGGATGTCATATGAGCAATATGGTGTA	INTERGENIC	--
Ca_LG_510102173	Ca_chr_5	10102173	A/G	--	AAAGCAACCATAGCAGTGTCATGGTTCAGTGTAATCACATAGGATGTCATATGAGCAATA[A/G]TGGTGTATTGATAGTGATGCTGTGATTTATGGTTGTTCTTTATCAATATTGTTTTGGAGT	INTERGENIC	--
Ca_LG_510102236	Ca_chr_5	10102236	T/C	--	TGTATTGATAGTGATGCTGTGATTTATGGTTGTTCTTTATCAATATTGTTTTGGAGTTTT[T/C]TGTCTACAATTTGTTTTATTGTTAAATGAAGTAATAGCCTATTGTCTTTGCATCTCCAGC	INTERGENIC	--
Ca_LG_510102245	Ca_chr_5	10102245	A/G	--	AGTGATGCTGTGATTTATGGTTGTTCTTTATCAATATTGTTTTGGAGTTTTTGTCTACAA[A/G]TTTGTTTTATTGTTAAATGAAGTAATAGCCTATTGTCTTTGCATCTCCAGCATTACTCAT	INTERGENIC	--
Ca_LG_510102314	Ca_chr_5	10102314	G/A	--	TTGTTAAATGAAGTAATAGCCTATTGTCTTTGCATCTCCAGCATTACTCATTATTCACCG[G/A]AGTCACTTATCACACATTCTTTTTTCTTATCTTTTTTATTACCTTAACCGAGCAAATCCA	INTERGENIC	--
Ca_LG_510102336	Ca_chr_5	10102336	T/C	--	ATTGTCTTTGCATCTCCAGCATTACTCATTATTCACCGAGTCACTTATCACACATTCTTT[T/C]TTTCTTATCTTTTTTATTACCTTAACCGAGCAAATCCATATAATAAATATAAAAACTTAA	INTERGENIC	--
Ca_LG_510102364	Ca_chr_5	10102364	G/A	--	TTATTCACCGAGTCACTTATCACACATTCTTTTTTCTTATCTTTTTTATTACCTTAACCG[G/A]AGCAAATCCATATAATAAATATAAAAACTTAAATAAATTTACAATTAGCGTTAGCTAGGT	INTERGENIC	--
Ca_LG_510102416	Ca_chr_5	10102416	T/C	--	CTTAACCGAGCAAATCCATATAATAAATATAAAAACTTAAATAAATTTACAATTAGCGTT[T/C]AGCTAGGTCCGACGCTAACTATTTTATAATTTTCCATGTTGACCAATAGCGTCGGCCAGA	INTERGENIC	--
Ca_LG_510102422	Ca_chr_5	10102422	G/T	--	CGAGCAAATCCATATAATAAATATAAAAACTTAAATAAATTTACAATTAGCGTTAGCTAG[G/T]GTCCGACGCTAACTATTTTATAATTTTCCATGTTGACCAATAGCGTCGGCCAGACCGACG	INTERGENIC	--
Ca_LG_510102435	Ca_chr_5	10102435	C/T	--	ATAATAAATATAAAAACTTAAATAAATTTACAATTAGCGTTAGCTAGGTCCGACGCTAAC[C/T]TATTTTATAATTTTCCATGTTGACCAATAGCGTCGGCCAGACCGACGCTGCTTATAACTG	INTERGENIC	--
Ca_LG_510102451	Ca_chr_5	10102451	C/A	--	CTTAAATAAATTTACAATTAGCGTTAGCTAGGTCCGACGCTAACTATTTTATAATTTTCC[C/A]ATGTTGACCAATAGCGTCGGCCAGACCGACGCTGCTTATAACTGAAATTGACTTTTATTT	INTERGENIC	--
Ca_LG_510102498	Ca_chr_5	10102498	A/G	--	TTTATAATTTTCCATGTTGACCAATAGCGTCGGCCAGACCGACGCTGCTTATAACTGAAA[A/G]TTGACTTTTATTTTGAGAGTAGCGTCGGATAAAACGACGCTACCATTTTTGTTGACTTCA	INTERGENIC	--
Ca_LG_510102532	Ca_chr_5	10102532	A/C	--	CAGACCGACGCTGCTTATAACTGAAATTGACTTTTATTTTGAGAGTAGCGTCGGATAAAA[A/C]CGACGCTACCATTTTTGTTGACTTCATATAACTAGCGTCGGATGTTCTATTTTTAATAAT	INTERGENIC	--
Ca_LG_510102637	Ca_chr_5	10102637	A/G	--	TCTATTTTTAATAATAGCGTCGGATTAGAGTAGACTTGATCGACGCTAATATAGCGTCGA[A/G]ATAGCTTTTGGCCGACGCTATGCATTAGCTTCGACTGTTAAACTTAGGCCGACACCGACG	INTERGENIC	--
Ca_LG_510102679	Ca_chr_5	10102679	A/C	--	ACGCTAATATAGCGTCGAATAGCTTTTGGCCGACGCTATGCATTAGCTTCGACTGTTAAA[A/C]CTTAGGCCGACACCGACGCTAAATCAATGTTAGTGTCGGCTTTTGACCTTTTAGCGTCAG	INTERGENIC	--
Ca_LG_510102738	Ca_chr_5	10102738	A/G	--	ACTTAGGCCGACACCGACGCTAAATCAATGTTAGTGTCGGCTTTTGACCTTTTAGCGTCA[A/G]GTTTTTGGCCGACGCTAAATTCAGTTTTTCTAGTAGTGTATATGGCCTATCGAAAGAAAC	INTERGENIC	--
Ca_LG_510102785	Ca_chr_5	10102785	C/A	--	CCTTTTAGCGTCAGTTTTTGGCCGACGCTAAATTCAGTTTTTCTAGTAGTGTATATGGCC[C/A]TATCGAAAGAAACACTCATGGGATGAGTTATGAGTACTAGAGAAAAATATACAAATTTTG	INTERGENIC	--
Ca_LG_510102967	Ca_chr_5	10102967	C/A	--	TTAATTTATTATTACATTAACTTTCTAATTTTTCACATGAGAATGAATTCTTAATAAAGC[C/A]TTATACAGGATTGCGTCATTATATATAGATTGTTGAGAGAGAGAGAGAAAGAGATATAAT	INTERGENIC	--
Ca_LG_510102980	Ca_chr_5	10102980	G/C	--	ACATTAACTTTCTAATTTTTCACATGAGAATGAATTCTTAATAAAGCTTATACAGGATTG[G/C]CGTCATTATATATAGATTGTTGAGAGAGAGAGAGAAAGAGATATAATTGTGATTTATAAT	INTERGENIC	--
Ca_LG_510103113	Ca_chr_5	10103113	T/C	--	TGAAATATTCATGATTATTACAATTTTTTTTCACATATGTTTCTAAAGAAATTTATCCAT[T/C]ATTAATTTTAAATACACTTCTTCATCCCTACAATGACTATTCTATTTACACACACAAAAA	INTERGENIC	--
Ca_LG_510103317	Ca_chr_5	10103317	A/T	--	AAAAAATTATGTTTGTAAAATAAATATAGTTTTATTTTATTTTTCAATGTAATAATAATA[A/T]ATTTGTTCTAATTTTATTTTGAAATTTATATTTTCTACGTCACTAAAGTCATTATAATTA	INTERGENIC	--
Ca_LG_510103356	Ca_chr_5	10103356	G/C	--	TTTTTCAATGTAATAATAATAATTTGTTCTAATTTTATTTTGAAATTTATATTTTCTACG[G/C]TCACTAAAGTCATTATAATTAACTGTAAACTTTATACCAAAATATGACTATATACTTTTG	INTERGENIC	--
Ca_LG_510103402	Ca_chr_5	10103402	G/A	--	TTATATTTTCTACGTCACTAAAGTCATTATAATTAACTGTAAACTTTATACCAAAATATG[G/A]ACTATATACTTTTGAAAGTTTTATAACTTCCATCCATAAATGCAATACTTTTCTCATTAA	INTERGENIC	--
Ca_LG_510103410	Ca_chr_5	10103410	A/T	--	TCTACGTCACTAAAGTCATTATAATTAACTGTAAACTTTATACCAAAATATGACTATATA[A/T]CTTTTGAAAGTTTTATAACTTCCATCCATAAATGCAATACTTTTCTCATTAATTCAAGAA	INTERGENIC	--
Ca_LG_510103434	Ca_chr_5	10103434	A/G	--	TTAACTGTAAACTTTATACCAAAATATGACTATATACTTTTGAAAGTTTTATAACTTCCA[A/G]TCCATAAATGCAATACTTTTCTCATTAATTCAAGAATTAAGGAAACTAGTTTTCTAATTT	INTERGENIC	--
Ca_LG_510103447	Ca_chr_5	10103447	A/G	--	TTATACCAAAATATGACTATATACTTTTGAAAGTTTTATAACTTCCATCCATAAATGCAA[A/G]TACTTTTCTCATTAATTCAAGAATTAAGGAAACTAGTTTTCTAATTTAAGGTCTATTTGA	INTERGENIC	--
Ca_LG_510103476	Ca_chr_5	10103476	G/A	--	AAAGTTTTATAACTTCCATCCATAAATGCAATACTTTTCTCATTAATTCAAGAATTAAGG[G/A]AAACTAGTTTTCTAATTTAAGGTCTATTTGATTCATATCTTAAAAAATTTATTTTAATAT	INTERGENIC	--
Ca_LG_510103553	Ca_chr_5	10103553	A/G	--	TAAGGTCTATTTGATTCATATCTTAAAAAATTTATTTTAATATTTTAAAATTTGTTTGAA[A/G]TTACTTATTTTTTAAAAAAATTTATAAAATTATTTTGAATATTATACTTTTTAAAATTAA	INTERGENIC	--
Ca_LG_510103606	Ca_chr_5	10103606	A/C	--	GTTTGAATTACTTATTTTTTAAAAAAATTTATAAAATTATTTTGAATATTATACTTTTTA[A/C]AAATTAAAAAGAAAAATTAGAATAAATGATATTTTCATTTTCATTTTTCAGTTTTGTTAA	INTERGENIC	--
Ca_LG_510103703	Ca_chr_5	10103703	A/C	--	TTTTCATTTTTCAGTTTTGTTAACTCTCTAGTTAAAAATTGTTTTAAAAATTAGAATTGA[A/C]CAAACAGATTTTTTTTAAAATTTCCTTTTAAAAACAACTTTCTAAAATTTATTTATAAAA	INTERGENIC	--
Ca_LG_510103710	Ca_chr_5	10103710	G/A	--	TTTTCAGTTTTGTTAACTCTCTAGTTAAAAATTGTTTTAAAAATTAGAATTGACAAACAG[G/A]ATTTTTTTTAAAATTTCCTTTTAAAAACAACTTTCTAAAATTTATTTATAAAATAGTTTT	INTERGENIC	--
Ca_LG_510103766	Ca_chr_5	10103766	G/T	--	ACAGATTTTTTTTAAAATTTCCTTTTAAAAACAACTTTCTAAAATTTATTTATAAAATAG[G/T]TTTTTAAAATTTAAAAATTACACACAATCAATTTATTAATCTTTTAATTCCATTTAATTA	INTERGENIC	--
Ca_LG_510103934	Ca_chr_5	10103934	A/T	--	GGTCATATATAAAGGGACACACAAATTTTGTAATATCTAATTCAACCGACAAATGTATAA[A/T]ATTGTTACGTTGAACAAGTTGGTCCGTGAGGCCTAAAACGAAAATAACATTTTCAAAAAT	INTERGENIC	--
Ca_LG_510104003	Ca_chr_5	10104003	A/G	--	TTGAACAAGTTGGTCCGTGAGGCCTAAAACGAAAATAACATTTTCAAAAATCAATAAAAA[A/G]AATTATTAATATGTTTTTAATAACTATAGAAAAAAAAAATTGACAGAAGTTATGATATTT	INTERGENIC	--
Ca_LG_510104005	Ca_chr_5	10104005	A/T	--	GAACAAGTTGGTCCGTGAGGCCTAAAACGAAAATAACATTTTCAAAAATCAATAAAAAAA[A/T]TTATTAATATGTTTTTAATAACTATAGAAAAAAAAAATTGACAGAAGTTATGATATTTTT	INTERGENIC	--
Ca_LG_510104006	Ca_chr_5	10104006	T/A	--	AACAAGTTGGTCCGTGAGGCCTAAAACGAAAATAACATTTTCAAAAATCAATAAAAAAAT[T/A]TATTAATATGTTTTTAATAACTATAGAAAAAAAAAATTGACAGAAGTTATGATATTTTTA	INTERGENIC	--
Ca_LG_510104016	Ca_chr_5	10104016	G/T	--	TCCGTGAGGCCTAAAACGAAAATAACATTTTCAAAAATCAATAAAAAAATTATTAATATG[G/T]TTTTTAATAACTATAGAAAAAAAAAATTGACAGAAGTTATGATATTTTTAAATCTATTAT	INTERGENIC	--
Ca_LG_510104022	Ca_chr_5	10104022	A/G	--	AGGCCTAAAACGAAAATAACATTTTCAAAAATCAATAAAAAAATTATTAATATGTTTTTA[A/G]ATAACTATAGAAAAAAAAAATTGACAGAAGTTATGATATTTTTAAATCTATTATCTTTAT	INTERGENIC	--
Ca_LG_510104027	Ca_chr_5	10104027	C/A	--	TAAAACGAAAATAACATTTTCAAAAATCAATAAAAAAATTATTAATATGTTTTTAATAAC[C/A]TATAGAAAAAAAAAATTGACAGAAGTTATGATATTTTTAAATCTATTATCTTTATATTTT	INTERGENIC	--
Ca_LG_510104170	Ca_chr_5	10104170	C/A	--	CAATTGTTCTACAACAATGTCAAGAACTCATGTAGAATTTTTCATCTTTTAGTTGAAGAC[C/A]GAAAATAATGTATATATATGTTGTACCGCTCCAAAAATTCATGTTAGTAATGTGTTCACA	INTERGENIC	--
Ca_LG_510104218	Ca_chr_5	10104218	T/C	--	TTAGTTGAAGACGAAAATAATGTATATATATGTTGTACCGCTCCAAAAATTCATGTTAGT[T/C]AATGTGTTCACAACTCGTCTCATGATTTCTTAATGTATAACTAATATTTATCCGTTAACA	INTERGENIC	--
Ca_LG_510104306	Ca_chr_5	10104306	C/A	--	CTTAATGTATAACTAATATTTATCCGTTAACAATGTGTTCACCACTTGTCTCATTATTTC[C/A]TCAATTTACAATCGTTGTGAGGCTTAAAATGAAAATAACCTCTTCAAAACTTAATAAATA	INTERGENIC	--
Ca_LG_510104383	Ca_chr_5	10104383	C/T	--	TGAGGCTTAAAATGAAAATAACCTCTTCAAAACTTAATAAATAAATTATTAATATTTTAC[C/T]TTAATAATTATATAAAAAAAATTTAGTAGAAGTCATGGCATTTTTAAATCAATTTTCTCT	INTERGENIC	--
Ca_LG_510104408	Ca_chr_5	10104408	A/G	--	TTCAAAACTTAATAAATAAATTATTAATATTTTACTTAATAATTATATAAAAAAAATTTA[A/G]GTAGAAGTCATGGCATTTTTAAATCAATTTTCTCTATATTTTTTTAAAAATAAATTAAGA	INTERGENIC	--
Ca_LG_510104414	Ca_chr_5	10104414	A/C	--	ACTTAATAAATAAATTATTAATATTTTACTTAATAATTATATAAAAAAAATTTAGTAGAA[A/C]GTCATGGCATTTTTAAATCAATTTTCTCTATATTTTTTTAAAAATAAATTAAGACATTTT	INTERGENIC	--
Ca_LG_510104482	Ca_chr_5	10104482	T/C	--	ATTTTTAAATCAATTTTCTCTATATTTTTTTAAAAATAAATTAAGACATTTTAATTATTT[T/C]TGCAACAACGTAAAAAAACTCATATAGAATTTTTCATCTTTTAGTGGAAAAAATAGTGTA	INTERGENIC	--
Ca_LG_510104492	Ca_chr_5	10104492	G/A	--	CAATTTTCTCTATATTTTTTTAAAAATAAATTAAGACATTTTAATTATTTTGCAACAACG[G/A]TAAAAAAACTCATATAGAATTTTTCATCTTTTAGTGGAAAAAATAGTGTATAAATATATT	INTERGENIC	--
Ca_LG_510104539	Ca_chr_5	10104539	T/C	--	TTTTGCAACAACGTAAAAAAACTCATATAGAATTTTTCATCTTTTAGTGGAAAAAATAGT[T/C]GTATAAATATATTGTACCACTCCAAAAACTCATGTTAGCATGTCAGTACTCGTCCCAATC	INTERGENIC	--
Ca_LG_510104607	Ca_chr_5	10104607	A/T	--	ATATTGTACCACTCCAAAAACTCATGTTAGCATGTCAGTACTCGTCCCAATCCTATGACA[A/T]TTGCTAACCAATTTACTTATAATAGGAATAATATAAACTAAATTACTTGTAATAAAAAAG	INTERGENIC	--
Ca_LG_510104642	Ca_chr_5	10104642	A/T	--	CAGTACTCGTCCCAATCCTATGACATTGCTAACCAATTTACTTATAATAGGAATAATATA[A/T]AACTAAATTACTTGTAATAAAAAAGAAAGTGTCTTGAAGATTAATTTTTAAGAAAATCTA	INTERGENIC	--
Ca_LG_510104644	Ca_chr_5	10104644	A/C	--	GTACTCGTCCCAATCCTATGACATTGCTAACCAATTTACTTATAATAGGAATAATATAAA[A/C]CTAAATTACTTGTAATAAAAAAGAAAGTGTCTTGAAGATTAATTTTTAAGAAAATCTATA	INTERGENIC	--
Ca_LG_510104645	Ca_chr_5	10104645	C/T	--	TACTCGTCCCAATCCTATGACATTGCTAACCAATTTACTTATAATAGGAATAATATAAAC[C/T]TAAATTACTTGTAATAAAAAAGAAAGTGTCTTGAAGATTAATTTTTAAGAAAATCTATAT	INTERGENIC	--
Ca_LG_510104652	Ca_chr_5	10104652	A/T	--	CCCAATCCTATGACATTGCTAACCAATTTACTTATAATAGGAATAATATAAACTAAATTA[A/T]CTTGTAATAAAAAAGAAAGTGTCTTGAAGATTAATTTTTAAGAAAATCTATATCAATAAA	INTERGENIC	--
Ca_LG_510104666	Ca_chr_5	10104666	A/G	--	ATTGCTAACCAATTTACTTATAATAGGAATAATATAAACTAAATTACTTGTAATAAAAAA[A/G]GAAAGTGTCTTGAAGATTAATTTTTAAGAAAATCTATATCAATAAATTTAATAAATAATT	INTERGENIC	--
Ca_LG_510104749	Ca_chr_5	10104749	A/T	--	TTAAGAAAATCTATATCAATAAATTTAATAAATAATTTTTCTATTTATAAATCTCTCAAA[A/T]TTTATATCAACGAGTCACTAACCATATATATTTTTAATTTTAATTGATAGTAATTGTTGA	INTERGENIC	--
Ca_LG_510104767	Ca_chr_5	10104767	C/T	--	ATAAATTTAATAAATAATTTTTCTATTTATAAATCTCTCAAATTTATATCAACGAGTCAC[C/T]TAACCATATATATTTTTAATTTTAATTGATAGTAATTGTTGAGAAAATGTTAAATTTATA	INTERGENIC	--
Ca_LG_510104770	Ca_chr_5	10104770	A/C	--	AATTTAATAAATAATTTTTCTATTTATAAATCTCTCAAATTTATATCAACGAGTCACTAA[A/C]CCATATATATTTTTAATTTTAATTGATAGTAATTGTTGAGAAAATGTTAAATTTATATAA	INTERGENIC	--
Ca_LG_510104796	Ca_chr_5	10104796	A/T	--	TAAATCTCTCAAATTTATATCAACGAGTCACTAACCATATATATTTTTAATTTTAATTGA[A/T]TAGTAATTGTTGAGAAAATGTTAAATTTATATAAAATTTTATTAATTTTAATTTTTAAAA	INTERGENIC	--
Ca_LG_510104969	Ca_chr_5	10104969	A/G	--	AAAAACATTATTTTTTAAAAAGAGTCAAACGGTTATTTTAGTTACTTTATTATTGGATCA[A/G]GACGTCAAGTTAAAAAGATTATTTTTTCCTTATTCCAAAAACAACGAAACCAATTGTCTT	INTERGENIC	--
Ca_LG_510104976	Ca_chr_5	10104976	A/G	--	TTATTTTTTAAAAAGAGTCAAACGGTTATTTTAGTTACTTTATTATTGGATCAGACGTCA[A/G]AGTTAAAAAGATTATTTTTTCCTTATTCCAAAAACAACGAAACCAATTGTCTTGTTTATT	INTERGENIC	--
Ca_LG_510104986	Ca_chr_5	10104986	G/T	--	AAAAGAGTCAAACGGTTATTTTAGTTACTTTATTATTGGATCAGACGTCAAGTTAAAAAG[G/T]ATTATTTTTTCCTTATTCCAAAAACAACGAAACCAATTGTCTTGTTTATTGGTGTAATTG	INTERGENIC	--
Ca_LG_510104997	Ca_chr_5	10104997	C/T	--	ACGGTTATTTTAGTTACTTTATTATTGGATCAGACGTCAAGTTAAAAAGATTATTTTTTC[C/T]CTTATTCCAAAAACAACGAAACCAATTGTCTTGTTTATTGGTGTAATTGTTTGAACGCAC	INTERGENIC	--
Ca_LG_510105013	Ca_chr_5	10105013	A/T	--	CTTTATTATTGGATCAGACGTCAAGTTAAAAAGATTATTTTTTCCTTATTCCAAAAACAA[A/T]CGAAACCAATTGTCTTGTTTATTGGTGTAATTGTTTGAACGCACCTTCATTACAATCTTA	INTERGENIC	--
Ca_LG_510105429	Ca_chr_5	10105429	C/T	--	ACATCTTCAAATTATGATCAATTCAAAATCAATTTGTGTTTGGAATCACTTTTTAATCAC[C/T]TGCATCAAATGATTAAATAAAGTAGTTGTTAATTGATGTTAAGTCATGTACAAAATTTTG	INTERGENIC	--
Ca_LG_510105528	Ca_chr_5	10105528	G/C	--	TAAGTCATGTACAAAATTTTGTTAAGTCATGTACAGGTTGATCAGAAAATAGAAATTTTG[G/C]TGCTTTTTTAGTTGCAATCAAACATGAACGCAATTTTTGGATAGTTGATAAATTATTCAA	INTERGENIC	--
Ca_LG_510105531	Ca_chr_5	10105531	C/T	--	GTCATGTACAAAATTTTGTTAAGTCATGTACAGGTTGATCAGAAAATAGAAATTTTGTGC[C/T]TTTTTTAGTTGCAATCAAACATGAACGCAATTTTTGGATAGTTGATAAATTATTCAAATT	INTERGENIC	--
Ca_LG_510105554	Ca_chr_5	10105554	G/A	--	TCATGTACAGGTTGATCAGAAAATAGAAATTTTGTGCTTTTTTAGTTGCAATCAAACATG[G/A]AACGCAATTTTTGGATAGTTGATAAATTATTCAAATTTAAATATTGACAAGCATCAACAT	INTERGENIC	--
Ca_LG_510105801	Ca_chr_5	10105801	A/T	Ca_12457.1	GTACAACTTAGAGTTAGCAAATACATTGCTTGCTCACTAAATCTGTTATTCAATTCTTGA[A/T]AATTGTTGGTAAATGACAGTAAAAAATATTTAAACTCTAATATAATGCTTTATTGTTACT	DOWNSTREAM	Heterogeneous_nuclear_ribonucleoprotein_F
Ca_LG_510105843	Ca_chr_5	10105843	A/G	Ca_12457.1	CTGTTATTCAATTCTTGAAATTGTTGGTAAATGACAGTAAAAAATATTTAAACTCTAATA[A/G]TAATGCTTTATTGTTACTTGACATTGTTGAAGACGAGAGCATTCAAATCTTGTTGTTGAA	DOWNSTREAM	Heterogeneous_nuclear_ribonucleoprotein_F
Ca_LG_510105851	Ca_chr_5	10105851	T/C	Ca_12457.1	CAATTCTTGAAATTGTTGGTAAATGACAGTAAAAAATATTTAAACTCTAATATAATGCTT[T/C]TATTGTTACTTGACATTGTTGAAGACGAGAGCATTCAAATCTTGTTGTTGAATGAACATC	DOWNSTREAM	Heterogeneous_nuclear_ribonucleoprotein_F
Ca_LG_510105858	Ca_chr_5	10105858	T/A	Ca_12457.1	TGAAATTGTTGGTAAATGACAGTAAAAAATATTTAAACTCTAATATAATGCTTTATTGTT[T/A]ACTTGACATTGTTGAAGACGAGAGCATTCAAATCTTGTTGTTGAATGAACATCGTTGAGA	DOWNSTREAM	Heterogeneous_nuclear_ribonucleoprotein_F
Ca_LG_510105861	Ca_chr_5	10105861	T/C	Ca_12457.1	AATTGTTGGTAAATGACAGTAAAAAATATTTAAACTCTAATATAATGCTTTATTGTTACT[T/C]TGACATTGTTGAAGACGAGAGCATTCAAATCTTGTTGTTGAATGAACATCGTTGAGATTA	DOWNSTREAM	Heterogeneous_nuclear_ribonucleoprotein_F
Ca_LG_510105999	Ca_chr_5	10105999	G/A	Ca_12457.1	TTTTCACAAATTATTCACTTCAGTAAATAATGCATTCCAACCATCTTTTCTCGAGGCTTG[G/A]AATGAGATTTCGTTGTTCCAACCAAACACATGACATTAACTACATCCTGAGATTGTTGTT	DOWNSTREAM	Heterogeneous_nuclear_ribonucleoprotein_F
Ca_LG_510106867	Ca_chr_5	10106867	C/G	Ca_12457.1	TTTGGAATCTAACAATTTATTCACATATATGTTTTTTCATCCCCTACTAGAAATAATATC[C/G]CAGGAGCTCTTTTTGAATTTGATGTGAAATATACTTGGAATTATATGGAGCATTTTCCAA	DOWNSTREAM	Heterogeneous_nuclear_ribonucleoprotein_F
Ca_LG_510107209	Ca_chr_5	10107209	T/C	Ca_12457.1	GTTCAACAAGTCTAGACAAGCTTTCATTACATTGTTGTGTGGTGAGTAAGGATCCATCCT[T/C]TGTGTGTTTGAAAAAGACGCAATATTTTTAATTTTCTTCTAATCTATAAAACCTGTACCA	DOWNSTREAM	Heterogeneous_nuclear_ribonucleoprotein_F
Ca_LG_510107386	Ca_chr_5	10107386	G/A	Ca_12457.1	AAGCAATATGTAATATCTTTAGGTGGTGAATATTCTAGCCATGAAGAAAAGATGTATGCG[G/A]GTGAATATTCTAGCTAAAAAGAAAAGATGCTAAACCAAGCGTATTGAAACCATCTTGGAT	DOWNSTREAM	Heterogeneous_nuclear_ribonucleoprotein_F
Ca_LG_510107404	Ca_chr_5	10107404	A/G	Ca_12457.1	TTAGGTGGTGAATATTCTAGCCATGAAGAAAAGATGTATGCGGTGAATATTCTAGCTAAA[A/G]AAGAAAAGATGCTAAACCAAGCGTATTGAAACCATCTTGGATGAAACTTGTTGCCGAATA	DOWNSTREAM	Heterogeneous_nuclear_ribonucleoprotein_F
Ca_LG_510107557	Ca_chr_5	10107557	G/T	Ca_12457.1	CAAATTTTAGATAAGCTCTTCGTAGTATATCCAATTGATTTTGTGGATATTGCAAAATTG[G/T]GAGGGCACTTTTCGGGATCACGTTCTAAACATTTCTCAAGGTCATCTTCGAAAACTCTAG	DOWNSTREAM	Heterogeneous_nuclear_ribonucleoprotein_F
Ca_LG_510107597	Ca_chr_5	10107597	G/A	Ca_12457.1	TTGTGGATATTGCAAAATTGGAGGGCACTTTTCGGGATCACGTTCTAAACATTTCTCAAG[G/A]GTCATCTTCGAAAACTCTAGGAACCTTGAAAAGATGATTCTCATTATCTTCAATTCTTAG	DOWNSTREAM	Heterogeneous_nuclear_ribonucleoprotein_F
Ca_LG_510107656	Ca_chr_5	10107656	A/G	Ca_12457.1	GGTCATCTTCGAAAACTCTAGGAACCTTGAAAAGATGATTCTCATTATCTTCAATTCTTA[A/G]GATTCTCAGAGATAGTTTCAGATACTTAAGTTATAATGTTTTCATCTCTTTCACTCTCAC	DOWNSTREAM	Heterogeneous_nuclear_ribonucleoprotein_F
Ca_LG_510107682	Ca_chr_5	10107682	T/A	Ca_12457.1	TTGAAAAGATGATTCTCATTATCTTCAATTCTTAGATTCTCAGAGATAGTTTCAGATACT[T/A]TAAGTTATAATGTTTTCATCTCTTTCACTCTCACAAACTTTTCTCTTGAAAAAATAATTA	DOWNSTREAM	Heterogeneous_nuclear_ribonucleoprotein_F
Ca_LG_510107792	Ca_chr_5	10107792	T/A	Ca_12457.1	AAAATAATTAATTTTTTACTCTTCTTCATTTTCACAAACTTCTCTAATACAAATAAAAAT[T/A]TTGACAAATCATATATTCAATCACAATTAAAATAATGGAAAAACAAAGGAAGTCATAATC	DOWNSTREAM	Heterogeneous_nuclear_ribonucleoprotein_F
Ca_LG_510107804	Ca_chr_5	10107804	T/A	Ca_12457.1	TTTTTACTCTTCTTCATTTTCACAAACTTCTCTAATACAAATAAAAATTTGACAAATCAT[T/A]ATATTCAATCACAATTAAAATAATGGAAAAACAAAGGAAGTCATAATCACAAATAAAAAT	DOWNSTREAM	Heterogeneous_nuclear_ribonucleoprotein_F
Ca_LG_510107873	Ca_chr_5	10107873	A/C	Ca_12457.1	CACAATTAAAATAATGGAAAAACAAAGGAAGTCATAATCACAAATAAAAATATACTTGTA[A/C]AAAAATAAAAAATTTATTATCAACAAATCAGAGTTACAACCACAAATCAGAGATAATATG	DOWNSTREAM	Heterogeneous_nuclear_ribonucleoprotein_F
Ca_LG_510107912	Ca_chr_5	10107912	A/G	Ca_12457.1	ACAAATAAAAATATACTTGTAAAAAATAAAAAATTTATTATCAACAAATCAGAGTTACAA[A/G]CCACAAATCAGAGATAATATGCACAAATCAGAGCCACAATCACAAATAAAAAATGTATTA	DOWNSTREAM	Heterogeneous_nuclear_ribonucleoprotein_F
Ca_LG_510107992	Ca_chr_5	10107992	A/G	Ca_12457.1	GCACAAATCAGAGCCACAATCACAAATAAAAAATGTATTATCAACAAATTAGAGTCACAA[A/G]TCACAAATCAGAGATAATATGACAAATCAGAGTCACAGTCACAAATCAAGGATTCACTAT	DOWNSTREAM	Heterogeneous_nuclear_ribonucleoprotein_F
Ca_LG_510108042	Ca_chr_5	10108042	G/A	Ca_12457.1	AGAGTCACAATCACAAATCAGAGATAATATGACAAATCAGAGTCACAGTCACAAATCAAG[G/A]GATTCACTATTGATAGTGACAAATCAAAGATTCAGTCACAGTCAAAGTAATGCAAATATC	DOWNSTREAM	Heterogeneous_nuclear_ribonucleoprotein_F
Ca_LG_510108072	Ca_chr_5	10108072	A/G	Ca_12457.1	GACAAATCAGAGTCACAGTCACAAATCAAGGATTCACTATTGATAGTGACAAATCAAAGA[A/G]TTCAGTCACAGTCAAAGTAATGCAAATATCACAAATCAAATATCACAGTCTCGAACGGAG	DOWNSTREAM	Heterogeneous_nuclear_ribonucleoprotein_F
Ca_LG_510108114	Ca_chr_5	10108114	A/G	Ca_12457.1	ATAGTGACAAATCAAAGATTCAGTCACAGTCAAAGTAATGCAAATATCACAAATCAAATA[A/G]TCACAGTCTCGAACGGAGTATCAAACTCAAAAGGGAGTATCACAAATTAGTTACTCACAT	DOWNSTREAM	Heterogeneous_nuclear_ribonucleoprotein_F
Ca_LG_510108124	Ca_chr_5	10108124	C/A	Ca_12457.1	ATCAAAGATTCAGTCACAGTCAAAGTAATGCAAATATCACAAATCAAATATCACAGTCTC[C/A]GAACGGAGTATCAAACTCAAAAGGGAGTATCACAAATTAGTTACTCACATCTATGATGAG	DOWNSTREAM	Heterogeneous_nuclear_ribonucleoprotein_F
Ca_LG_510108129	Ca_chr_5	10108129	G/A	Ca_12457.1	AGATTCAGTCACAGTCAAAGTAATGCAAATATCACAAATCAAATATCACAGTCTCGAACG[G/A]GAGTATCAAACTCAAAAGGGAGTATCACAAATTAGTTACTCACATCTATGATGAGTATGG	DOWNSTREAM	Heterogeneous_nuclear_ribonucleoprotein_F
Ca_LG_510108130	Ca_chr_5	10108130	G/A	Ca_12457.1	GATTCAGTCACAGTCAAAGTAATGCAAATATCACAAATCAAATATCACAGTCTCGAACGG[G/A]AGTATCAAACTCAAAAGGGAGTATCACAAATTAGTTACTCACATCTATGATGAGTATGGT	DOWNSTREAM	Heterogeneous_nuclear_ribonucleoprotein_F
Ca_LG_510108166	Ca_chr_5	10108166	T/G	Ca_12457.1	ATCAAATATCACAGTCTCGAACGGAGTATCAAACTCAAAAGGGAGTATCACAAATTAGTT[T/G]ACTCACATCTATGATGAGTATGGTGACCATATCGCAAAATACTCTGATTTAGGGCACTGG	DOWNSTREAM	Heterogeneous_nuclear_ribonucleoprotein_F
Ca_LG_510108210	Ca_chr_5	10108210	C/T	Ca_12457.1	GTATCACAAATTAGTTACTCACATCTATGATGAGTATGGTGACCATATCGCAAAATACTC[C/T]TGATTTAGGGCACTGGGCGACGAACGACGACAGTGGCACTGGCGGAATAAGCAGTTGCGA	DOWNSTREAM	Heterogeneous_nuclear_ribonucleoprotein_F
Ca_LG_510108243	Ca_chr_5	10108243	G/A	Ca_12457.1	GTATGGTGACCATATCGCAAAATACTCTGATTTAGGGCACTGGGCGACGAACGACGACAG[G/A]TGGCACTGGCGGAATAAGCAGTTGCGATGGCAACGGCAAACAAAGATTCTGAAAAGGACG	DOWNSTREAM	Heterogeneous_nuclear_ribonucleoprotein_F
Ca_LG_510108250	Ca_chr_5	10108250	T/A	Ca_12457.1	GACCATATCGCAAAATACTCTGATTTAGGGCACTGGGCGACGAACGACGACAGTGGCACT[T/A]GGCGGAATAAGCAGTTGCGATGGCAACGGCAAACAAAGATTCTGAAAAGGACGCTTTTGT	DOWNSTREAM	Heterogeneous_nuclear_ribonucleoprotein_F
Ca_LG_510108254	Ca_chr_5	10108254	G/A	Ca_12457.1	ATATCGCAAAATACTCTGATTTAGGGCACTGGGCGACGAACGACGACAGTGGCACTGGCG[G/A]GAATAAGCAGTTGCGATGGCAACGGCAAACAAAGATTCTGAAAAGGACGCTTTTGTCAAG	DOWNSTREAM	Heterogeneous_nuclear_ribonucleoprotein_F
Ca_LG_510108285	Ca_chr_5	10108285	A/G	Ca_12457.1	GGCGACGAACGACGACAGTGGCACTGGCGGAATAAGCAGTTGCGATGGCAACGGCAAACA[A/G]AAGATTCTGAAAAGGACGCTTTTGTCAAGAGGATGAAAGAAAGAGCAGATAGATATAGAT	DOWNSTREAM	Heterogeneous_nuclear_ribonucleoprotein_F
Ca_LG_510108294	Ca_chr_5	10108294	G/A	Ca_12457.1	CGACGACAGTGGCACTGGCGGAATAAGCAGTTGCGATGGCAACGGCAAACAAAGATTCTG[G/A]AAAAGGACGCTTTTGTCAAGAGGATGAAAGAAAGAGCAGATAGATATAGATTTTAGGGTT	DOWNSTREAM	Heterogeneous_nuclear_ribonucleoprotein_F
Ca_LG_510108307	Ca_chr_5	10108307	T/C	Ca_12457.1	ACTGGCGGAATAAGCAGTTGCGATGGCAACGGCAAACAAAGATTCTGAAAAGGACGCTTT[T/C]TGTCAAGAGGATGAAAGAAAGAGCAGATAGATATAGATTTTAGGGTTTTAAGTGTGTTTA	DOWNSTREAM	Heterogeneous_nuclear_ribonucleoprotein_F
Ca_LG_510108322	Ca_chr_5	10108322	A/G	Ca_12457.1	AGTTGCGATGGCAACGGCAAACAAAGATTCTGAAAAGGACGCTTTTGTCAAGAGGATGAA[A/G]AGAAAGAGCAGATAGATATAGATTTTAGGGTTTTAAGTGTGTTTATAATTTTTTAATATT	DOWNSTREAM	Heterogeneous_nuclear_ribonucleoprotein_F
Ca_LG_510108361	Ca_chr_5	10108361	G/A	Ca_12457.1	CGCTTTTGTCAAGAGGATGAAAGAAAGAGCAGATAGATATAGATTTTAGGGTTTTAAGTG[G/A]TGTTTATAATTTTTTAATATTAATAAAGATATTTTTGCTATTTTACCTATATATTTTTTT	DOWNSTREAM	Heterogeneous_nuclear_ribonucleoprotein_F
Ca_LG_510108375	Ca_chr_5	10108375	T/C	Ca_12457.1	GGATGAAAGAAAGAGCAGATAGATATAGATTTTAGGGTTTTAAGTGTGTTTATAATTTTT[T/C]TAATATTAATAAAGATATTTTTGCTATTTTACCTATATATTTTTTTTGAGTGGTCGTAGT	DOWNSTREAM	Heterogeneous_nuclear_ribonucleoprotein_F
Ca_LG_510108789	Ca_chr_5	10108789	T/C	Ca_12457.1	AATACTTGAAAAGTTATTTCAGACAGTACAAGAGAAAGCTACCGCAATTGCCTACCAAAT[T/C]CAAGGTATATATTTAGCTCCACGATGAGCTGCACAAATTCAGCGACATCCTAATTTTGTT	DOWNSTREAM	Heterogeneous_nuclear_ribonucleoprotein_F
Ca_LG_510108797	Ca_chr_5	10108797	T/C	Ca_12457.1	AAAAGTTATTTCAGACAGTACAAGAGAAAGCTACCGCAATTGCCTACCAAATCAAGGTAT[T/C]ATATTTAGCTCCACGATGAGCTGCACAAATTCAGCGACATCCTAATTTTGTTGAAATTCT	DOWNSTREAM	Heterogeneous_nuclear_ribonucleoprotein_F
Ca_LG_510109008	Ca_chr_5	10109008	T/C	Ca_12457.1	CTTGGTAACCGATTTCATTGCTCTTACGGCACAAATGACAACTTTTTTTGGTTTGGGAGT[T/C]AGGGGTGTACTTCTATCTTTAGGGTTGTGCAAAAAATTCGGTTAAGAGATCTAAATTTAA	DOWNSTREAM	Heterogeneous_nuclear_ribonucleoprotein_F
Ca_LG_510109077	Ca_chr_5	10109077	T/C	Ca_12457.1	CTTCTATCTTTAGGGTTGTGCAAAAAATTCGGTTAAGAGATCTAAATTTAAAATTGGATT[T/C]CAAATCTATTTTAAATATCCAGTTAAAATAATATAGTTATACTCTGATTTACTTATTAAC	DOWNSTREAM	Heterogeneous_nuclear_ribonucleoprotein_F
Ca_LG_510109141	Ca_chr_5	10109141	C/T	Ca_12457.1	TCTATTTTAAATATCCAGTTAAAATAATATAGTTATACTCTGATTTACTTATTAACCAGC[C/T]TGTATACTTATTTATGTTTTATATTTGGATTTGATTTTTATCCGATTATCCACTCAACTC	DOWNSTREAM	Heterogeneous_nuclear_ribonucleoprotein_F
Ca_LG_510109450	Ca_chr_5	10109450	A/C	Ca_12457.1	TTTATTTTATTAAACTCCTAATATTATGCCCCCTATTAAAATAGCCTCATAGGCCCCAAA[A/C]ATTTTGTTAATTTTGAGTTTTTTTTTTAAATTTATTTTTTTCCAATAAAATAAAAAAAAA	DOWNSTREAM	Heterogeneous_nuclear_ribonucleoprotein_F
Ca_LG_510109873	Ca_chr_5	10109873	C/T	Ca_12457.1	TTGCTCAAACTTAACTTAATTATAAATGCTCAAGACAAAAATTAATATATTAAATTCATC[C/T]AGATATTTTAAATTTACTAAATCTTGTGGTGGTAGTGTCCATTTCGGTATTGGAAACAAA	DOWNSTREAM	Heterogeneous_nuclear_ribonucleoprotein_F
Ca_LG_510110082	Ca_chr_5	10110082	T/G	Ca_12457.1	ACGGTTTTAGTAATAAGCAATTTATTAAACTATTATGAATCAAAATCGGTGGTCTTAATT[T/G]AAGTTAGTATTAAATCAATTTTAATCACAAGTTATTATAAGCAATTGAACATGTTCAATT	DOWNSTREAM	Heterogeneous_nuclear_ribonucleoprotein_F
Ca_LG_510110482	Ca_chr_5	10110482	T/C	Ca_12457.1	TAATCAAATTTTAACCGATTTTGAAAAAACATCAATTTTAAAATTAAAATTTTCAAAACT[T/C]GGTTACTTACTTAGAAATTGATTATTTAACTATAATTTTATAATTAATTTTATAACCAAT	DOWNSTREAM	Heterogeneous_nuclear_ribonucleoprotein_F
Ca_LG_510110492	Ca_chr_5	10110492	C/A	Ca_12457.1	TTAACCGATTTTGAAAAAACATCAATTTTAAAATTAAAATTTTCAAAACTGGTTACTTAC[C/A]TTAGAAATTGATTATTTAACTATAATTTTATAATTAATTTTATAACCAATTTTAAACCTA	DOWNSTREAM	Heterogeneous_nuclear_ribonucleoprotein_F
Ca_LG_510110957	Ca_chr_5	10110957	A/G	Ca_12458.1	TCTATATAGCGACTCCCAAGTGTCATTCTATCCTTTGCCATGGCTGCTTTCGAATCTTCA[A/G]GCATTTTCAAATTCCACATAAGCTTCCCCAGAAGGTCTTCCCTCTGAATTCATCAAAATA	DOWNSTREAM	Pentatricopeptide_repeat--containing_protein_At5g48910
Ca_LG_510110981	Ca_chr_5	10110981	T/C	Ca_12458.1	ATTCTATCCTTTGCCATGGCTGCTTTCGAATCTTCAGCATTTTCAAATTCCACATAAGCT[T/C]TCCCCAGAAGGTCTTCCCTCTGAATTCATCAAAATATGAATAGAATCCTCTAACAGCGCA	DOWNSTREAM	Pentatricopeptide_repeat--containing_protein_At5g48910
Ca_LG_510111666	Ca_chr_5	10111666	A/T	Ca_12458.1	ATTTACTGCAATTTTAATCAATAACCAAAACTGAAGTCAAGAAGCTTATATTGTAGTCAA[A/T]CAAACATGTGAGCCAGTAAAATCATTACAGTTTACTTCTGGAGTTTAGAAATCTATGATA	DOWNSTREAM	Pentatricopeptide_repeat--containing_protein_At5g48910
Ca_LG_510111716	Ca_chr_5	10111716	A/C	Ca_12458.1	TTGTAGTCAACAAACATGTGAGCCAGTAAAATCATTACAGTTTACTTCTGGAGTTTAGAA[A/C]ATCTATGATAAAAAAAAATTACAATTTATAATGACCGAGACAGGAAAAGAATCCCGTCAC	DOWNSTREAM	Pentatricopeptide_repeat--containing_protein_At5g48910
Ca_LG_510111735	Ca_chr_5	10111735	T/A	Ca_12458.1	GAGCCAGTAAAATCATTACAGTTTACTTCTGGAGTTTAGAAATCTATGATAAAAAAAAAT[T/A]TACAATTTATAATGACCGAGACAGGAAAAGAATCCCGTCACAAAAATATTCAGGTTTGAA	DOWNSTREAM	Pentatricopeptide_repeat--containing_protein_At5g48910
Ca_LG_510111835	Ca_chr_5	10111835	C/A	Ca_12458.1	CAAAAATATTCAGGTTTGAAATTTTAAATAGGACAGACAATTAGATGGAAAGACATGTCC[C/A]CATGACAAACAATTATGTGCCTTTGAAGTAGTAACGATTGATAACAGTGCATCAATTGTT	DOWNSTREAM	Pentatricopeptide_repeat--containing_protein_At5g48910
Ca_LG_510112167	Ca_chr_5	10112167	G/A	Ca_12458.1	AAAAGTTCAAGGACTTAGCTAAACACCTACTAAAATACTCCCTCCGGAATGAAATATAAG[G/A]CAAATATAGTAACTAAAAAGTTGATGTATCCGGTCTTATCAACTTTTTCGTTACTATATT	DOWNSTREAM	Pentatricopeptide_repeat--containing_protein_At5g48910
Ca_LG_510112198	Ca_chr_5	10112198	C/T	Ca_12458.1	AAAATACTCCCTCCGGAATGAAATATAAGCAAATATAGTAACTAAAAAGTTGATGTATCC[C/T]GGTCTTATCAACTTTTTCGTTACTATATTTGATTATATTTCATTCTAGAGTGGTATAAAA	DOWNSTREAM	Pentatricopeptide_repeat--containing_protein_At5g48910
Ca_LG_510112205	Ca_chr_5	10112205	A/G	Ca_12458.1	TCCCTCCGGAATGAAATATAAGCAAATATAGTAACTAAAAAGTTGATGTATCCGGTCTTA[A/G]TCAACTTTTTCGTTACTATATTTGATTATATTTCATTCTAGAGTGGTATAAAATTTTAAG	DOWNSTREAM	Pentatricopeptide_repeat--containing_protein_At5g48910
Ca_LG_510112234	Ca_chr_5	10112234	T/C	Ca_12458.1	AGTAACTAAAAAGTTGATGTATCCGGTCTTATCAACTTTTTCGTTACTATATTTGATTAT[T/C]ATTTCATTCTAGAGTGGTATAAAATTTTAAGATGTATGCAATAAATCTGTTGAATAAACA	DOWNSTREAM	Pentatricopeptide_repeat--containing_protein_At5g48910
Ca_LG_510112250	Ca_chr_5	10112250	G/A	Ca_12458.1	ATGTATCCGGTCTTATCAACTTTTTCGTTACTATATTTGATTATATTTCATTCTAGAGTG[G/A]GTATAAAATTTTAAGATGTATGCAATAAATCTGTTGAATAAACATTTGTAACATTAGCAA	DOWNSTREAM	Pentatricopeptide_repeat--containing_protein_At5g48910
Ca_LG_510112317	Ca_chr_5	10112317	T/A	Ca_12458.1	ATTTTAAGATGTATGCAATAAATCTGTTGAATAAACATTTGTAACATTAGCAAACTACTT[T/A]TCCAGCAAAAGAATGAGTAGAAAAAAGGTGAGAAAGGGATTGTTTAAAAGAAGACAAGGA	DOWNSTREAM	Pentatricopeptide_repeat--containing_protein_At5g48910
Ca_LG_510112320	Ca_chr_5	10112320	C/G	Ca_12458.1	TTAAGATGTATGCAATAAATCTGTTGAATAAACATTTGTAACATTAGCAAACTACTTTCC[C/G]AGCAAAAGAATGAGTAGAAAAAAGGTGAGAAAGGGATTGTTTAAAAGAAGACAAGGAAAT	DOWNSTREAM	Pentatricopeptide_repeat--containing_protein_At5g48910
Ca_LG_510112486	Ca_chr_5	10112486	G/A	Ca_12458.1	AATCAAAATAGTGTATGGCAGTGCAAAATCCACAAGTAACCTCTCATCGACCATAACAAG[G/A]GTTATCCACTCAAATTTAGGTCTATTTTTATTCTAATGGTACCTGCTATTTAATACATAG	DOWNSTREAM	Pentatricopeptide_repeat--containing_protein_At5g48910
Ca_LG_510112495	Ca_chr_5	10112495	C/G	Ca_12458.1	AGTGTATGGCAGTGCAAAATCCACAAGTAACCTCTCATCGACCATAACAAGGTTATCCAC[C/G]TCAAATTTAGGTCTATTTTTATTCTAATGGTACCTGCTATTTAATACATAGCCAATCTAA	DOWNSTREAM	Pentatricopeptide_repeat--containing_protein_At5g48910
Ca_LG_510112523	Ca_chr_5	10112523	T/C	Ca_12458.1	AACCTCTCATCGACCATAACAAGGTTATCCACTCAAATTTAGGTCTATTTTTATTCTAAT[T/C]GGTACCTGCTATTTAATACATAGCCAATCTAAATTAGAAGATAAATGTGATCAATTCACT	DOWNSTREAM	Pentatricopeptide_repeat--containing_protein_At5g48910
Ca_LG_510112554	Ca_chr_5	10112554	A/G	Ca_12458.1	CTCAAATTTAGGTCTATTTTTATTCTAATGGTACCTGCTATTTAATACATAGCCAATCTA[A/G]AATTAGAAGATAAATGTGATCAATTCACTAAACATTGTGCATAACAATACTGAAAGCATC	DOWNSTREAM	Pentatricopeptide_repeat--containing_protein_At5g48910
Ca_LG_510112617	Ca_chr_5	10112617	C/G	Ca_12458.1	TAGAAGATAAATGTGATCAATTCACTAAACATTGTGCATAACAATACTGAAAGCATCCAC[C/G]AAACAAAGATTAACACCAAAGCTATCGAAACTCATTTAAGCAAAAAATACCATAATGCAG	DOWNSTREAM	Pentatricopeptide_repeat--containing_protein_At5g48910
Ca_LG_510112643	Ca_chr_5	10112643	C/T	Ca_12458.1	AAACATTGTGCATAACAATACTGAAAGCATCCACAAACAAAGATTAACACCAAAGCTATC[C/T]GAAACTCATTTAAGCAAAAAATACCATAATGCAGCAAAGCACAACAGATCCCATCACAAA	DOWNSTREAM	Pentatricopeptide_repeat--containing_protein_At5g48910
Ca_LG_510112670	Ca_chr_5	10112670	T/A	Ca_12458.1	CATCCACAAACAAAGATTAACACCAAAGCTATCGAAACTCATTTAAGCAAAAAATACCAT[T/A]AATGCAGCAAAGCACAACAGATCCCATCACAAACAATCAAGATAGAGATGGTAGTAACTT	DOWNSTREAM	Pentatricopeptide_repeat--containing_protein_At5g48910
Ca_LG_510112717	Ca_chr_5	10112717	G/C	Ca_12458.1	CAAAAAATACCATAATGCAGCAAAGCACAACAGATCCCATCACAAACAATCAAGATAGAG[G/C]ATGGTAGTAACTTGTAAGCATATCATTGTGAAATCCATTATGAAACTAGAGAAGACACAA	DOWNSTREAM	Pentatricopeptide_repeat--containing_protein_At5g48910
Ca_LG_510112846	Ca_chr_5	10112846	T/A	Ca_12458.1	CATATCATTGTTCAAGTAAATCTCAAACTATGGACTCGCTTGGGATGGTAGTAACTTGTT[T/A]AGTTTTTGGGTTTCAAACGCAAATTTGAAAACAAAAAATGTTTTGATAAAGTGGGGTTAG	DOWNSTREAM	Pentatricopeptide_repeat--containing_protein_At5g48910
Ca_LG_510112866	Ca_chr_5	10112866	C/A	Ca_12458.1	TCTCAAACTATGGACTCGCTTGGGATGGTAGTAACTTGTTAGTTTTTGGGTTTCAAACGC[C/A]AAATTTGAAAACAAAAAATGTTTTGATAAAGTGGGGTTAGGTTAAATTTTAAGGCAATTT	DOWNSTREAM	Pentatricopeptide_repeat--containing_protein_At5g48910
Ca_LG_510112890	Ca_chr_5	10112890	T/C	Ca_12458.1	ATGGTAGTAACTTGTTAGTTTTTGGGTTTCAAACGCAAATTTGAAAACAAAAAATGTTTT[T/C]GATAAAGTGGGGTTAGGTTAAATTTTAAGGCAATTTTGTCAGTTTTTTAAACAAAATACA	DOWNSTREAM	Pentatricopeptide_repeat--containing_protein_At5g48910
Ca_LG_510112955	Ca_chr_5	10112955	C/T	Ca_12458.1	AGTGGGGTTAGGTTAAATTTTAAGGCAATTTTGTCAGTTTTTTAAACAAAATACACATCC[C/T]TTTCCAGTCTTTCCATGACGGCGACACTAGAAAGCAGTGATGACAATGGAGGGTGCAACA	DOWNSTREAM	Pentatricopeptide_repeat--containing_protein_At5g48910
Ca_LG_510112972	Ca_chr_5	10112972	G/C	Ca_12458.1	TTTTAAGGCAATTTTGTCAGTTTTTTAAACAAAATACACATCCTTTCCAGTCTTTCCATG[G/C]ACGGCGACACTAGAAAGCAGTGATGACAATGGAGGGTGCAACACAATGATGACCGAGGGA	DOWNSTREAM	Pentatricopeptide_repeat--containing_protein_At5g48910
Ca_LG_510113000	Ca_chr_5	10113000	A/G	Ca_12458.1	ACAAAATACACATCCTTTCCAGTCTTTCCATGACGGCGACACTAGAAAGCAGTGATGACA[A/G]ATGGAGGGTGCAACACAATGATGACCGAGGGAGCCTGATGGTGGTGGTGGTAGAGGATGT	DOWNSTREAM	Pentatricopeptide_repeat--containing_protein_At5g48910
Ca_LG_510113076	Ca_chr_5	10113076	T/G	Ca_12458.1	AATGATGACCGAGGGAGCCTGATGGTGGTGGTGGTAGAGGATGTCTAACAATAGTAGCAT[T/G]CCCCTAGGAATTTATAAGGATGGCAAGTGGCAACTGAAAACTAGTTTCAGTTTTCAAAAA	DOWNSTREAM	Pentatricopeptide_repeat--containing_protein_At5g48910
Ca_LG_510113223	Ca_chr_5	10113223	T/G	Ca_12458.1	GAACAACCTCAAATGGGCCCAATGCTACATAGTTTGTTTAAGTATAACATAAATTACATT[T/G]TTGGATGCATATTAAATGCTTTATAGATTGGAATTACTTCTATCCTCAATGATCTCTATT	DOWNSTREAM	Pentatricopeptide_repeat--containing_protein_At5g48910
Ca_LG_510113914	Ca_chr_5	10113914	C/A	Ca_12458.1	GATGACCTATACTGCAATGTCAGTGATTCCATCCAACACACAACATGAAGTATAATAAAC[C/A]TCTAAGCAATCATCATGACAGAAACTGAACAGTTGCACACTTTAGTATATTCATAGAAGC	DOWNSTREAM	Pentatricopeptide_repeat--containing_protein_At5g48910
Ca_LG_510114154	Ca_chr_5	10114154	T/C	Ca_12458.1	TGAATTTCTCCCCTTGTTAACAACTAACAACACATTTGCAAATATTTATTCTAAAGAAAT[T/C]AGTTAAGAAAAATGAAGTGTGTACCCTTTCCACTTCAAGCATTCAGCTTTACACAGCAAC	DOWNSTREAM	Pentatricopeptide_repeat--containing_protein_At5g48910
Ca_LG_510114269	Ca_chr_5	10114269	T/G	Ca_12458.1	GCAACTAATTTATCAGAGAAAAAAGTTATAATATCAGCATTTCCTGTTACACTTGTTTAT[T/G]ATGCCTCACTTATAAAAACTATTATGATAGTACTTAGTCAATCACTACCTATCACTAGGC	DOWNSTREAM	Pentatricopeptide_repeat--containing_protein_At5g48910
Ca_LG_510115569	Ca_chr_5	10115569	T/G	Ca_12457.1	GCCTTTACATGACTCAACAAAGCAACATTCAAAACATAACCGTGCACAATTCTCGCTATT[T/G]ACCGCATTCTCACTATCTGCACACACCGGCAACACACTAACAACAGTAACCAAATCTGGT	INTRON	Heterogeneous_nuclear_ribonucleoprotein_F
Ca_LG_510115642	Ca_chr_5	10115642	G/C	Ca_12457.1	TATCTGCACACACCGGCAACACACTAACAACAGTAACCAAATCTGGTCTAATAACCGGTG[G/C]CAGAAGCAACCATCCCTTAAAAAAGAACAAGTGACTCCTCATAAAAACCCTGAATAGAAC	INTRON	Heterogeneous_nuclear_ribonucleoprotein_F
Ca_LG_510116381	Ca_chr_5	10116381	G/A	Ca_12457.1	CATGGAACCTCAATCTCGTTGTGTGTCCGTGCACAGTCTCGCTCCTTTGTAAATTAGAAG[G/A]ATAAACTTGATAAATTCACTAAACAAACACCCTAGATAACAATATTTAAAGCATCAACAA	INTRON	Heterogeneous_nuclear_ribonucleoprotein_F
Ca_LG_510116747	Ca_chr_5	10116747	T/C	Ca_12457.1	TAAGCAAAAAATATCAGCAAGCAGTCATGCGCAACAGATCGCATCATAAACAATCAAGAT[T/C]ATAGACGATCTACCTAAAATCCATTACAAAACTTAAGAAAACACAATTTTTAAGCACATT	INTRON	Heterogeneous_nuclear_ribonucleoprotein_F
Ca_LG_510116854	Ca_chr_5	10116854	T/C	Ca_12457.1	TTTTAAGCACATTATTGTCCAAGTAAATCTCATCCACATGGGATGACCTATGCTGCAATT[T/C]TCAGTGATTCCATCCAACACACAACATGAAGGATAATAAACTCTAAGCAATCCTCAAGAC	INTRON	Heterogeneous_nuclear_ribonucleoprotein_F
Ca_LG_510116972	Ca_chr_5	10116972	A/C	Ca_12457.1	ACAGAGACTGAACAGTTACACACTAGTAATTGAATCAAATAAACATAAAAGAAAACCAAA[A/C]ATGGGTCCACAAATAAACTAGACAGACTACAAAGAAACAACTCTATAAACATTTCTTCCA	INTRON	Heterogeneous_nuclear_ribonucleoprotein_F
Ca_LG_510116992	Ca_chr_5	10116992	A/G	Ca_12457.1	CACTAGTAATTGAATCAAATAAACATAAAAGAAAACCAAAATGGGTCCACAAATAAACTA[A/G]GACAGACTACAAAGAAACAACTCTATAAACATTTCTTCCATAAGTTATTATCCTATAGCC	INTRON	Heterogeneous_nuclear_ribonucleoprotein_F
Ca_LG_510117080	Ca_chr_5	10117080	C/T	Ca_12457.1	ACATTTCTTCCATAAGTTATTATCCTATAGCCCGTATCTTAAGAAGACATGTATGACTTC[C/T]ATAGTTCTCCCCTTGTTAACAACAACAATCAGACATTTTCCCACTAAATAGGGTCAGCTA	INTRON	Heterogeneous_nuclear_ribonucleoprotein_F
Ca_LG_510117159	Ca_chr_5	10117159	G/A	Ca_12457.1	CAACAACAATCAGACATTTTCCCACTAAATAGGGTCAGCTACATGGATCAAACAACGCCG[G/A]TAGTGTTCTATCACATAGCATATCTCATTCCAGCTCAATAATCTCTAGGTATTTCCTAAT	INTRON	Heterogeneous_nuclear_ribonucleoprotein_F
Ca_LG_510117436	Ca_chr_5	10117436	C/T	Ca_12457.1	ACCCAGTTATCTCTCTCTCTAATGCTGTCATTCCTAATTAATCAGGAAAAAGAAAACTAC[C/T]AATATCAACATTTCCTGTTACACTTGTTTCTATGCATCACTTATAAACTCTATTAAGATA	INTRON	Heterogeneous_nuclear_ribonucleoprotein_F
Ca_LG_510117625	Ca_chr_5	10117625	A/G	Ca_12457.1	TCAAAAACAGGTAGGTAAGCAGTTCCAATTTCGCAAAAGAAACTATACAAAAACAGAAGA[A/G]AAAAAAAAGTAAGAAAAGATAAAGGAGTTACTAGATGAGATTATGAATTAAAAACCAGAA	INTRON	Heterogeneous_nuclear_ribonucleoprotein_F
Ca_LG_510117635	Ca_chr_5	10117635	T/G	Ca_12457.1	GTAGGTAAGCAGTTCCAATTTCGCAAAAGAAACTATACAAAAACAGAAGAAAAAAAAAGT[T/G]AAGAAAAGATAAAGGAGTTACTAGATGAGATTATGAATTAAAAACCAGAAGGAATTGCAT	INTRON	Heterogeneous_nuclear_ribonucleoprotein_F
Ca_LG_510117645	Ca_chr_5	10117645	T/A	Ca_12457.1	AGTTCCAATTTCGCAAAAGAAACTATACAAAAACAGAAGAAAAAAAAAGTAAGAAAAGAT[T/A]AAAGGAGTTACTAGATGAGATTATGAATTAAAAACCAGAAGGAATTGCATCGAAAGCGAA	INTRON	Heterogeneous_nuclear_ribonucleoprotein_F
Ca_LG_510117756	Ca_chr_5	10117756	T/G	Ca_12457.1	GAAAGCGAAATTGAAAAGAAAAAGAAAAACCCCAATCTTGATTAGGGGAATCAGAAAGAT[T/G]AGAATAAAAAGAATAAAATAGGGTTACCCTCTGTAAAGCATTATGGAAGAAATTGAAGTT	INTRON	Heterogeneous_nuclear_ribonucleoprotein_F
Ca_LG_510117879	Ca_chr_5	10117879	A/G	Ca_12458.1	ACGAAGATGGTGATTCGTAGCACAAGATTTTTTCTGCTCACGCCAACAACGATGTGTGTA[A/G]TGCTCTCTCGCTCTTGGTTAACCCTTTGCTTTGCTTTCTTTCTTTTTCTTTTTACTCACT	UPSTREAM	Pentatricopeptide_repeat--containing_protein_At5g48910
Ca_LG_510117894	Ca_chr_5	10117894	T/C	Ca_12458.1	CGTAGCACAAGATTTTTTCTGCTCACGCCAACAACGATGTGTGTATGCTCTCTCGCTCTT[T/C]GGTTAACCCTTTGCTTTGCTTTCTTTCTTTTTCTTTTTACTCACTCACGTTATTATATTT	UPSTREAM	Pentatricopeptide_repeat--containing_protein_At5g48910
Ca_LG_510117992	Ca_chr_5	10117992	T/C	--	ACTCACTCACGTTATTATATTTTCGTAATTAAGTCATTTTTACTCTCTCAACAAAAAAGT[T/C]AAGTAATTTTTAAATTTAATTAAAAAAAGTGATTTTAATTTTTTATTTATATAAATTTAA	INTERGENIC	--
Ca_LG_510118099	Ca_chr_5	10118099	G/A	--	TATATAAATTTAAACAATACTGTGTTTTTGAAAGAAAAAAACATAATATTTTATAATTTG[G/A]CTGAATGTAAAAATGAACTACTATTTTTTATTTTTTAACAAATCAAAACTAAATATATTT	INTERGENIC	--
Ca_LG_510118108	Ca_chr_5	10118108	A/T	--	TTAAACAATACTGTGTTTTTGAAAGAAAAAAACATAATATTTTATAATTTGCTGAATGTA[A/T]AAAATGAACTACTATTTTTTATTTTTTAACAAATCAAAACTAAATATATTTAAAAAACGT	INTERGENIC	--
Ca_LG_510118114	Ca_chr_5	10118114	G/A	--	AATACTGTGTTTTTGAAAGAAAAAAACATAATATTTTATAATTTGCTGAATGTAAAAATG[G/A]AACTACTATTTTTTATTTTTTAACAAATCAAAACTAAATATATTTAAAAAACGTTATAAA	INTERGENIC	--
Ca_LG_510118226	Ca_chr_5	10118226	C/T	--	GTTATAAACACACGTAATACTTAAAGGAAAAGCAAAATAATTTAATCATTTCACTTTCAC[C/T]TAAACAATTTAATTGGATATTAACTTTTAACAATAATTTACTTTGAAGTTTATTTTTACA	INTERGENIC	--
Ca_LG_510118228	Ca_chr_5	10118228	A/G	--	TATAAACACACGTAATACTTAAAGGAAAAGCAAAATAATTTAATCATTTCACTTTCACTA[A/G]AACAATTTAATTGGATATTAACTTTTAACAATAATTTACTTTGAAGTTTATTTTTACAGC	INTERGENIC	--
Ca_LG_510118229	Ca_chr_5	10118229	A/C	--	ATAAACACACGTAATACTTAAAGGAAAAGCAAAATAATTTAATCATTTCACTTTCACTAA[A/C]ACAATTTAATTGGATATTAACTTTTAACAATAATTTACTTTGAAGTTTATTTTTACAGCA	INTERGENIC	--
Ca_LG_510118266	Ca_chr_5	10118266	A/G	--	TTTAATCATTTCACTTTCACTAAACAATTTAATTGGATATTAACTTTTAACAATAATTTA[A/G]CTTTGAAGTTTATTTTTACAGCATATTGAGATTTTTTTAAGTATACATTATATTATAGGT	INTERGENIC	--
Ca_LG_510118278	Ca_chr_5	10118278	A/T	--	ACTTTCACTAAACAATTTAATTGGATATTAACTTTTAACAATAATTTACTTTGAAGTTTA[A/T]TTTTTACAGCATATTGAGATTTTTTTAAGTATACATTATATTATAGGTACTCGTGTATTA	INTERGENIC	--
Ca_LG_510118287	Ca_chr_5	10118287	G/A	--	AAACAATTTAATTGGATATTAACTTTTAACAATAATTTACTTTGAAGTTTATTTTTACAG[G/A]CATATTGAGATTTTTTTAAGTATACATTATATTATAGGTACTCGTGTATTAATATATATT	INTERGENIC	--
Ca_LG_510118288	Ca_chr_5	10118288	C/A	--	AACAATTTAATTGGATATTAACTTTTAACAATAATTTACTTTGAAGTTTATTTTTACAGC[C/A]ATATTGAGATTTTTTTAAGTATACATTATATTATAGGTACTCGTGTATTAATATATATTA	INTERGENIC	--
Ca_LG_510118312	Ca_chr_5	10118312	C/T	--	TTAACAATAATTTACTTTGAAGTTTATTTTTACAGCATATTGAGATTTTTTTAAGTATAC[C/T]ATTATATTATAGGTACTCGTGTATTAATATATATTAGATTTAAAATATTTTGAGAATATT	INTERGENIC	--
Ca_LG_510118382	Ca_chr_5	10118382	G/C	--	AGGTACTCGTGTATTAATATATATTAGATTTAAAATATTTTGAGAATATTAATGGATTCG[G/C]TCTTAAAAGACAATGTCTACTATATCTCCCCTTGCAAACTCGACATCCTCAGAATATCAT	INTERGENIC	--
Ca_LG_510118434	Ca_chr_5	10118434	G/A	--	TGGATTCGTCTTAAAAGACAATGTCTACTATATCTCCCCTTGCAAACTCGACATCCTCAG[G/A]AATATCATACATTTCCTTATTCAAAATTTAATTTAATTGCGGTATCATAATCTTATAGTC	INTERGENIC	--
Ca_LG_510118443	Ca_chr_5	10118443	A/G	--	CTTAAAAGACAATGTCTACTATATCTCCCCTTGCAAACTCGACATCCTCAGAATATCATA[A/G]CATTTCCTTATTCAAAATTTAATTTAATTGCGGTATCATAATCTTATAGTCTTAGATCTT	INTERGENIC	--
Ca_LG_510118461	Ca_chr_5	10118461	T/A	--	CTATATCTCCCCTTGCAAACTCGACATCCTCAGAATATCATACATTTCCTTATTCAAAAT[T/A]TTAATTTAATTGCGGTATCATAATCTTATAGTCTTAGATCTTTAAGTTTATAAACGAATT	INTERGENIC	--
Ca_LG_510118523	Ca_chr_5	10118523	G/A	--	AATTTAATTGCGGTATCATAATCTTATAGTCTTAGATCTTTAAGTTTATAAACGAATTCG[G/A]AATAATTATTTTTGGATAAATAATTCTAAATGTACATATTTAAGTAAATGTTTGTGATAT	INTERGENIC	--
Ca_LG_510118551	Ca_chr_5	10118551	A/G	--	GTCTTAGATCTTTAAGTTTATAAACGAATTCGAATAATTATTTTTGGATAAATAATTCTA[A/G]AATGTACATATTTAAGTAAATGTTTGTGATATACTAAACTATCTATCTCTTATGTCATAA	INTERGENIC	--
Ca_LG_510118557	Ca_chr_5	10118557	A/C	--	GATCTTTAAGTTTATAAACGAATTCGAATAATTATTTTTGGATAAATAATTCTAAATGTA[A/C]CATATTTAAGTAAATGTTTGTGATATACTAAACTATCTATCTCTTATGTCATAAGTGTTT	INTERGENIC	--
Ca_LG_510118664	Ca_chr_5	10118664	A/T	--	GTCATAAGTGTTTAAATAAAATTCAAATTCAAATAGACTTTAATAATAAATTGTGAAAAA[A/T]AATTAGTCTCTCATAATATAATGCACTATTAATATTCGAATTCTAAAAAAAATATATATA	INTERGENIC	--
Ca_LG_510118678	Ca_chr_5	10118678	T/C	--	AATAAAATTCAAATTCAAATAGACTTTAATAATAAATTGTGAAAAAAATTAGTCTCTCAT[T/C]AATATAATGCACTATTAATATTCGAATTCTAAAAAAAATATATATATATCAATATTTAAT	INTERGENIC	--
Ca_LG_510118913	Ca_chr_5	10118913	G/A	--	CTGCATAAACATTAGACAACAACACATAGTTTCACTAAGCAAAGCACCCTGCAAACACAG[G/A]CATTTGGCATCAAGGGAATAGTTCTAGTCAAGTGACATTGTTTTATTGATTCTTATCATG	INTERGENIC	--
Ca_LG_510119304	Ca_chr_5	10119304	C/T	--	AATTATTTTTAATTTAGTATTTAATGAATTAACATTATATGATAAATTAATTTTTTCATC[C/T]TTATATTATATTGTTTCCCTCGTTAAATTCAAATTTATGAGTGGGGTTGTGTTACAAATT	INTERGENIC	--
Ca_LG_510119334	Ca_chr_5	10119334	C/T	--	AACATTATATGATAAATTAATTTTTTCATCTTATATTATATTGTTTCCCTCGTTAAATTC[C/T]AAATTTATGAGTGGGGTTGTGTTACAAATTGGTCTGATGTATTAAGAAAATGTGATTTTT	INTERGENIC	--
Ca_LG_510119350	Ca_chr_5	10119350	G/T	--	TTAATTTTTTCATCTTATATTATATTGTTTCCCTCGTTAAATTCAAATTTATGAGTGGGG[G/T]TTGTGTTACAAATTGGTCTGATGTATTAAGAAAATGTGATTTTTTTATTTATCTTTATAA	INTERGENIC	--
Ca_LG_510119487	Ca_chr_5	10119487	G/T	--	AAAAAAATAGAATTTAATAAATATAAATATAATTTAAATAAAAATTAAAATTAAAAATTG[G/T]ACATTAAAAATAAATATGCAAATATTAATTTAAATTAATAAAAATATAATTGATTATTTT	INTERGENIC	--
Ca_LG_510119562	Ca_chr_5	10119562	A/G	--	ATGCAAATATTAATTTAAATTAATAAAAATATAATTGATTATTTTTTTTAAAGTAATGTA[A/G]TAGTTTAATCATAAGGGTAATGTTTTCATTTTTTATAACCTAAAATAAAAAATAAATATA	INTERGENIC	--
Ca_LG_510119630	Ca_chr_5	10119630	A/C	--	TCATAAGGGTAATGTTTTCATTTTTTATAACCTAAAATAAAAAATAAATATAACTTTGTA[A/C]GCATGAGTCGTTTTGTTATTTACCAATAGTATATATTAAATCATTATTTATTTTATCTAA	INTERGENIC	--
Ca_LG_510119845	Ca_chr_5	10119845	C/T	--	ATCCTTATTTAATCCTATTATTTTATTTATCTTTATTTTATCATTTCTTGAAAAATAAAC[C/T]GTCAAAGAGAATATAATTAAGTTATTTACACGTACATATGTTGGCTAAATTAATAGTTGT	INTERGENIC	--
Ca_LG_510119863	Ca_chr_5	10119863	T/G	--	TATTTTATTTATCTTTATTTTATCATTTCTTGAAAAATAAACGTCAAAGAGAATATAATT[T/G]AAGTTATTTACACGTACATATGTTGGCTAAATTAATAGTTGTAGCTATGGGTGATGATTT	INTERGENIC	--
Ca_LG_510119934	Ca_chr_5	10119934	G/T	--	ACGTACATATGTTGGCTAAATTAATAGTTGTAGCTATGGGTGATGATTTATTTGGTAAAG[G/T]GTAGACTTTAAGAGATTTTAACATTACTTTTAAACTTAAAATATAGATATTAGATATTTG	INTERGENIC	--
Ca_LG_510119984	Ca_chr_5	10119984	T/C	--	TTTGGTAAAGGTAGACTTTAAGAGATTTTAACATTACTTTTAAACTTAAAATATAGATAT[T/C]TAGATATTTGAATCATCTTTTTTTTGTATATTTGACATTTAATTTATTTATAATGAATTT	INTERGENIC	--
Ca_LG_510120016	Ca_chr_5	10120016	T/C	--	ATTACTTTTAAACTTAAAATATAGATATTAGATATTTGAATCATCTTTTTTTTGTATATT[T/C]TGACATTTAATTTATTTATAATGAATTTGAATCTAAGCAATCATATTCGAGCGGCAAAAT	INTERGENIC	--
Ca_LG_510120018	Ca_chr_5	10120018	G/A	--	TACTTTTAAACTTAAAATATAGATATTAGATATTTGAATCATCTTTTTTTTGTATATTTG[G/A]ACATTTAATTTATTTATAATGAATTTGAATCTAAGCAATCATATTCGAGCGGCAAAATAC	INTERGENIC	--
Ca_LG_510120033	Ca_chr_5	10120033	T/C	--	AATATAGATATTAGATATTTGAATCATCTTTTTTTTGTATATTTGACATTTAATTTATTT[T/C]ATAATGAATTTGAATCTAAGCAATCATATTCGAGCGGCAAAATACATATGATAGTTCTTT	INTERGENIC	--
Ca_LG_510120039	Ca_chr_5	10120039	G/T	--	GATATTAGATATTTGAATCATCTTTTTTTTGTATATTTGACATTTAATTTATTTATAATG[G/T]AATTTGAATCTAAGCAATCATATTCGAGCGGCAAAATACATATGATAGTTCTTTAAGTTA	INTERGENIC	--
Ca_LG_510120040	Ca_chr_5	10120040	A/G	--	ATATTAGATATTTGAATCATCTTTTTTTTGTATATTTGACATTTAATTTATTTATAATGA[A/G]ATTTGAATCTAAGCAATCATATTCGAGCGGCAAAATACATATGATAGTTCTTTAAGTTAT	INTERGENIC	--
Ca_LG_510120050	Ca_chr_5	10120050	T/C	--	TTTGAATCATCTTTTTTTTGTATATTTGACATTTAATTTATTTATAATGAATTTGAATCT[T/C]AAGCAATCATATTCGAGCGGCAAAATACATATGATAGTTCTTTAAGTTATGTGAAAGCAT	INTERGENIC	--
Ca_LG_510120064	Ca_chr_5	10120064	C/T	--	TTTTTGTATATTTGACATTTAATTTATTTATAATGAATTTGAATCTAAGCAATCATATTC[C/T]GAGCGGCAAAATACATATGATAGTTCTTTAAGTTATGTGAAAGCATCAAATTAATCCTTC	INTERGENIC	--
Ca_LG_510120131	Ca_chr_5	10120131	T/C	--	AAAATACATATGATAGTTCTTTAAGTTATGTGAAAGCATCAAATTAATCCTTCAATTTAT[T/C]TTTTATATCAAGTTAGTCTATTATGTTTGTAAAAATTATAAAGTTGAAATATTTTTTGTC	INTERGENIC	--
Ca_LG_510120188	Ca_chr_5	10120188	T/A	--	TATTTTTATATCAAGTTAGTCTATTATGTTTGTAAAAATTATAAAGTTGAAATATTTTTT[T/A]GTCATATCCTCATTTCGATCATTTTTAGTTAGAGATTTTAAAATTCTACTATCATTTTTA	INTERGENIC	--
Ca_LG_510120205	Ca_chr_5	10120205	G/A	--	AGTCTATTATGTTTGTAAAAATTATAAAGTTGAAATATTTTTTGTCATATCCTCATTTCG[G/A]ATCATTTTTAGTTAGAGATTTTAAAATTCTACTATCATTTTTAGTATCAATCATATCAAG	INTERGENIC	--
Ca_LG_510120280	Ca_chr_5	10120280	T/A	--	AGATTTTAAAATTCTACTATCATTTTTAGTATCAATCATATCAAGAACAACTTAATAAAT[T/A]TTTCAAGTGTTTTCATGATATGGATTAAGTAAATTTCACATTTAATTTTAATAAATTTAA	INTERGENIC	--
Ca_LG_510120289	Ca_chr_5	10120289	G/A	--	AATTCTACTATCATTTTTAGTATCAATCATATCAAGAACAACTTAATAAATTTTCAAGTG[G/A]TTTTCATGATATGGATTAAGTAAATTTCACATTTAATTTTAATAAATTTAAAATTTCTTT	INTERGENIC	--
Ca_LG_510120318	Ca_chr_5	10120318	A/G	--	TATCAAGAACAACTTAATAAATTTTCAAGTGTTTTCATGATATGGATTAAGTAAATTTCA[A/G]CATTTAATTTTAATAAATTTAAAATTTCTTTCACTTGAATTATCGCTTATTTATATATTT	INTERGENIC	--
Ca_LG_510120320	Ca_chr_5	10120320	A/G	--	TCAAGAACAACTTAATAAATTTTCAAGTGTTTTCATGATATGGATTAAGTAAATTTCACA[A/G]TTTAATTTTAATAAATTTAAAATTTCTTTCACTTGAATTATCGCTTATTTATATATTTTC	INTERGENIC	--
Ca_LG_510120342	Ca_chr_5	10120342	A/C	--	TCAAGTGTTTTCATGATATGGATTAAGTAAATTTCACATTTAATTTTAATAAATTTAAAA[A/C]TTTCTTTCACTTGAATTATCGCTTATTTATATATTTTCTAAAAGTTGATTAATAGTTTAT	INTERGENIC	--
Ca_LG_510120360	Ca_chr_5	10120360	A/C	--	TGGATTAAGTAAATTTCACATTTAATTTTAATAAATTTAAAATTTCTTTCACTTGAATTA[A/C]TCGCTTATTTATATATTTTCTAAAAGTTGATTAATAGTTTATATTCTTATAATAATAGCA	INTERGENIC	--
Ca_LG_510120393	Ca_chr_5	10120393	A/G	--	AATTTAAAATTTCTTTCACTTGAATTATCGCTTATTTATATATTTTCTAAAAGTTGATTA[A/G]ATAGTTTATATTCTTATAATAATAGCAATCAAAACCTTTAAAATTGACACGAGTTTATTT	INTERGENIC	--
Ca_LG_510120430	Ca_chr_5	10120430	T/C	--	ATATATTTTCTAAAAGTTGATTAATAGTTTATATTCTTATAATAATAGCAATCAAAACCT[T/C]TTAAAATTGACACGAGTTTATTTTTAAAAAACTATGCGAATCTTGGATTTCAATATACTA	INTERGENIC	--
Ca_LG_510120438	Ca_chr_5	10120438	T/C	--	TCTAAAAGTTGATTAATAGTTTATATTCTTATAATAATAGCAATCAAAACCTTTAAAATT[T/C]GACACGAGTTTATTTTTAAAAAACTATGCGAATCTTGGATTTCAATATACTAATTTGAAA	INTERGENIC	--
Ca_LG_510120442	Ca_chr_5	10120442	A/G	--	AAAGTTGATTAATAGTTTATATTCTTATAATAATAGCAATCAAAACCTTTAAAATTGACA[A/G]CGAGTTTATTTTTAAAAAACTATGCGAATCTTGGATTTCAATATACTAATTTGAAATTAG	INTERGENIC	--
Ca_LG_510120467	Ca_chr_5	10120467	C/A	--	TATAATAATAGCAATCAAAACCTTTAAAATTGACACGAGTTTATTTTTAAAAAACTATGC[C/A]GAATCTTGGATTTCAATATACTAATTTGAAATTAGATCAATAATAATGTAAATTTTTACA	INTERGENIC	--
Ca_LG_510120537	Ca_chr_5	10120537	G/C	--	TTTCAATATACTAATTTGAAATTAGATCAATAATAATGTAAATTTTTACAATTATAAAAG[G/C]ATAATTTTGAAAGAAAAAAAAAAGATAAATAAATAAATAAACCATTAATCAAATGTAGGA	INTERGENIC	--
Ca_LG_510120584	Ca_chr_5	10120584	A/G	--	ACAATTATAAAAGATAATTTTGAAAGAAAAAAAAAAGATAAATAAATAAATAAACCATTA[A/G]ATCAAATGTAGGAACTAAGAATCCTAAACAATGTGAATATTGTCCAACATTTGTGCTACG	INTERGENIC	--
Ca_LG_510120666	Ca_chr_5	10120666	A/G	--	CCTAAACAATGTGAATATTGTCCAACATTTGTGCTACGTTCAATTGCATCGTGTTGCTCA[A/G]TGAACGCGCAAGCACATGTAGAGATATGTGGGACCGAGCACGAGTTTGGTTGGCGATGGA	INTERGENIC	--
Ca_LG_510120831	Ca_chr_5	10120831	A/G	--	GTTACAAACACAAACGGAATCATATGGAATCGAATATCGACAAAGATTCACCGCCACGTA[A/G]GCTTCACATTCACCAAACTCATCTAACCACATGGTATGTATTACGACCTTTAAATCTTAA	INTERGENIC	--
Ca_LG_510120904	Ca_chr_5	10120904	T/A	--	CAAACTCATCTAACCACATGGTATGTATTACGACCTTTAAATCTTAATCATCACATTTTT[T/A]TTAGGTATTGTAACTTGTGTGTTATCCTTAAGAGTTTTTGGAATGAGAAATACTCCAACA	INTERGENIC	--
Ca_LG_510120988	Ca_chr_5	10120988	A/T	--	TCCTTAAGAGTTTTTGGAATGAGAAATACTCCAACAGTCCTATATAAAACATTTTTTGGA[A/T]TTTATACGTAAATGTTTTTTACGACTTTTAGATGCATTGTTATTTAAATTACTCGTATAA	INTERGENIC	--
Ca_LG_510121020	Ca_chr_5	10121020	A/G	--	AACAGTCCTATATAAAACATTTTTTGGATTTATACGTAAATGTTTTTTACGACTTTTAGA[A/G]TGCATTGTTATTTAAATTACTCGTATAATGTTTCATAGTTTTCAATAAGAGTATATATGT	INTERGENIC	--
Ca_LG_510121024	Ca_chr_5	10121024	A/G	--	GTCCTATATAAAACATTTTTTGGATTTATACGTAAATGTTTTTTACGACTTTTAGATGCA[A/G]TTGTTATTTAAATTACTCGTATAATGTTTCATAGTTTTCAATAAGAGTATATATGTAAAA	INTERGENIC	--
Ca_LG_510121027	Ca_chr_5	10121027	G/A	--	CTATATAAAACATTTTTTGGATTTATACGTAAATGTTTTTTACGACTTTTAGATGCATTG[G/A]TTATTTAAATTACTCGTATAATGTTTCATAGTTTTCAATAAGAGTATATATGTAAAAATA	INTERGENIC	--
Ca_LG_510121030	Ca_chr_5	10121030	A/G	--	TATAAAACATTTTTTGGATTTATACGTAAATGTTTTTTACGACTTTTAGATGCATTGTTA[A/G]TTTAAATTACTCGTATAATGTTTCATAGTTTTCAATAAGAGTATATATGTAAAAATAATA	INTERGENIC	--
Ca_LG_510121043	Ca_chr_5	10121043	G/A	--	TTGGATTTATACGTAAATGTTTTTTACGACTTTTAGATGCATTGTTATTTAAATTACTCG[G/A]TATAATGTTTCATAGTTTTCAATAAGAGTATATATGTAAAAATAATAAAAAAGTTAAAAC	INTERGENIC	--
Ca_LG_510121163	Ca_chr_5	10121163	G/A	--	AACTGATGAGTGTATTGATTTTGATGTTTTTTTGTCATTTTTTTTTATAAATGAGACGTG[G/A]ATGTGATATAAATGTTTATAAATTACTTTTAATTTTGATTTTTAAAAAATGTAAAATTTG	INTERGENIC	--
Ca_LG_510121166	Ca_chr_5	10121166	G/T	--	TGATGAGTGTATTGATTTTGATGTTTTTTTGTCATTTTTTTTTATAAATGAGACGTGATG[G/T]TGATATAAATGTTTATAAATTACTTTTAATTTTGATTTTTAAAAAATGTAAAATTTGTTA	INTERGENIC	--
Ca_LG_510121168	Ca_chr_5	10121168	G/A	--	ATGAGTGTATTGATTTTGATGTTTTTTTGTCATTTTTTTTTATAAATGAGACGTGATGTG[G/A]ATATAAATGTTTATAAATTACTTTTAATTTTGATTTTTAAAAAATGTAAAATTTGTTAGT	INTERGENIC	--
Ca_LG_510121174	Ca_chr_5	10121174	A/G	--	GTATTGATTTTGATGTTTTTTTGTCATTTTTTTTTATAAATGAGACGTGATGTGATATAA[A/G]ATGTTTATAAATTACTTTTAATTTTGATTTTTAAAAAATGTAAAATTTGTTAGTGTATCA	INTERGENIC	--
Ca_LG_510121311	Ca_chr_5	10121311	T/G	--	TAAGGTTAAAAGACTAAAGAGTTTTTCAGCCATTGTGTGGCTTAGGTCTTTCATAGATTT[T/G]CATTCTCACACCTAATGTCAATGTTCCCACTTTAAGTCTGCAACACACATGCATTTCTTA	INTERGENIC	--
Ca_LG_510121452	Ca_chr_5	10121452	A/G	--	GTATGGGTGAATTAAGGAGTATGAACGTTCATAAAGTACATTAGTATTAATTCTCAAACA[A/G]ATGTTAACTTTTTAGTTTAATTGGAGTTTTAGTTTCCTCCATTTTTATTTATTTACGAAA	INTERGENIC	--
Ca_LG_510121460	Ca_chr_5	10121460	C/T	--	GAATTAAGGAGTATGAACGTTCATAAAGTACATTAGTATTAATTCTCAAACAATGTTAAC[C/T]TTTTTAGTTTAATTGGAGTTTTAGTTTCCTCCATTTTTATTTATTTACGAAATTGGTTTT	INTERGENIC	--
Ca_LG_510121486	Ca_chr_5	10121486	T/C	--	AGTACATTAGTATTAATTCTCAAACAATGTTAACTTTTTAGTTTAATTGGAGTTTTAGTT[T/C]TCCTCCATTTTTATTTATTTACGAAATTGGTTTTTTTATTTTAAAAATTGACAGTTTTGA	INTERGENIC	--
Ca_LG_510121487	Ca_chr_5	10121487	T/G	--	GTACATTAGTATTAATTCTCAAACAATGTTAACTTTTTAGTTTAATTGGAGTTTTAGTTT[T/G]CCTCCATTTTTATTTATTTACGAAATTGGTTTTTTTATTTTAAAAATTGACAGTTTTGAT	INTERGENIC	--
Ca_LG_510121488	Ca_chr_5	10121488	C/A	--	TACATTAGTATTAATTCTCAAACAATGTTAACTTTTTAGTTTAATTGGAGTTTTAGTTTC[C/A]CTCCATTTTTATTTATTTACGAAATTGGTTTTTTTATTTTAAAAATTGACAGTTTTGATC	INTERGENIC	--
Ca_LG_510121549	Ca_chr_5	10121549	A/T	--	TCCATTTTTATTTATTTACGAAATTGGTTTTTTTATTTTAAAAATTGACAGTTTTGATCA[A/T]ATTACTCTGATGTTTCAATTAAAAAATGACGATATAGATGTTTTAAATAACGTGACATGA	INTERGENIC	--
Ca_LG_510121552	Ca_chr_5	10121552	T/C	--	ATTTTTATTTATTTACGAAATTGGTTTTTTTATTTTAAAAATTGACAGTTTTGATCAATT[T/C]ACTCTGATGTTTCAATTAAAAAATGACGATATAGATGTTTTAAATAACGTGACATGACAT	INTERGENIC	--
Ca_LG_510121561	Ca_chr_5	10121561	G/T	--	TATTTACGAAATTGGTTTTTTTATTTTAAAAATTGACAGTTTTGATCAATTACTCTGATG[G/T]TTTCAATTAAAAAATGACGATATAGATGTTTTAAATAACGTGACATGACATAATAGAATG	INTERGENIC	--
Ca_LG_510121647	Ca_chr_5	10121647	C/A	--	TGTTTTAAATAACGTGACATGACATAATAGAATGATGTAGAATAATTAACACCCATGAAC[C/A]TTGAAATAAAACGTAAAAACTTATTTTTCAACATTTAATTTTTTTCTCTTCATATTTTTA	INTERGENIC	--
Ca_LG_510121650	Ca_chr_5	10121650	G/A	--	TTTAAATAACGTGACATGACATAATAGAATGATGTAGAATAATTAACACCCATGAACTTG[G/A]AAATAAAACGTAAAAACTTATTTTTCAACATTTAATTTTTTTCTCTTCATATTTTTAATT	INTERGENIC	--
Ca_LG_510121670	Ca_chr_5	10121670	A/C	--	ATAATAGAATGATGTAGAATAATTAACACCCATGAACTTGAAATAAAACGTAAAAACTTA[A/C]TTTTTCAACATTTAATTTTTTTCTCTTCATATTTTTAATTTAATTAATGACATATGAATA	INTERGENIC	--
Ca_LG_510121781	Ca_chr_5	10121781	A/G	--	ATATGAATAATGAATGCATAAGAATGGTTCTATATGTTAAATCGTCATTTTTTGTTTAAA[A/G]AGTTTGAGAGAAGAACAAAAACTATTAACTTTTAAAATAAGGACCAATTTCGTGAATTGA	INTERGENIC	--
Ca_LG_510121872	Ca_chr_5	10121872	G/T	--	TTAAAATAAGGACCAATTTCGTGAATTGATAATAATAGATAGTCCAAAACTACAATTAAG[G/T]CCTAATTTTTTTTAAAGATAAATCAACACTTAAGTTCTTAAAAATATAATACACTATCAC	INTERGENIC	--
Ca_LG_510121899	Ca_chr_5	10121899	C/T	--	GATAATAATAGATAGTCCAAAACTACAATTAAGCCTAATTTTTTTTAAAGATAAATCAAC[C/T]ACTTAAGTTCTTAAAAATATAATACACTATCACTCGAGACCCCTGATTCATCAAAAACTG	INTERGENIC	--
Ca_LG_510121901	Ca_chr_5	10121901	C/T	--	TAATAATAGATAGTCCAAAACTACAATTAAGCCTAATTTTTTTTAAAGATAAATCAACAC[C/T]TTAAGTTCTTAAAAATATAATACACTATCACTCGAGACCCCTGATTCATCAAAAACTGAA	INTERGENIC	--
Ca_LG_510121906	Ca_chr_5	10121906	G/A	--	ATAGATAGTCCAAAACTACAATTAAGCCTAATTTTTTTTAAAGATAAATCAACACTTAAG[G/A]TTCTTAAAAATATAATACACTATCACTCGAGACCCCTGATTCATCAAAAACTGAAATGAA	INTERGENIC	--
Ca_LG_510121927	Ca_chr_5	10121927	T/C	--	TTAAGCCTAATTTTTTTTAAAGATAAATCAACACTTAAGTTCTTAAAAATATAATACACT[T/C]ATCACTCGAGACCCCTGATTCATCAAAAACTGAAATGAATCGATGAATCATCAAAATAGT	INTERGENIC	--
Ca_LG_510121928	Ca_chr_5	10121928	A/G	--	TAAGCCTAATTTTTTTTAAAGATAAATCAACACTTAAGTTCTTAAAAATATAATACACTA[A/G]TCACTCGAGACCCCTGATTCATCAAAAACTGAAATGAATCGATGAATCATCAAAATAGTC	INTERGENIC	--
Ca_LG_510121937	Ca_chr_5	10121937	G/A	--	TTTTTTTTAAAGATAAATCAACACTTAAGTTCTTAAAAATATAATACACTATCACTCGAG[G/A]ACCCCTGATTCATCAAAAACTGAAATGAATCGATGAATCATCAAAATAGTCATTAAAAAT	INTERGENIC	--
Ca_LG_510121938	Ca_chr_5	10121938	A/T	--	TTTTTTTAAAGATAAATCAACACTTAAGTTCTTAAAAATATAATACACTATCACTCGAGA[A/T]CCCCTGATTCATCAAAAACTGAAATGAATCGATGAATCATCAAAATAGTCATTAAAAATA	INTERGENIC	--
Ca_LG_510121939	Ca_chr_5	10121939	C/T	--	TTTTTTAAAGATAAATCAACACTTAAGTTCTTAAAAATATAATACACTATCACTCGAGAC[C/T]CCCTGATTCATCAAAAACTGAAATGAATCGATGAATCATCAAAATAGTCATTAAAAATAT	INTERGENIC	--
Ca_LG_510121944	Ca_chr_5	10121944	G/A	--	TAAAGATAAATCAACACTTAAGTTCTTAAAAATATAATACACTATCACTCGAGACCCCTG[G/A]ATTCATCAAAAACTGAAATGAATCGATGAATCATCAAAATAGTCATTAAAAATATAATTT	INTERGENIC	--
Ca_LG_510121969	Ca_chr_5	10121969	G/A	--	TTAAAAATATAATACACTATCACTCGAGACCCCTGATTCATCAAAAACTGAAATGAATCG[G/A]ATGAATCATCAAAATAGTCATTAAAAATATAATTTATTATTGTCAAAATCTTTAAAAAAA	INTERGENIC	--
Ca_LG_510122008	Ca_chr_5	10122008	A/G	--	ATCAAAAACTGAAATGAATCGATGAATCATCAAAATAGTCATTAAAAATATAATTTATTA[A/G]TTGTCAAAATCTTTAAAAAAATGTTAAAAAAAAAAATAACTTTCTGTCAAAATAATTTTT	INTERGENIC	--
Ca_LG_510122010	Ca_chr_5	10122010	T/C	--	CAAAAACTGAAATGAATCGATGAATCATCAAAATAGTCATTAAAAATATAATTTATTATT[T/C]GTCAAAATCTTTAAAAAAATGTTAAAAAAAAAAATAACTTTCTGTCAAAATAATTTTTCC	INTERGENIC	--
Ca_LG_510122043	Ca_chr_5	10122043	A/T	--	TAGTCATTAAAAATATAATTTATTATTGTCAAAATCTTTAAAAAAATGTTAAAAAAAAAA[A/T]ATAACTTTCTGTCAAAATAATTTTTCCATGTTATATTATCAAATATTAAATTAACTAATA	INTERGENIC	--
Ca_LG_510122051	Ca_chr_5	10122051	T/C	--	AAAAATATAATTTATTATTGTCAAAATCTTTAAAAAAATGTTAAAAAAAAAAATAACTTT[T/C]CTGTCAAAATAATTTTTCCATGTTATATTATCAAATATTAAATTAACTAATATTTTTAAT	INTERGENIC	--
Ca_LG_510122056	Ca_chr_5	10122056	C/T	--	TATAATTTATTATTGTCAAAATCTTTAAAAAAATGTTAAAAAAAAAAATAACTTTCTGTC[C/T]AAAATAATTTTTCCATGTTATATTATCAAATATTAAATTAACTAATATTTTTAATTATTT	INTERGENIC	--
Ca_LG_510122062	Ca_chr_5	10122062	A/C	--	TTATTATTGTCAAAATCTTTAAAAAAATGTTAAAAAAAAAAATAACTTTCTGTCAAAATA[A/C]ATTTTTCCATGTTATATTATCAAATATTAAATTAACTAATATTTTTAATTATTTAAAAAT	INTERGENIC	--
Ca_LG_510122069	Ca_chr_5	10122069	C/A	--	TGTCAAAATCTTTAAAAAAATGTTAAAAAAAAAAATAACTTTCTGTCAAAATAATTTTTC[C/A]CATGTTATATTATCAAATATTAAATTAACTAATATTTTTAATTATTTAAAAATTAATTTA	INTERGENIC	--
Ca_LG_510122071	Ca_chr_5	10122071	A/C	--	TCAAAATCTTTAAAAAAATGTTAAAAAAAAAAATAACTTTCTGTCAAAATAATTTTTCCA[A/C]TGTTATATTATCAAATATTAAATTAACTAATATTTTTAATTATTTAAAAATTAATTTAAA	INTERGENIC	--
Ca_LG_510122158	Ca_chr_5	10122158	T/C	Ca_12460.1	TAATATTTTTAATTATTTAAAAATTAATTTAAATTTTTGATTGAGTTAAAGGATAAAAAT[T/C]ATCAACAATCTAGATTTCGTGGAGTAAATTTGTGTTCATACTTATATAAGAAAATAGTAT	DOWNSTREAM	RuvB--like_helicase_2
Ca_LG_510122160	Ca_chr_5	10122160	T/A	Ca_12460.1	ATATTTTTAATTATTTAAAAATTAATTTAAATTTTTGATTGAGTTAAAGGATAAAAATAT[T/A]CAACAATCTAGATTTCGTGGAGTAAATTTGTGTTCATACTTATATAAGAAAATAGTATTT	DOWNSTREAM	RuvB--like_helicase_2
Ca_LG_510122166	Ca_chr_5	10122166	A/C	Ca_12460.1	TTAATTATTTAAAAATTAATTTAAATTTTTGATTGAGTTAAAGGATAAAAATATCAACAA[A/C]TCTAGATTTCGTGGAGTAAATTTGTGTTCATACTTATATAAGAAAATAGTATTTCCCCCA	DOWNSTREAM	RuvB--like_helicase_2
Ca_LG_510122197	Ca_chr_5	10122197	T/C	Ca_12460.1	ATTGAGTTAAAGGATAAAAATATCAACAATCTAGATTTCGTGGAGTAAATTTGTGTTCAT[T/C]ACTTATATAAGAAAATAGTATTTCCCCCACTTTTTATATAATACCGAAATAGTATGGTAT	DOWNSTREAM	RuvB--like_helicase_2
Ca_LG_510122221	Ca_chr_5	10122221	C/T	Ca_12460.1	AACAATCTAGATTTCGTGGAGTAAATTTGTGTTCATACTTATATAAGAAAATAGTATTTC[C/T]CCCCACTTTTTATATAATACCGAAATAGTATGGTATCTTTGGTTGACGATTGATGAATTT	DOWNSTREAM	RuvB--like_helicase_2
Ca_LG_510122227	Ca_chr_5	10122227	C/A	Ca_12460.1	CTAGATTTCGTGGAGTAAATTTGTGTTCATACTTATATAAGAAAATAGTATTTCCCCCAC[C/A]TTTTTATATAATACCGAAATAGTATGGTATCTTTGGTTGACGATTGATGAATTTTGTATA	DOWNSTREAM	RuvB--like_helicase_2
Ca_LG_510122233	Ca_chr_5	10122233	A/T	Ca_12460.1	TTCGTGGAGTAAATTTGTGTTCATACTTATATAAGAAAATAGTATTTCCCCCACTTTTTA[A/T]TATAATACCGAAATAGTATGGTATCTTTGGTTGACGATTGATGAATTTTGTATAAAAAAA	DOWNSTREAM	RuvB--like_helicase_2
Ca_LG_510122242	Ca_chr_5	10122242	C/T	Ca_12460.1	TAAATTTGTGTTCATACTTATATAAGAAAATAGTATTTCCCCCACTTTTTATATAATACC[C/T]GAAATAGTATGGTATCTTTGGTTGACGATTGATGAATTTTGTATAAAAAAAGAAGAAAAG	DOWNSTREAM	RuvB--like_helicase_2
Ca_LG_510122740	Ca_chr_5	10122740	G/A	Ca_12460.1	GTAGGAGCAATATCTGTTGTTGGTTCATCAGTGATGGACTCACACACTGGACCATGTTTG[G/A]TGTGTGGATGCTCTTCCAACAACTAATGCTGTGAATCTTTGTGGTGATGTTGTTTTGTGG	DOWNSTREAM	RuvB--like_helicase_2
Ca_LG_510122824	Ca_chr_5	10122824	A/T	Ca_12460.1	AATGCTGTGAATCTTTGTGGTGATGTTGTTTTGTGGAAGAATTTGATGGGAAATAAGCAA[A/T]TTGGTTAAGCGCGGCGGAAGGACTTTGAAGTTGAGCAGTTCTTTTACTGATCCTGGAAGA	DOWNSTREAM	RuvB--like_helicase_2
Ca_LG_510123072	Ca_chr_5	10123072	A/T	Ca_12460.1	AATCTAAACTTTGGTTGAGGGTTGATGAATTTGTGGTTTTTAAAAGTAGTAACACTCTCA[A/T]GACTTGAAATTTAAATTGTCTGATCTTGTTTTAACGATTGAAATGTAGTGATTGTAAAGA	DOWNSTREAM	RuvB--like_helicase_2
Ca_LG_510123118	Ca_chr_5	10123118	T/C	Ca_12460.1	TAGTAACACTCTCAGACTTGAAATTTAAATTGTCTGATCTTGTTTTAACGATTGAAATGT[T/C]AGTGATTGTAAAGATATTTCAATGTTTGGAACATAGCATTTTGTATTTTGTTGTTTTATT	DOWNSTREAM	RuvB--like_helicase_2
Ca_LG_510123130	Ca_chr_5	10123130	A/G	Ca_12460.1	CAGACTTGAAATTTAAATTGTCTGATCTTGTTTTAACGATTGAAATGTAGTGATTGTAAA[A/G]GATATTTCAATGTTTGGAACATAGCATTTTGTATTTTGTTGTTTTATTGTGCACATTTTC	DOWNSTREAM	RuvB--like_helicase_2
Ca_LG_510123350	Ca_chr_5	10123350	C/T	Ca_12460.1	TAATTGAGATCTTTGTCGTGACTGCATGATATTTTGGCTGCACATAACACAAATTTTTAC[C/T]CGTTAGGATGTATAGGGTTATGTGTAGCAATAGGAGTCCATATTTGAATTAATGTTTTAA	DOWNSTREAM	RuvB--like_helicase_2
Ca_LG_510123897	Ca_chr_5	10123897	C/T	Ca_12460.1	CTCAACTATTTCACATATAAGGCTGTGAGGACTGTTCTTCAGCAACTGTATGAGATGAAC[C/T]CCACCTAAATATACATGGTTTTATAAGTAAGTCAATTCTTTAATATTGTAGGAAGAATAC	DOWNSTREAM	RuvB--like_helicase_2
Ca_LG_510124473	Ca_chr_5	10124473	T/G	Ca_12460.1	TTTCATAACTTTGTTTTTGGTTTTTCTAAACGATTTTTTTTTGTTTAACATTGTTAATCT[T/G]ATTAAATGATTGATTTTAATCTATTAACAAGTTCTGATAAGTTAATTGATTAAGTATTTG	DOWNSTREAM	RuvB--like_helicase_2
Ca_LG_510124571	Ca_chr_5	10124571	G/A	Ca_12460.1	AAGTTAATTGATTAAGTATTTGATTTAATCAATTAAGTGTGTAATTTAATCAACTATTTG[G/A]TTGTGTATAGTTGGTAAACTCAGTTAAAATGGTCTAATCCTTATAATTCAAATTAGGAGA	DOWNSTREAM	RuvB--like_helicase_2
Ca_LG_510124572	Ca_chr_5	10124572	T/A	Ca_12460.1	AGTTAATTGATTAAGTATTTGATTTAATCAATTAAGTGTGTAATTTAATCAACTATTTGT[T/A]TGTGTATAGTTGGTAAACTCAGTTAAAATGGTCTAATCCTTATAATTCAAATTAGGAGAT	DOWNSTREAM	RuvB--like_helicase_2
Ca_LG_510124899	Ca_chr_5	10124899	G/A	Ca_12460.1	GGATACAATGCAAGAAGTCATAATCTTAAATATTTAGGGTCAACTATATAAATCTTAATG[G/A]TCGAAACTATTTTGGACTTTAGATGCTTTCATGAAATTTTCTTTATAGGAAAAATGTTAG	DOWNSTREAM	RuvB--like_helicase_2
Ca_LG_510125193	Ca_chr_5	10125193	G/A	Ca_12460.1	TCCCTCACTCATCCTTGCATCTCTAAAGTTGATTTTGTTGAAACTATATCATATTAATTG[G/A]AATTGACTCTATTACTCCACAAATAGTTCTTTACACTAGATTTTGGTCATTTAAATTTCA	DOWNSTREAM	RuvB--like_helicase_2
Ca_LG_510125211	Ca_chr_5	10125211	C/T	Ca_12460.1	ATCTCTAAAGTTGATTTTGTTGAAACTATATCATATTAATTGAATTGACTCTATTACTCC[C/T]ACAAATAGTTCTTTACACTAGATTTTGGTCATTTAAATTTCAAGTAAATGTATGATTTAA	DOWNSTREAM	RuvB--like_helicase_2
Ca_LG_510125633	Ca_chr_5	10125633	T/A	Ca_12460.1	ATGGGGTTAACCTTTGTCCACCAATATTATTGTCTGCAGAAATGTAATCATGCTGAGATT[T/A]TATAAAGAAATATCTGATGAAAACTTGGAGTTGATGAGGGAACGACTCATGGAGACAGTA	DOWNSTREAM	RuvB--like_helicase_2
Ca_LG_510126027	Ca_chr_5	10126027	G/A	Ca_12460.1	TTGTGAATCCAACAATTTCTAAATCATAAGTTGTGTCAACTTTCATGTTCTTAGGAAGTG[G/A]AAATTATATTTCAAAAGTATTTGGTAGGGATCATACTCTACGGGTCTAAGCCAAGTGTGG	DOWNSTREAM	RuvB--like_helicase_2
Ca_LG_510126096	Ca_chr_5	10126096	T/C	Ca_12460.1	TTCAAAAGTATTTGGTAGGGATCATACTCTACGGGTCTAAGCCAAGTGTGGACCAATATT[T/C]CATACAAATGAGCTATATGCTATATATTACAAACAAGCATGACAATGAAACACAAAAAAT	DOWNSTREAM	RuvB--like_helicase_2
Ca_LG_510126140	Ca_chr_5	10126140	A/C	Ca_12459.1	AGTGTGGACCAATATTCATACAAATGAGCTATATGCTATATATTACAAACAAGCATGACA[A/C]ATGAAACACAAAAAATGAGTACAAAAGAAAACTTGAAACAGTTTAGTATGAGTTTGACGG	DOWNSTREAM	----
Ca_LG_510126273	Ca_chr_5	10126273	A/G	Ca_12459.1	ATAGTCAATCAAATCCTTCCATGATATATTCTTGCTAAGTTTCTTCGAAATTTTCAGCAA[A/G]TTTTCATTAATGTGTTATATGTTACGAAAAGAAAAATATCTTAACAAATATTTGTTTAAA	DOWNSTREAM	----
Ca_LG_510126681	Ca_chr_5	10126681	C/T	Ca_12460.1	CAGAAAACTAAGAAACATAAACTTGTAGCAGCAACTAAACGCAACGTCATGCAGTATTTC[C/T]ACGATGAATGCAGTCACTCACTAACGCAAGGTAGTTTGATTGGAAGTCACTAGTAATCAC	DOWNSTREAM	RuvB--like_helicase_2
Ca_LG_510127005	Ca_chr_5	10127005	T/A	Ca_12460.1	AATATCATTTTTGTTTCTGAAATATTTCTTGCATTCCTCGATCAACTCACAGATGTCAAT[T/A]TAACAAAATTTGAGCATCTGTCACATAGTATCTACCAACAAATTACTCTTGGACTACTCT	DOWNSTREAM	RuvB--like_helicase_2
Ca_LG_510127945	Ca_chr_5	10127945	C/T	Ca_12459.1	TCTTTCCACTCTGCCACTTTAGTGTCAATTTGTTCCCTAACTTCTGCACGGATTTCACCC[C/T]GTATCACCAGTGAAAAGAGCCAGGAATCCCTGCGTTCTGAAATTTAACACAATAGAAGTG	DOWNSTREAM	----
Ca_LG_510128204	Ca_chr_5	10128204	A/G	Ca_12459.1	AGCACGCGACAGTCGTGTATCAAAGTTGTCATTGACTCTTTGTCGGTTTTGTTAAACACA[A/G]AATCTAAAAAATAGTGCACTTGTTATTCCCAGCCTCGACAAATAGGGCCAGGAAGGTCCA	DOWNSTREAM	----
Ca_LG_510128225	Ca_chr_5	10128225	T/C	Ca_12459.1	AAAGTTGTCATTGACTCTTTGTCGGTTTTGTTAAACACAAATCTAAAAAATAGTGCACTT[T/C]GTTATTCCCAGCCTCGACAAATAGGGCCAGGAAGGTCCAAAATGATCACCCCACAAAAAT	DOWNSTREAM	----
Ca_LG_510128240	Ca_chr_5	10128240	C/T	Ca_12459.1	TCTTTGTCGGTTTTGTTAAACACAAATCTAAAAAATAGTGCACTTGTTATTCCCAGCCTC[C/T]GACAAATAGGGCCAGGAAGGTCCAAAATGATCACCCCACAAAAATAAACCACCATGCTTT	DOWNSTREAM	----
Ca_LG_510128440	Ca_chr_5	10128440	C/A	Ca_12459.1	CAAAACTTGGAGAACACTGCAACCCAACTCTAGGAACAAATTAGTCATGAATTATCACCC[C/A]ACACAAAAGAACAACCACCAATTTCAAAGTCACACAGCAATATTTCTCAGGTGTATTTTA	DOWNSTREAM	----
Ca_LG_510128642	Ca_chr_5	10128642	G/C	Ca_12459.1	TCAACTACGCCCCAGCTACATGATGTAGGCACTTGCTAAACAATAGTTAATTACTCAGAG[G/C]TATAATAACTTTAGTTAAGAGATATATTACATTACATACAGAATTGGAATCTTTCATTTA	DOWNSTREAM	----
Ca_LG_510129629	Ca_chr_5	10129629	T/A	Ca_12459.1	ATTACAGGGAACGAAATGGGTTTTAGGGTTTAAGGTTTGGAATGTGTGCTCTCTACTCTT[T/A]CTATGGGACCTTTACTGGTTTTTCTTTCATATAGTTAAATGGTGCCTTTCATAAATATAT	DOWNSTREAM	----
Ca_LG_510129736	Ca_chr_5	10129736	C/A	Ca_12459.1	TTCATAAATATATATATATTTTGTATGAAAGATAAACCCAAATATTACAGTATTATTTTC[C/A]TTTTTAAATGGTGATTATCAATTTTAATTTTACTTTGATAATATTATGGAATTAAGATTA	DOWNSTREAM	----
Ca_LG_510129780	Ca_chr_5	10129780	T/G	Ca_12459.1	TTACAGTATTATTTTCTTTTTAAATGGTGATTATCAATTTTAATTTTACTTTGATAATAT[T/G]TATGGAATTAAGATTAGAGGAGGGAATCAAACTCGCCGATGAATTAACTATACATTCTAA	DOWNSTREAM	----
Ca_LG_510129856	Ca_chr_5	10129856	A/G	Ca_12459.1	GAGGAGGGAATCAAACTCGCCGATGAATTAACTATACATTCTAAACACAATTGTTGATGA[A/G]TTAATTTTATTTTTAAAATATTAGTGCTTCACTTTTGAGTAGATACACTCACAAAATATG	DOWNSTREAM	----
Ca_LG_510129929	Ca_chr_5	10129929	A/G	Ca_12459.1	TAAAATATTAGTGCTTCACTTTTGAGTAGATACACTCACAAAATATGACAAGGTTCAATA[A/G]AAATTTAATGTAAATTTTTTTATTTAATTATAATTTTGGTTCCTTCCTCGTATAGTTAAA	DOWNSTREAM	----
Ca_LG_510129975	Ca_chr_5	10129975	C/T	Ca_12459.1	GACAAGGTTCAATAAAATTTAATGTAAATTTTTTTATTTAATTATAATTTTGGTTCCTTC[C/T]CTCGTATAGTTAAAATAAATAAATAAAATGACAATTTCATATATTTTAAATAACGTGACA	DOWNSTREAM	----
Ca_LG_510129979	Ca_chr_5	10129979	G/T	Ca_12459.1	AGGTTCAATAAAATTTAATGTAAATTTTTTTATTTAATTATAATTTTGGTTCCTTCCTCG[G/T]TATAGTTAAAATAAATAAATAAAATGACAATTTCATATATTTTAAATAACGTGACATATA	DOWNSTREAM	----
Ca_LG_510130093	Ca_chr_5	10130093	T/C	Ca_12459.1	CATATAATTCTATAATATAAAATTATATATTAATTATTTATATGTTATTAATTAAAAATT[T/C]TAAAAAATTTATGCAATTGAAAGTTAAATTTTTGTAACGTTTTATTCTAATTTTATAAGC	DOWNSTREAM	----
Ca_LG_510130101	Ca_chr_5	10130101	T/G	Ca_12459.1	TCTATAATATAAAATTATATATTAATTATTTATATGTTATTAATTAAAAATTTAAAAAAT[T/G]TTATGCAATTGAAAGTTAAATTTTTGTAACGTTTTATTCTAATTTTATAAGCGCTAATCA	DOWNSTREAM	----
Ca_LG_510130113	Ca_chr_5	10130113	A/T	Ca_12459.1	AATTATATATTAATTATTTATATGTTATTAATTAAAAATTTAAAAAATTTATGCAATTGA[A/T]AAGTTAAATTTTTGTAACGTTTTATTCTAATTTTATAAGCGCTAATCATTCTACATCATA	DOWNSTREAM	----
Ca_LG_510130127	Ca_chr_5	10130127	G/A	Ca_12459.1	TATTTATATGTTATTAATTAAAAATTTAAAAAATTTATGCAATTGAAAGTTAAATTTTTG[G/A]TAACGTTTTATTCTAATTTTATAAGCGCTAATCATTCTACATCATATCATATGTCACTGT	DOWNSTREAM	----
Ca_LG_510130170	Ca_chr_5	10130170	C/T	Ca_12459.1	TGAAAGTTAAATTTTTGTAACGTTTTATTCTAATTTTATAAGCGCTAATCATTCTACATC[C/T]ATATCATATGTCACTGTATTTAAATCATATCACATAATTATTTATTAATTAAAAATCAAA	DOWNSTREAM	----
Ca_LG_510130171	Ca_chr_5	10130171	A/G	Ca_12459.1	GAAAGTTAAATTTTTGTAACGTTTTATTCTAATTTTATAAGCGCTAATCATTCTACATCA[A/G]TATCATATGTCACTGTATTTAAATCATATCACATAATTATTTATTAATTAAAAATCAAAA	DOWNSTREAM	----
Ca_LG_510130331	Ca_chr_5	10130331	C/T	Ca_12459.1	TTCGTAAATTAATAAAAATAAATAACTAAAATTATGATTAAACTTAATTTTTTTTTTATC[C/T]TGTAACACCATACCAACTATTTTAATAGATTTAAGACATAAAAATATGATATCATTTTTT	DOWNSTREAM	----
Ca_LG_510130370	Ca_chr_5	10130370	T/C	Ca_12459.1	AAACTTAATTTTTTTTTTATCTGTAACACCATACCAACTATTTTAATAGATTTAAGACAT[T/C]AAAAATATGATATCATTTTTTAAACATTAAGTACTTAGTTCTTTTTCATGATTATTACTC	DOWNSTREAM	----
Ca_LG_510130391	Ca_chr_5	10130391	T/G	Ca_12459.1	TGTAACACCATACCAACTATTTTAATAGATTTAAGACATAAAAATATGATATCATTTTTT[T/G]AAACATTAAGTACTTAGTTCTTTTTCATGATTATTACTCTTCAACAACACTCTGTTGTTC	DOWNSTREAM	----
Ca_LG_510130443	Ca_chr_5	10130443	C/G	Ca_12459.1	CATTTTTTAAACATTAAGTACTTAGTTCTTTTTCATGATTATTACTCTTCAACAACACTC[C/G]TGTTGTTCTCATCTTTTTAGTTTATCTTGGACAAACCTCTACCGACCTTTCTCTCAAGCA	DOWNSTREAM	----
Ca_LG_510130556	Ca_chr_5	10130556	T/C	Ca_12459.1	TCAAGCAAAGTTAGGCAAAACTTGTCTTTTGCCTTGAATCTCAAAATGATTTGTAAGTGT[T/C]ATGTACGAAACCACAATAAGATCTTTTCATACAAAAGGTTCAACTATGATGAACTAGGAA	DOWNSTREAM	----
Ca_LG_510130623	Ca_chr_5	10130623	C/T	Ca_12459.1	AAACCACAATAAGATCTTTTCATACAAAAGGTTCAACTATGATGAACTAGGAATACCTTC[C/T]ATCTTGAGACAAAATCATTCTTTTGGTTATACTTCTCCAAATCTTATTTGGTTGACCCCA	DOWNSTREAM	----
Ca_LG_510130631	Ca_chr_5	10130631	G/T	Ca_12459.1	ATAAGATCTTTTCATACAAAAGGTTCAACTATGATGAACTAGGAATACCTTCATCTTGAG[G/T]ACAAAATCATTCTTTTGGTTATACTTCTCCAAATCTTATTTGGTTGACCCCATACCTCCT	DOWNSTREAM	----
Ca_LG_510130738	Ca_chr_5	10130738	G/A	--	CCCCATACCTCCTTTGATCCCAACCAAATATTGTTATATATACTAATTGTTATGATTTTG[G/A]TCTTTTAAAAATGACGTTGAAATTGAAATCACACAAACAAAAGTTATATTTATTGATCTA	INTERGENIC	--
Ca_LG_510130753	Ca_chr_5	10130753	C/T	--	GATCCCAACCAAATATTGTTATATATACTAATTGTTATGATTTTGTCTTTTAAAAATGAC[C/T]GTTGAAATTGAAATCACACAAACAAAAGTTATATTTATTGATCTAAGATTCAATATAACA	INTERGENIC	--
Ca_LG_510130803	Ca_chr_5	10130803	T/C	--	TAAAAATGACGTTGAAATTGAAATCACACAAACAAAAGTTATATTTATTGATCTAAGATT[T/C]CAATATAACAAAAAAGTGTAAGAAAAAAATTTAAGGAGATGGAAGAGAGAAAATCAAATA	INTERGENIC	--
Ca_LG_510130804	Ca_chr_5	10130804	C/T	--	AAAAATGACGTTGAAATTGAAATCACACAAACAAAAGTTATATTTATTGATCTAAGATTC[C/T]AATATAACAAAAAAGTGTAAGAAAAAAATTTAAGGAGATGGAAGAGAGAAAATCAAATAT	INTERGENIC	--
Ca_LG_510130805	Ca_chr_5	10130805	A/G	--	AAAATGACGTTGAAATTGAAATCACACAAACAAAAGTTATATTTATTGATCTAAGATTCA[A/G]ATATAACAAAAAAGTGTAAGAAAAAAATTTAAGGAGATGGAAGAGAGAAAATCAAATATT	INTERGENIC	--
Ca_LG_510130811	Ca_chr_5	10130811	A/G	--	ACGTTGAAATTGAAATCACACAAACAAAAGTTATATTTATTGATCTAAGATTCAATATAA[A/G]CAAAAAAGTGTAAGAAAAAAATTTAAGGAGATGGAAGAGAGAAAATCAAATATTGCTAAC	INTERGENIC	--
Ca_LG_510130954	Ca_chr_5	10130954	G/C	--	AATTAGGGCAAAAACCAATTTGAAAACCACTTTATGATTAAATACTTACCCATTTTAGTG[G/C]CATACTTGATTGCACTTTTAGAACAGTCAAAATCAATTTTAAAGATGTAAAATTTATTTT	INTERGENIC	--
Ca_LG_510130977	Ca_chr_5	10130977	A/G	--	AAACCACTTTATGATTAAATACTTACCCATTTTAGTGCATACTTGATTGCACTTTTAGAA[A/G]CAGTCAAAATCAATTTTAAAGATGTAAAATTTATTTTGATATGTTTGAATGCTATCGAAT	INTERGENIC	--
Ca_LG_510131060	Ca_chr_5	10131060	C/T	--	GTAAAATTTATTTTGATATGTTTGAATGCTATCGAATATAATGGATTCTCTCTCTATAAC[C/T]TGATTCTAGTTTGAAGTTATGATTTGTAGTCAATTCAAACGTGATTTTTATACTAAAAGT	INTERGENIC	--
Ca_LG_510131096	Ca_chr_5	10131096	C/T	--	TATAATGGATTCTCTCTCTATAACTGATTCTAGTTTGAAGTTATGATTTGTAGTCAATTC[C/T]AAACGTGATTTTTATACTAAAAGTTAATAGTCAACTCACTTTTGTCTAAATATATTAAAA	INTERGENIC	--
Ca_LG_510131125	Ca_chr_5	10131125	A/C	--	CTAGTTTGAAGTTATGATTTGTAGTCAATTCAAACGTGATTTTTATACTAAAAGTTAATA[A/C]GTCAACTCACTTTTGTCTAAATATATTAAAACATAAATACATTACATTCAACTCACTTTT	INTERGENIC	--
Ca_LG_510131169	Ca_chr_5	10131169	A/C	--	ATACTAAAAGTTAATAGTCAACTCACTTTTGTCTAAATATATTAAAACATAAATACATTA[A/C]CATTCAACTCACTTTTAACAAAATCAGTTCACTCAAAATTAATTTTAGTCACCATAGAAC	INTERGENIC	--
Ca_LG_510131196	Ca_chr_5	10131196	G/A	--	TTTGTCTAAATATATTAAAACATAAATACATTACATTCAACTCACTTTTAACAAAATCAG[G/A]TTCACTCAAAATTAATTTTAGTCACCATAGAACCAAACACATCCTAAGATTGAATCATTA	INTERGENIC	--
Ca_LG_510131277	Ca_chr_5	10131277	G/A	--	TCACCATAGAACCAAACACATCCTAAGATTGAATCATTACATATTTTAATTATTATTTTG[G/A]TATGACTCTTAATTTATTGATAAGTTGACAGGTAGTTTCAAAAACAAAAATAGAGATCAA	INTERGENIC	--
Ca_LG_510131308	Ca_chr_5	10131308	G/T	--	AATCATTACATATTTTAATTATTATTTTGTATGACTCTTAATTTATTGATAAGTTGACAG[G/T]GTAGTTTCAAAAACAAAAATAGAGATCAACTTATTTATTTATAATTAATATTAATTTTAT	INTERGENIC	--
Ca_LG_510131309	Ca_chr_5	10131309	G/A	--	ATCATTACATATTTTAATTATTATTTTGTATGACTCTTAATTTATTGATAAGTTGACAGG[G/A]TAGTTTCAAAAACAAAAATAGAGATCAACTTATTTATTTATAATTAATATTAATTTTATT	INTERGENIC	--
Ca_LG_510131316	Ca_chr_5	10131316	C/G	--	CATATTTTAATTATTATTTTGTATGACTCTTAATTTATTGATAAGTTGACAGGTAGTTTC[C/G]AAAAACAAAAATAGAGATCAACTTATTTATTTATAATTAATATTAATTTTATTTATTTAT	INTERGENIC	--
Ca_LG_510131319	Ca_chr_5	10131319	A/G	--	ATTTTAATTATTATTTTGTATGACTCTTAATTTATTGATAAGTTGACAGGTAGTTTCAAA[A/G]AACAAAAATAGAGATCAACTTATTTATTTATAATTAATATTAATTTTATTTATTTATTTA	INTERGENIC	--
Ca_LG_510131382	Ca_chr_5	10131382	A/G	--	AAAAATAGAGATCAACTTATTTATTTATAATTAATATTAATTTTATTTATTTATTTAACA[A/G]TTCTAGTTCCTAAAGGAATGTGACTCGATAATCCAAAGTTTTGGGAAAAATTAATTAAAA	INTERGENIC	--
Ca_LG_510131392	Ca_chr_5	10131392	C/A	--	ATCAACTTATTTATTTATAATTAATATTAATTTTATTTATTTATTTAACATTCTAGTTCC[C/A]TAAAGGAATGTGACTCGATAATCCAAAGTTTTGGGAAAAATTAATTAAAATTTAATTAAT	INTERGENIC	--
Ca_LG_510131401	Ca_chr_5	10131401	T/A	--	TTTATTTATAATTAATATTAATTTTATTTATTTATTTAACATTCTAGTTCCTAAAGGAAT[T/A]GTGACTCGATAATCCAAAGTTTTGGGAAAAATTAATTAAAATTTAATTAATAATTATTAT	INTERGENIC	--
Ca_LG_510131404	Ca_chr_5	10131404	G/C	--	ATTTATAATTAATATTAATTTTATTTATTTATTTAACATTCTAGTTCCTAAAGGAATGTG[G/C]ACTCGATAATCCAAAGTTTTGGGAAAAATTAATTAAAATTTAATTAATAATTATTATTAA	INTERGENIC	--
Ca_LG_510131416	Ca_chr_5	10131416	C/T	--	TATTAATTTTATTTATTTATTTAACATTCTAGTTCCTAAAGGAATGTGACTCGATAATCC[C/T]AAAGTTTTGGGAAAAATTAATTAAAATTTAATTAATAATTATTATTAATTAAATTAATAC	INTERGENIC	--
Ca_LG_510131713	Ca_chr_5	10131713	C/T	--	TCTCATGTTCCTTGGCACGTTGCAATTGTCATTTGCTCTCTACAACGCTCCTACTTCTCC[C/T]ACCCACTCTTTTTTCTCACCTTTCACCCCTTTTTCAGGTTGGACCCTCTCTCATCATTTT	INTERGENIC	--
Ca_LG_510131743	Ca_chr_5	10131743	T/A	--	ATTTGCTCTCTACAACGCTCCTACTTCTCCACCCACTCTTTTTTCTCACCTTTCACCCCT[T/A]TTTTCAGGTTGGACCCTCTCTCATCATTTTCTCTTCTCAATCACTCTTTCTCTTCTTCCA	INTERGENIC	--
Ca_LG_510131824	Ca_chr_5	10131824	C/T	--	CATCATTTTCTCTTCTCAATCACTCTTTCTCTTCTTCCATTTCAACACTACCCCATGCTC[C/T]ATCTTCATGTAAATTTTGCAACTTTTCTTATTTGGGTACCAAAAAATATTCATCTTTTCC	INTERGENIC	--
Ca_LG_510131922	Ca_chr_5	10131922	C/G	--	CCAAAAAATATTCATCTTTTCCCATTTTTTTGTTTCTAATAAGTCATTTATGATTCTGAC[C/G]TTTTTTTTCTGTGATTGATTTTGAAACTGTAATACTGATCATTCATGTAATATAGGTAGT	INTERGENIC	--
Ca_LG_510134379	Ca_chr_5	10134379	T/C	Ca_12461.1	TTTTGTGCTTCGATAATATGTTCTGGGCTGCACCATGTAGTATATGAATTTTAGGAAAAT[T/C]CCATTGCACTTAAATCTTACCAGTTAATTACTCTCAGAAGTACTTATACTGGGTTTGTTG	DOWNSTREAM	Neutral_ceramidase
Ca_LG_510140840	Ca_chr_5	10140840	T/A	--	CGCGCGATGAACAGTGGACTGATTTGCTGGAAAAAAAAAATGAACGAAAAGCGACAAAGT[T/A]AAGGGTAAACCGGAATTGAGACACGGTTTACCGAAAAAAAAATCTCACCGAAGGACAGTG	INTERGENIC	--
Ca_LG_510141345	Ca_chr_5	10141345	T/C	--	GTTTCTTCATTCATATTAACTTTGCAGCCTTCAATACTTCCAATTCAGATCCTCCGAGTT[T/C]GGGCAGTTCGTTATTCTTTGTTTACCAGGAGGTACCAAATTGTCTCCTACTCAATTATTG	INTERGENIC	--
Ca_LG_510141384	Ca_chr_5	10141384	A/G	--	CCAATTCAGATCCTCCGAGTTGGGCAGTTCGTTATTCTTTGTTTACCAGGAGGTACCAAA[A/G]TTGTCTCCTACTCAATTATTGTTTGTAAGATGTTGCTTTTGGTAAATATTTTTAAGTCGA	INTERGENIC	--
Ca_LG_510142226	Ca_chr_5	10142226	T/C	Ca_12462.1	CAAGTAAGCTTGCTACCACCAGTTGTGGTGGATGCAACCCCTTTCGGAGTAAATTTTGGT[T/C]GATGTTTGCTCTGACGTACCTCAGAACTCCACCTTTAAGAGGGGTGACATTGTAACGGTT	SYNONYMOUS_CODING	Neutral_ceramidase
Ca_LG_510142725	Ca_chr_5	10142725	T/C	Ca_12462.1	ATTCCATCCTAAAGAAGGGTGTTGGCAATATATAGGGGAATCCTGAATTTTGTGATATAT[T/C]GATTGTAATCAATCATTGTGTTTACATTTATTATTACTACTAGTGACTTTTGGGATTAGT	DOWNSTREAM	Neutral_ceramidase
Ca_LG_510143029	Ca_chr_5	10143029	T/C	Ca_12462.1	TAATTTCCCTTGATTTTTCAATACCCTCCCTCCAAGTTGTTGCATAGATATATGTTATGT[T/C]CCAACTTTACTATAAGTCGCTCAAAATTGGGTATTGTAAAACTTTTTGTCTAGATATCAG	DOWNSTREAM	Neutral_ceramidase
Ca_LG_510143516	Ca_chr_5	10143516	C/A	Ca_12462.1	AACATCTGTAAATATCGAGACTTCTTTGTCATTGATTTTCTTGAAGTTCAAATCATTTTC[C/A]AGGATTGGATTTCTAGTACTTTAAGATCCTATAAACTGCCTCCAAGTGTTCTTCATAGGG	DOWNSTREAM	Neutral_ceramidase
Ca_LG_510143601	Ca_chr_5	10143601	A/G	Ca_12462.1	ATCCTATAAACTGCCTCCAAGTGTTCTTCATAGGGAGAATGCATGATTTGGCTTACAAAA[A/G]CTCATAGAGAATGCGATGTCAAGTCTAATGTGGGCTAGATATATAAGTTTATCAACCAAC	DOWNSTREAM	Neutral_ceramidase
Ca_LG_510143848	Ca_chr_5	10143848	C/T	Ca_12462.1	TTCTTTGAGAAACAACAATTTCCTTCTCTGAGCGAGCAACTTCCATACCAAGTATTTAAC[C/T]GCACTTAAATCTTTGATCTCAAATTCTTTTGCCAAATTTGTTTTCAATCTTTCCATCTCA	DOWNSTREAM	Neutral_ceramidase
Ca_LG_510143890	Ca_chr_5	10143890	T/C	Ca_12462.1	CCATACCAAGTATTTAACGCACTTAAATCTTTGATCTCAAATTCTTTTGCCAAATTTGTT[T/C]TTCAATCTTTCCATCTCAACAATGACATCTCTTGTGAAAATAATATCATCTACATATAAA	DOWNSTREAM	Neutral_ceramidase
Ca_LG_510144133	Ca_chr_5	10144133	T/C	Ca_12462.1	TGAGACCTTAAAGGGAATTTTGTAGTTTGCACACATTTGAACTAAACTTGTCCTCAAAAT[T/C]TAGAAGGGTTATCCATGTATACTTCCTCCTCCAAATCACAATTTTGAAAAAGCATTTTTT	DOWNSTREAM	Neutral_ceramidase
Ca_LG_510144179	Ca_chr_5	10144179	G/A	Ca_12462.1	CTTGTCCTCAAAATTAGAAGGGTTATCCATGTATACTTCCTCCTCCAAATCACAATTTTG[G/A]AAAAAGCATTTTTTTACATCAAGTTGGTTAAGAGACCAATCTAAACTCACCACCAAGGAT	DOWNSTREAM	Neutral_ceramidase
Ca_LG_510144242	Ca_chr_5	10144242	A/G	Ca_12462.1	AAGCATTTTTTTACATCAAGTTGGTTAAGAGACCAATCTAAACTCACCACCAAGGATAAA[A/G]AGAAGTCTAATAGTGTTTAATTTGGCAACATGAACAAAACTTCTCTGAGAAATCAATGTC	DOWNSTREAM	Neutral_ceramidase
Ca_LG_510144412	Ca_chr_5	10144412	T/C	Ca_12462.1	CTATGTTATCATAATTATATTTCACACTAAATACTCATTTACAACCAACAATATTATTTT[T/C]TTGTAGGTAAAGTCGTGACTCTCCAAGTTTGATTCTTTTCAAGAGCTTTCATCTCCTCAA	DOWNSTREAM	Neutral_ceramidase
Ca_LG_510144427	Ca_chr_5	10144427	G/A	Ca_12462.1	TATATTTCACACTAAATACTCATTTACAACCAACAATATTATTTTTTGTAGGTAAAGTCG[G/A]TGACTCTCCAAGTTTGATTCTTTTCAAGAGCTTTCATCTCCTCAAGAATAACTTCTTTCC	DOWNSTREAM	Neutral_ceramidase
Ca_LG_510144757	Ca_chr_5	10144757	G/A	Ca_12462.1	CTTACCTGTATTAAGATGATGTGTTGGATTATCTATTGGTTCATAATCTTGAAAAGGTCG[G/A]GAGAATGGGTCTTCTTTTGTATGTTTATGGTTTCTTCTTTTAAAGACAATTTCCTTCCAA	DOWNSTREAM	Neutral_ceramidase
Ca_LG_510145141	Ca_chr_5	10145141	G/A	Ca_12462.1	TCAAAAGCAAAAGATAAAAATTCCTTAAAATTTTCCCTTGAAGATGAATGTCAATAAAAG[G/A]ATGGTTGATTTTTAACAAAAGTAACATCCATGATTACAAATTCTTTTCGATTTTGGTTCA	DOWNSTREAM	Neutral_ceramidase
Ca_LG_510145375	Ca_chr_5	10145375	A/C	Ca_12462.1	ACTTTTAGTGGCAAATCAGCAAAGACACGAGTCAAATGAAAATATAAAACTTTAGATGGA[A/C]AAACGATTAATTAAATATGATACAGTTAAAACAACTTCACTCCACAAATATTTTGGAACC	DOWNSTREAM	Neutral_ceramidase
Ca_LG_510145465	Ca_chr_5	10145465	T/C	Ca_12462.1	ACAACTTCACTCCACAAATATTTTGGAACCTTATTTGCAAAGAGTAAAGCTCTAGCAACT[T/C]TTAAAGAGATGCATATTTTTTCTCTCTGCAATTCTATTTTGTTATGGTATATTAACACAA	DOWNSTREAM	Neutral_ceramidase
Ca_LG_510145565	Ca_chr_5	10145565	A/C	Ca_12462.1	GTTATGGTATATTAACACAAGAACTTTGATGAACAACCTTATTTTTAAATAAAAAGAATA[A/C]TGAAAAAAGCATATTAAATTATTTCTATCACTGTCACTTCTGATGTAACACCATAATTTA	DOWNSTREAM	Neutral_ceramidase
Ca_LG_510145590	Ca_chr_5	10145590	C/T	Ca_12462.1	TTGATGAACAACCTTATTTTTAAATAAAAAGAATATGAAAAAAGCATATTAAATTATTTC[C/T]TATCACTGTCACTTCTGATGTAACACCATAATTTAATTGTTTACAATATAACATGAGCGT	DOWNSTREAM	Neutral_ceramidase
Ca_LG_510145622	Ca_chr_5	10145622	T/G	Ca_12462.1	ATATGAAAAAAGCATATTAAATTATTTCTATCACTGTCACTTCTGATGTAACACCATAAT[T/G]TTAATTGTTTACAATATAACATGAGCGTTAACATAATTCGACAAAAGAGGTGGTTAATAC	DOWNSTREAM	Neutral_ceramidase
Ca_LG_510145634	Ca_chr_5	10145634	C/G	Ca_12462.1	CATATTAAATTATTTCTATCACTGTCACTTCTGATGTAACACCATAATTTAATTGTTTAC[C/G]AATATAACATGAGCGTTAACATAATTCGACAAAAGAGGTGGTTAATACAAATCTGACACA	DOWNSTREAM	Neutral_ceramidase
Ca_LG_510146397	Ca_chr_5	10146397	G/T	Ca_12462.1	ATTATATCATATTAATCATATAATGTAAAAGAAAAAAATCAAACATAGTTAAGATAGATG[G/T]TTTCTCAAAGAAAAACTGAGTCTCATTGTAGCGTCAACTGACATAAACTTATTAGTATCA	DOWNSTREAM	Neutral_ceramidase
Ca_LG_510146402	Ca_chr_5	10146402	T/C	Ca_12462.1	ATCATATTAATCATATAATGTAAAAGAAAAAAATCAAACATAGTTAAGATAGATGTTTCT[T/C]CAAAGAAAAACTGAGTCTCATTGTAGCGTCAACTGACATAAACTTATTAGTATCAAAACC	DOWNSTREAM	Neutral_ceramidase
Ca_LG_510146426	Ca_chr_5	10146426	T/C	Ca_12462.1	AGAAAAAAATCAAACATAGTTAAGATAGATGTTTCTCAAAGAAAAACTGAGTCTCATTGT[T/C]AGCGTCAACTGACATAAACTTATTAGTATCAAAACCGAGTAAACGAGCACTCTTTGGAAG	DOWNSTREAM	Neutral_ceramidase
Ca_LG_510146429	Ca_chr_5	10146429	C/T	Ca_12462.1	AAAAAATCAAACATAGTTAAGATAGATGTTTCTCAAAGAAAAACTGAGTCTCATTGTAGC[C/T]GTCAACTGACATAAACTTATTAGTATCAAAACCGAGTAAACGAGCACTCTTTGGAAGACT	DOWNSTREAM	Neutral_ceramidase
Ca_LG_510146441	Ca_chr_5	10146441	T/G	Ca_12462.1	ATAGTTAAGATAGATGTTTCTCAAAGAAAAACTGAGTCTCATTGTAGCGTCAACTGACAT[T/G]AAACTTATTAGTATCAAAACCGAGTAAACGAGCACTCTTTGGAAGACTTATGATGTCTAG	DOWNSTREAM	Neutral_ceramidase
Ca_LG_510146462	Ca_chr_5	10146462	C/T	Ca_12462.1	CAAAGAAAAACTGAGTCTCATTGTAGCGTCAACTGACATAAACTTATTAGTATCAAAACC[C/T]GAGTAAACGAGCACTCTTTGGAAGACTTATGATGTCTAGTTTATAGATAAAATTTTATTT	DOWNSTREAM	Neutral_ceramidase
Ca_LG_510146799	Ca_chr_5	10146799	C/T	Ca_12462.1	CAAAACATCACTCATATGTTCTACAGATTTTAAGGTGACAATACTCATTCAATCACACAC[C/T]ATTTTCTAATGAATTTTTGCCAACACAAATGGTACAAATTATAAATAAATCTAGCAATCA	DOWNSTREAM	Neutral_ceramidase
Ca_LG_510146942	Ca_chr_5	10146942	G/A	Ca_12462.1	GTCAAATCACTCAACATAATTTGTCACAATAGTGAAATTAAAGGTCTTTAATCTCAAACG[G/A]TACTAAGAGAGTATATTTTCATGACATCAAGAAAATTCAATTCTACTTTAATCTCTCAAC	DOWNSTREAM	Neutral_ceramidase
Ca_LG_510147002	Ca_chr_5	10147002	C/T	Ca_12462.1	TACTAAGAGAGTATATTTTCATGACATCAAGAAAATTCAATTCTACTTTAATCTCTCAAC[C/T]AGTAAAACGTCACATGCATGACCTATTTTAATCATTTATTCCAAAACGCCTAAATCTACC	DOWNSTREAM	Neutral_ceramidase
Ca_LG_510147063	Ca_chr_5	10147063	G/A	Ca_12462.1	GTAAAACGTCACATGCATGACCTATTTTAATCATTTATTCCAAAACGCCTAAATCTACCG[G/A]TAGAAAAAATTATTTTTTTCATTTCAAACCCTTAAACCCCAAATCTCTAATCTATGGTAA	DOWNSTREAM	Neutral_ceramidase
Ca_LG_510147158	Ca_chr_5	10147158	A/T	Ca_12462.1	ACCCCAAATCTCTAATCTATGGTAAACACTACCTCATACATGTATTGAAAAAATGATGAA[A/T]ACTCTCAACTCTTTCTTTCTTGGCTTCTAGCAAGAAAAAAGTGCATTCTTCTTTTCTCTT	DOWNSTREAM	Neutral_ceramidase
Ca_LG_510147232	Ca_chr_5	10147232	A/C	Ca_12462.1	CTTTCTTGGCTTCTAGCAAGAAAAAAGTGCATTCTTCTTTTCTCTTCTTCTTGTTTTGCA[A/C]AAAGTTTTTTTTTTCTTTCTCCTTTTATTCTTCTCTCTCTCAGCCTTTCTCTCTTAGTTT	DOWNSTREAM	Neutral_ceramidase
Ca_LG_510147366	Ca_chr_5	10147366	C/G	Ca_12462.1	TCTTCCTTTCTCTCTTAGTTTAGTGATGTGTGTGTTTCATTTTGGTGTGTGTGTTTTGTC[C/G]TTGGTTCGTATAAATGGAATGAAGAAAGAATAAGCAGTGTTGACTTGGTCAATTGAATTT	DOWNSTREAM	Neutral_ceramidase
Ca_LG_510147401	Ca_chr_5	10147401	C/T	Ca_12462.1	TTCATTTTGGTGTGTGTGTTTTGTCTTGGTTCGTATAAATGGAATGAAGAAAGAATAAGC[C/T]AGTGTTGACTTGGTCAATTGAATTTTTTCCTTACGAAACTTTTATACTAAATAAATTATA	DOWNSTREAM	Neutral_ceramidase
Ca_LG_510147444	Ca_chr_5	10147444	T/C	Ca_12462.1	ATGAAGAAAGAATAAGCAGTGTTGACTTGGTCAATTGAATTTTTTCCTTACGAAACTTTT[T/C]ATACTAAATAAATTATATTTATTATTCACTCTTTTAATTCCCTTACTTATAACCCCAAAA	DOWNSTREAM	Neutral_ceramidase
Ca_LG_510147532	Ca_chr_5	10147532	A/G	Ca_12462.1	CTCTTTTAATTCCCTTACTTATAACCCCAAAATAAACTATAATATGTCAGTTTATTAAAA[A/G]AGAGAGGTAAATTAGTACTCCTTTCAAATTCAAATATATAAAAAAAAAAAATAACCAGAA	DOWNSTREAM	Neutral_ceramidase
Ca_LG_510147539	Ca_chr_5	10147539	G/A	Ca_12462.1	AATTCCCTTACTTATAACCCCAAAATAAACTATAATATGTCAGTTTATTAAAAAGAGAGG[G/A]TAAATTAGTACTCCTTTCAAATTCAAATATATAAAAAAAAAAAATAACCAGAATCAATCT	DOWNSTREAM	Neutral_ceramidase
Ca_LG_510147547	Ca_chr_5	10147547	G/A	Ca_12462.1	TACTTATAACCCCAAAATAAACTATAATATGTCAGTTTATTAAAAAGAGAGGTAAATTAG[G/A]TACTCCTTTCAAATTCAAATATATAAAAAAAAAAAATAACCAGAATCAATCTTCTTTAAC	DOWNSTREAM	Neutral_ceramidase
Ca_LG_510147560	Ca_chr_5	10147560	A/T	Ca_12462.1	AAAATAAACTATAATATGTCAGTTTATTAAAAAGAGAGGTAAATTAGTACTCCTTTCAAA[A/T]TTCAAATATATAAAAAAAAAAAATAACCAGAATCAATCTTCTTTAACTATACTTTTGTAT	DOWNSTREAM	Neutral_ceramidase
Ca_LG_510147598	Ca_chr_5	10147598	C/T	--	GTAAATTAGTACTCCTTTCAAATTCAAATATATAAAAAAAAAAAATAACCAGAATCAATC[C/T]TTCTTTAACTATACTTTTGTATATATTTTTGAAATCAGATTATTACTATTATTGCAGCTG	INTERGENIC	--
Ca_LG_510147606	Ca_chr_5	10147606	A/C	--	GTACTCCTTTCAAATTCAAATATATAAAAAAAAAAAATAACCAGAATCAATCTTCTTTAA[A/C]CTATACTTTTGTATATATTTTTGAAATCAGATTATTACTATTATTGCAGCTGGTGTGCAT	INTERGENIC	--
Ca_LG_510147835	Ca_chr_5	10147835	C/G	--	TGATTTTGAATTAAATATAACAGCACCAAGTGTATTGTGTCAGTGCTAGATAGTTAGAAC[C/G]GCAAAAATACAAATTAAATCAAAACCGATCCATGAGAATCAAGCTTGTGTTTTTGGTTGT	INTERGENIC	--
Ca_LG_510148183	Ca_chr_5	10148183	T/C	--	GTTGACTTATTTGTGGGGCCGGTTGTGTTGGAGATTTGTTGTGGTAGGAAGTAGGAACCT[T/C]TATATGTGAACGCGCATGACTTATAACTTTGAGAGCAAAGAGCAAATTGTCTGCCATTGA	INTERGENIC	--
Ca_LG_510148434	Ca_chr_5	10148434	A/T	--	TATATTCAATAAAATTAAATTTATTAAATGAAAAATTAAAATTTGTTTGAATATTTAAAA[A/T]TATCAATTTGATGAATATATGATTTTTTTTTTGAAATTGATAATCAATTTTATGGTTTTT	INTERGENIC	--
Ca_LG_510148633	Ca_chr_5	10148633	A/G	--	TCGTTACTTAAAATTAAATAAACGACAAAATCGAAAAGAAAAAGATAAATTACTGAATTA[A/G]ATATCTGAAATTAAGTTAAGTGATTATGCGAGTTATTTTGTTTAGCGAAAAATATGATTT	INTERGENIC	--
Ca_LG_510148634	Ca_chr_5	10148634	A/T	--	CGTTACTTAAAATTAAATAAACGACAAAATCGAAAAGAAAAAGATAAATTACTGAATTAA[A/T]TATCTGAAATTAAGTTAAGTGATTATGCGAGTTATTTTGTTTAGCGAAAAATATGATTTT	INTERGENIC	--
Ca_LG_510148657	Ca_chr_5	10148657	T/C	--	ACAAAATCGAAAAGAAAAAGATAAATTACTGAATTAATATCTGAAATTAAGTTAAGTGAT[T/C]TATGCGAGTTATTTTGTTTAGCGAAAAATATGATTTTTTTAATAATGACTTCTATAGTAC	INTERGENIC	--
Ca_LG_510148660	Ca_chr_5	10148660	T/C	--	AAATCGAAAAGAAAAAGATAAATTACTGAATTAATATCTGAAATTAAGTTAAGTGATTAT[T/C]GCGAGTTATTTTGTTTAGCGAAAAATATGATTTTTTTAATAATGACTTCTATAGTACATT	INTERGENIC	--
Ca_LG_510149033	Ca_chr_5	10149033	A/G	--	TTAATAGATACAATAGTCATACCAGTCATACCCACATGGACAAATTAGAGAAAATTGTTA[A/G]ATCAAATTATTTATAGTACCGATAAACGCTTTTTTTTATAGTACCGTTACACGCTTTTTT	INTERGENIC	--
Ca_LG_510149317	Ca_chr_5	10149317	C/A	--	TTTCAACTTTAACATGTTTTTGAATAATCTTTTACAAATATATTTCAATTATTATACTAC[C/A]ATTTGTCGATAAAAATTTAGAATTATTTAATTTAGAATAAATTAAATATAAATATTCAAA	INTERGENIC	--
Ca_LG_510149629	Ca_chr_5	10149629	G/A	--	GACAAACTTTCGACCAATCTAATAATTTTCCACTAACATATAGAATTTCTAATATAAGCG[G/A]GACACCATTAAAAAGCATATTACACGTGAGGCTCATTAATAAGGATAAAGAAAACACAAT	INTERGENIC	--
Ca_LG_510149674	Ca_chr_5	10149674	A/G	--	TTTCTAATATAAGCGGACACCATTAAAAAGCATATTACACGTGAGGCTCATTAATAAGGA[A/G]TAAAGAAAACACAATTCCATTCAATAAGAAAATTTTCTCATGACCTCCTCTTACACGTGA	INTERGENIC	--
Ca_LG_510149743	Ca_chr_5	10149743	C/T	--	CACAATTCCATTCAATAAGAAAATTTTCTCATGACCTCCTCTTACACGTGAGGCTCCTCC[C/T]TGTTCCAAATTGGGAGCCTGAGTAGTAGCATTTGAATGTGTAGTAGCAAGGAGGAGCTTA	INTERGENIC	--
Ca_LG_510149857	Ca_chr_5	10149857	G/C	--	AGCTTAGTAATATTATCGATGCAATTGAAGAAACATATTGAAGTAACAAGTAAAAGGAAG[G/C]AGGTTGATAATACAGCAGTTCCAGAAATGAGGGAGGAGAATCCAAAGAAGTGTTTCACAT	INTERGENIC	--
Ca_LG_510150663	Ca_chr_5	10150663	G/A	--	CCATTTTATTTATCTCCAGTTTTGGATCACTCAAATATAATTTTGGTCTAAAACTTGATG[G/A]AAATTTTTTATTTTTATTTTTGTATTTATTTAAGTCATATCATGCCTCAAGATTTCATTT	INTERGENIC	--
Ca_LG_510150746	Ca_chr_5	10150746	G/A	--	ATTTATTTAAGTCATATCATGCCTCAAGATTTCATTTGCAACAATTATACTTGAAATCTG[G/A]TGATCATAAATAGTATAATACGATAATGAAATTTCATCAAGTTTTGGACCAAAATTCTGT	INTERGENIC	--
Ca_LG_510151228	Ca_chr_5	10151228	G/A	--	TATTATGTAGTTGTTTAGGTGAATATTTTAATTTTTTAAGTTAATATGATTTGACAAATG[G/A]AAAAGATATTATTAAAAATTAAGTGTCAAACTAGATTTTTTTTGTCATCGTTGTGTATTT	INTERGENIC	--
Ca_LG_510151483	Ca_chr_5	10151483	C/T	--	TATAGATTATTCAGGAAAAAAAAGTATATTATAGATTATTTTAATAATAGTATAACTGAC[C/T]AGTGTATCCCTCAATCCTCATCATATTCTCTAAAGAGCTCTCACTCTGCATCAAACTGCA	INTERGENIC	--
Ca_LG_510151702	Ca_chr_5	10151702	G/T	--	AGTTTGTTTCAGATTTTAAAAAACTGACTTTTATTTTGTATTTTTAAAAATATATTTATG[G/T]AAATTTTATTTAAAACAAGTATAAGATTTTTAGATGTATTATTATTAATTAAAAATATAT	INTERGENIC	--
Ca_LG_510151853	Ca_chr_5	10151853	C/T	--	CCTTTATTGATTTTGGTCATCGTATATTTTTTGTTTGGTTTACATTCCTGCAAATATAGC[C/T]TTTATTTTAAAAATATTTCTTTCATCCAAATTTTGTTACAAAAATTGTAATATCGTTAAA	INTERGENIC	--
Ca_LG_510151907	Ca_chr_5	10151907	C/T	--	TATAGCTTTATTTTAAAAATATTTCTTTCATCCAAATTTTGTTACAAAAATTGTAATATC[C/T]GTTAAATATAGGCTAAATTACATCTGTGGTCCCTTAACTTAATTTCAAATAACGTTTTAA	INTERGENIC	--
Ca_LG_510151994	Ca_chr_5	10151994	T/C	--	GGTCCCTTAACTTAATTTCAAATAACGTTTTAATCTTTTATCTTTTTTTTCGAGTTGGTT[T/C]CTTTATTTAATTTTAAGTAGACAATTTGATATTTTATATTTTAAATTTTCAACAATGTTA	INTERGENIC	--
Ca_LG_510152467	Ca_chr_5	10152467	A/C	--	ATAGTTCTAAAAAATATTTTTGGATGAAGGCGGGTGCCATGATCGACTTTTTCCGGTTAA[A/C]CGCTCCGGCTGAGAACAATATTTGTTTTAAAATTGTGTGTATTATTCACTGGGATTTAGT	INTERGENIC	--
Ca_LG_51017809	Ca_chr_5	1017809	G/A	--	CAAAATATATAGAGATTTAATTACTATTATATGTTTCTGAACTGTTTTGAAATTTTTTTG[G/A]AAAAGATCTTTAAACTAAAAAAATGTTGGATCTATTAGTGATAAATTATCACTGCAAAAC	INTERGENIC	--
Ca_LG_510180293	Ca_chr_5	10180293	T/C	--	GGTCAGTTTCACCCTCTTTAGGCTTATTCAGGTCCAATTAGGATTTTAACCAATCTTGTT[T/C]TGTTCAATAAGTTCATTTGTGTCATTCGATGAACATTTAGGTCATTTTCATTCTCTCTAG	INTERGENIC	--
Ca_LG_510182499	Ca_chr_5	10182499	T/G	--	TAATATTCACGGAAAAACCGTGGGTAACGTTGTTATTAAATAAATTAATTTTGTTGATTT[T/G]ATTTCCACGGTTAATCCGTCGGTGCAATTAAAAAAATCCGTAGATAAAATTAAAAAAAAA	INTERGENIC	--
Ca_LG_510182501	Ca_chr_5	10182501	T/A	--	ATATTCACGGAAAAACCGTGGGTAACGTTGTTATTAAATAAATTAATTTTGTTGATTTAT[T/A]TTCCACGGTTAATCCGTCGGTGCAATTAAAAAAATCCGTAGATAAAATTAAAAAAAAATG	INTERGENIC	--
Ca_LG_510182646	Ca_chr_5	10182646	A/T	--	TTGTTAACCACGGATTATCCATAGGTAAATGATGAGAATAATGTTAAGTTGTCGATGGAA[A/T]TGTCCGTGGGTAAAATAAAAACGAAATTTTATTAAGTATTTTCTTTTTTTTTATACGAGA	INTERGENIC	--
Ca_LG_510182813	Ca_chr_5	10182813	T/G	--	AAAACATTCACTCTGAAAACACATCACCCACAACACAACCCATATCCCGCCGCCGATCAT[T/G]AGATCTTCGCCGCCGAACAGAGCTATCTGGCCGCCACTTCAAAGTGTCATTCCCAGGTTC	INTERGENIC	--
Ca_LG_510182820	Ca_chr_5	10182820	T/C	--	TCACTCTGAAAACACATCACCCACAACACAACCCATATCCCGCCGCCGATCATAGATCTT[T/C]CGCCGCCGAACAGAGCTATCTGGCCGCCACTTCAAAGTGTCATTCCCAGGTTCTCTCATT	INTERGENIC	--
Ca_LG_510182923	Ca_chr_5	10182923	G/C	--	TCCCAGGTTCTCTCATTCTCTTTTTAGTTTTGTCTCTCGCTGTTGCTCTCTCTCTTGTTG[G/C]GTTCTCTTTCGGTTCACTCTCTATTTCACTCTTGTTCATCGTTATGTCATTTGCTATCTC	INTERGENIC	--
Ca_LG_510182931	Ca_chr_5	10182931	T/C	--	TCTCTCATTCTCTTTTTAGTTTTGTCTCTCGCTGTTGCTCTCTCTCTTGTTGGTTCTCTT[T/C]TCGGTTCACTCTCTATTTCACTCTTGTTCATCGTTATGTCATTTGCTATCTCTAATTTGT	INTERGENIC	--
Ca_LG_510182961	Ca_chr_5	10182961	A/G	--	GCTGTTGCTCTCTCTCTTGTTGGTTCTCTTTCGGTTCACTCTCTATTTCACTCTTGTTCA[A/G]TCGTTATGTCATTTGCTATCTCTAATTTGTTTGATTTTCATGATTATTTGTTGTGTAATT	INTERGENIC	--
Ca_LG_510183036	Ca_chr_5	10183036	G/T	--	CTATCTCTAATTTGTTTGATTTTCATGATTATTTGTTGTGTAATTGAATGTTTACTAATG[G/T]TATTTGCAAACCCTAACTCATTTGTTCTCTCTTACGCTTCAATGTCTTCATGCTTTAATT	INTERGENIC	--
Ca_LG_510183080	Ca_chr_5	10183080	G/T	--	TGAATGTTTACTAATGTATTTGCAAACCCTAACTCATTTGTTCTCTCTTACGCTTCAATG[G/T]TCTTCATGCTTTAATTTTGGGTTTAATTTAGGATTCCACGATTATTCTTTTTATTAATGA	INTERGENIC	--
Ca_LG_510183082	Ca_chr_5	10183082	C/G	--	AATGTTTACTAATGTATTTGCAAACCCTAACTCATTTGTTCTCTCTTACGCTTCAATGTC[C/G]TTCATGCTTTAATTTTGGGTTTAATTTAGGATTCCACGATTATTCTTTTTATTAATGAAA	INTERGENIC	--
Ca_LG_510183098	Ca_chr_5	10183098	T/A	--	TTTGCAAACCCTAACTCATTTGTTCTCTCTTACGCTTCAATGTCTTCATGCTTTAATTTT[T/A]GGGTTTAATTTAGGATTCCACGATTATTCTTTTTATTAATGAAATATGGCAGTTTAGTGT	INTERGENIC	--
Ca_LG_510183136	Ca_chr_5	10183136	A/C	--	AATGTCTTCATGCTTTAATTTTGGGTTTAATTTAGGATTCCACGATTATTCTTTTTATTA[A/C]ATGAAATATGGCAGTTTAGTGTGACTGAGATAAGATTATTGAGCAGTTTAGTGTGAAATA	INTERGENIC	--
Ca_LG_510183231	Ca_chr_5	10183231	T/C	--	TTATTGAGCAGTTTAGTGTGAAATATGGCAGTTTAGTGTGAAATATGGCAGTTTAGTGAT[T/C]TGGGATAAGTTTAGTGTGAAATATGGCAGTTTAGTGTGAAATATAGCAGGTCAACGTCAA	INTERGENIC	--
Ca_LG_510183281	Ca_chr_5	10183281	G/T	--	GTTTAGTGATTGGGATAAGTTTAGTGTGAAATATGGCAGTTTAGTGTGAAATATAGCAGG[G/T]TCAACGTCAATTCTTATATATATAGAAAGATGCCCAACCTGTTGTTTAGAATATTATTGA	INTERGENIC	--
Ca_LG_510183461	Ca_chr_5	10183461	C/T	--	ACATTTGCAATTTTGCATAGTAAATTATACTTAGTCATTAGTATATTCAGCTATCTTTAC[C/T]GTCTTTGTCTTTTATTTATATGTACTCTTGTTAAAGTTAATCTTGTTTCATTAAAGTTAT	INTERGENIC	--
Ca_LG_510183545	Ca_chr_5	10183545	A/G	--	CTCTTGTTAAAGTTAATCTTGTTTCATTAAAGTTATGTCTTATTTAAGTTAACTTGACAA[A/G]TATGCTTCATCCAGTTGTACCATTTGGCCTATTTGATTCATTGCTGGTATTTGATTCTCG	INTERGENIC	--
Ca_LG_510184400	Ca_chr_5	10184400	A/T	Ca_12465.1	TTTACTTCTCAGTCTTGTACACTTGAGCATAGGTGATAGAATAAACAATATATATATGAA[A/T]AGATTTTGATTCCTTACCTATAAATGATATCTGTTGTTTATTATCTAAGTCTGATGAAGA	DOWNSTREAM	60S_ribosomal_protein_L23
Ca_LG_510187082	Ca_chr_5	10187082	A/C	Ca_12465.1	GTTAATACATCTGATCAATTAGCTGATATATTTACCAAAGCCTTACCCAAGGAAAGTTTA[A/C]TTCTATATTAGAATGAAACTTGGTATAATGGATNNNNNNNNNNNNNNNNNNNNNNNNNNN	DOWNSTREAM	60S_ribosomal_protein_L23
Ca_LG_510187109	Ca_chr_5	10187109	A/T	Ca_12465.1	ATATTTACCAAAGCCTTACCCAAGGAAAGTTTATTCTATATTAGAATGAAACTTGGTATA[A/T]ATGGATNNNNNNNNNNNNNNNNNNNNNNNNNNNNNNNNNNNNNNNNNNNNNNNNNNNNNN	DOWNSTREAM	60S_ribosomal_protein_L23
Ca_LG_510187999	Ca_chr_5	10187999	A/C	Ca_12465.1	TTTTAAAAAATCGATTCCATAATCGATTTGGTAAAACACAATGTCTTAGTTGTCAAAATA[A/C]TGAAACACGAGAATCGATTTCATAATCGATTTGGAAAGCTCAGATATCAAAAATGCTGAA	DOWNSTREAM	60S_ribosomal_protein_L23
Ca_LG_510190080	Ca_chr_5	10190080	T/G	Ca_12466.1	TTGTAAATTTTTTAGAGTATCTCCTTTATTTCTCTCTTGTATTTCTTTTTGAATTCAATT[T/G]ACAAAAGGGGAAGATTGGTATCAAAGTTTAACTTATGCTAACTTGTGCTATTGCTTATGT	DOWNSTREAM	----
Ca_LG_510190452	Ca_chr_5	10190452	A/T	Ca_12466.1	CTCAAGGTTAAAACTGTGTGTTTGTCATTAAATCAAAAAGGGGGAGTTTGTAAGACATGA[A/T]GCTTCCCTGATCACGTTTTTGATTTAATTCCCAAACATACAATACATATGAATTATTTGA	DOWNSTREAM	----
Ca_LG_510190970	Ca_chr_5	10190970	A/T	Ca_12466.1	TATGGACCACCTTAACAAGCTTGAATATGTCAATACAGCTGATCAGTTGGCTGATATTTA[A/T]TACCAAAGCCTTACCCAAAGACAGTTTCTTCTTTATTAGAATGAAACTTGGTATTATAGA	DOWNSTREAM	----
Ca_LG_510190971	Ca_chr_5	10190971	T/C	Ca_12466.1	ATGGACCACCTTAACAAGCTTGAATATGTCAATACAGCTGATCAGTTGGCTGATATTTAT[T/C]ACCAAAGCCTTACCCAAAGACAGTTTCTTCTTTATTAGAATGAAACTTGGTATTATAGAT	DOWNSTREAM	----
Ca_LG_510200871	Ca_chr_5	10200871	G/C	Ca_12468.1	AATCGGACTTACGATGAAGAAGAACGGTGCAAAATAACGAATTCTATAAACGGAGAAATG[G/C]GGGAATTTTGTAAACGGAGAAATCGATTTCACTAAAACGGAGAAAACGGAGAAATTGGTT	INTRON	----
Ca_LG_51020521	Ca_chr_5	1020521	A/G	--	TTATCACTTAAAACTAAATAAAAGACTAAATCAAGAAGGAAAAAAAAACTATCATGGCAA[A/G]CAGTTATACCTAAAAAAAATAAAGCCATTTTTTATAAGTCAATATATATAGGTTTAATTA	INTERGENIC	--
Ca_LG_510214794	Ca_chr_5	10214794	A/T	--	ATTGAAATAATCATGATGAAATTTTTATATATATATTTTTATCGGGTTGTTAGCATAAAA[A/T]TTTTGTAAAAAAGGACGAAAATGATGTTCATATAGAAAATATGTTTTATGTGTTTGTTGG	INTERGENIC	--
Ca_LG_510217580	Ca_chr_5	10217580	T/A	--	GCGCCAAGGACACTGTAAAGTTCATATATTTAGTTAACTCACTTCAATAAAAAAGAGTTT[T/A]TATTTTTATACATTGTAATTGTAAAGATTTTTACACTATAAATTACAATTGTTGAAACAT	INTERGENIC	--
Ca_LG_510220721	Ca_chr_5	10220721	C/T	Ca_12469.1	TGCAGATAATAGTTCAAATGATCTTGCTCAAATCACACAATTGAGCATAAATGTTGGTTC[C/T]GTGAGCATTGATGAGAAGGTGAAAAAGGAGATCAGATTTGCAGATAATAGTTCAGTAACT	INTRON	----
Ca_LG_510221199	Ca_chr_5	10221199	T/C	Ca_12469.1	TTCCATAAACTAAAATACCAAAGGAGTTTGTGGGAAGAATGTTGTCAGGCCAAACAACAT[T/C]AGAAACTTATTCAAGGCTGAAGTGCCAACTCGATCTTTAAGAATGATGGAGATAATCTAC	DOWNSTREAM	----
Ca_LG_510222619	Ca_chr_5	10222619	T/C	Ca_12469.1	CACTCAACAGGATCAAATTCTAGGTGATATCTTCATGTTAACCAAATATGATTTACATTT[T/C]AGAAGGCTACCACTTCGAAATCTCGGAACTAAAACTTAAGTTTTGCTCAAACTCGGGTAT	DOWNSTREAM	----
Ca_LG_510222768	Ca_chr_5	10222768	A/G	Ca_12469.1	TAAAAGTGTAGGATGTGGGATATTGGGGATAAAACTTTTGGGAAAACTCTATGTGATCTA[A/G]GTGGCTAGTGTGAGTCTTATGCACCTTTCCATATACAAAAGGTTAGGCATTGGAAGAGTT	DOWNSTREAM	----
Ca_LG_510223001	Ca_chr_5	10223001	A/C	Ca_12469.1	GGTACTAGACATGGAGGAGGATAATGACATTCCTTTGATCTTGGGGAGACCATTCTTAGA[A/C]AATAGGGCGAGCCATGATTGATGTGGCGGATGGCACCTTAACCTTGAAGGTAAATGAGGA	DOWNSTREAM	----
Ca_LG_510233522	Ca_chr_5	10233522	C/T	--	CGGCGATAACACTATACCCCATTATCTCAGCCCTTTTTTTTTACCCATACCTCACCCATC[C/T]ACTCTCTATTCTCTACTCTCTCTTCATTCATTCATATTTCAATAATTCTAATTTTCACCT	INTERGENIC	--
Ca_LG_510237419	Ca_chr_5	10237419	A/G	--	TTAATATTGATGTGATAATCAATTCTTGAGTGATAATACGTGTTGTACCAACCATAGCTA[A/G]GCACAGGTGATTCATCAATCCCAAAACCCATATCAGATTGGTATGAGGATGACAAGAAAA	INTERGENIC	--
Ca_LG_510245018	Ca_chr_5	10245018	A/C	Ca_12470.1	TCAATCAACTAATAAGTCAATTGATGAATCAATTGGGCAATCGATTGTCTGACTCAGAAA[A/C]AAAAGTTTTTACTAAGTAAATCGATTGGGAAATCGATTACTTAAAGGCTTTTNNNNNNNN	DOWNSTREAM	----
Ca_LG_510249477	Ca_chr_5	10249477	A/G	Ca_12471.1	GATACTAGATACCGTCATTTTTTGTTAACATAAAGGATATGTCATACTTCCACGATAGAA[A/G]CTATATTGGCCCTTAAGAATGATATTATTCATGCTATCGACGAACATATGCTATCAATGA	DOWNSTREAM	----
Ca_LG_510254877	Ca_chr_5	10254877	T/C	Ca_12473.1	TGACAGAGGTTCTAACCTACAAATAGGAAATGTATGCACAACCTCTGCAACTTTTTCTTT[T/C]GCGCGTTGTAACAATCACCCTGCTTCCACATCTTCCATTAAACAACGGAGCTACTAACTC	DOWNSTREAM	Pentatricopeptide_repeat--containing_protein_At4g18975
Ca_LG_510256540	Ca_chr_5	10256540	G/A	Ca_12473.1	ATACAGTCTCTTGTACAACTTAAGTCTTGTATTAAATAGACAATTGTTAAGCTACAATCG[G/A]GTAAAAAATTGAACCTACAAAATCAAGCACCAATAACAATTAAATTGAAAATCAAACATC	DOWNSTREAM	Pentatricopeptide_repeat--containing_protein_At4g18975
Ca_LG_510256777	Ca_chr_5	10256777	C/T	Ca_12473.1	CGTGATGATTCTCAAAACGCAAAATTAATCAGTTCAAAAAATAAGAGAGAAGGGGATGGC[C/T]AGTAAGATTTTGAGGAAGGAGAAGGTTTCAATGTTTTTTCTTGAGAAAAATAGATAAATG	DOWNSTREAM	Pentatricopeptide_repeat--containing_protein_At4g18975
Ca_LG_510256910	Ca_chr_5	10256910	A/G	Ca_12473.1	AAATGACAACGTGGACCAAAAAGAAAAAGAAGTAGAATGAGATTTTGTGGTCGTGTTAGA[A/G]AAATTTTTTAACATTACACACAGAAATACTATCAAGTTAAAAATAAACAAATAGCGTTTC	DOWNSTREAM	Pentatricopeptide_repeat--containing_protein_At4g18975
Ca_LG_510256933	Ca_chr_5	10256933	G/A	Ca_12473.1	AAAAAGAAGTAGAATGAGATTTTGTGGTCGTGTTAGAAAATTTTTTAACATTACACACAG[G/A]AAATACTATCAAGTTAAAAATAAACAAATAGCGTTTCTTAAAGTTATCAACTGATTTATT	DOWNSTREAM	Pentatricopeptide_repeat--containing_protein_At4g18975
Ca_LG_510258408	Ca_chr_5	10258408	A/G	Ca_12473.1	ACATAAGGCAGATCAACACGGAGTGAGTTTACTTATTTTGTCACCCCTAATTTATTTTTA[A/G]GATGAAATTTATGTCCTTACCAAAGACCATGTTGTTGGATGCCAAGGTATATGTACTCTT	DOWNSTREAM	Pentatricopeptide_repeat--containing_protein_At4g18975
Ca_LG_510263482	Ca_chr_5	10263482	C/A	--	AACAAACGGATGCATACAACCAGATTACCAGAATGGTTCTCTCTTTAAAACCAATCAGGC[C/A]TCATTTAATCCTGATTATCAAAATACTAGTGCACATGATCTTGGGGAAGCTATTATTGGC	INTERGENIC	--
Ca_LG_510263652	Ca_chr_5	10263652	G/A	--	GAATGATGAAGGATACCACAAAGTCATGAAAATGACATTGTTATTGGATAAACAATTATG[G/A]ACATAAATATGTATGTATAAACTATTTTTATAACACAAAGTAAAATAAGAGTTAAACTAT	INTERGENIC	--
Ca_LG_510263715	Ca_chr_5	10263715	G/A	--	TAAATATGTATGTATAAACTATTTTTATAACACAAAGTAAAATAAGAGTTAAACTATATG[G/A]CGCGTTTCAAAAATTATCATGGATAGCTTATCAAAATTAATTAAAAACAGCTTATGAACA	INTERGENIC	--
Ca_LG_510264904	Ca_chr_5	10264904	A/T	--	TAATTCAATTGTAATTAATATTATTGAAAAATTATTTTTAATTTTTGTCAAAAAATAAAA[A/T]AAAATTTGAAACAAGACTATTTAATTTATCGTATGAATTAGTTGATTTCAAGTAAGATTT	INTERGENIC	--
Ca_LG_510265439	Ca_chr_5	10265439	A/G	--	TTTTTTTTTTTTCAAAACAAATTCATATTAACAAAGAAATAAATAAGGAAATACTTTTGA[A/G]ATAAATATTTAAGTGGTAACACAACGACAAATAAGTCAACATAATTCACAAGCAGCGGAA	INTERGENIC	--
Ca_LG_510272661	Ca_chr_5	10272661	C/A	Ca_12474.1	AAATTTTGGTGGTGGACAAAATTGTTATGAATCATTATGTTTATGTAGTTAGTTCCTTGC[C/A]GTCTTGAAAATGAATCGAGACAGTTGACACCGAGTTAGCGGTGAAGAGAACTCTGAAATA	DOWNSTREAM	Serine/threonine--protein_phosphatase_7_long_form_homolog
Ca_LG_510273588	Ca_chr_5	10273588	G/C	Ca_12474.1	AGTAATACAAAATATTATTTTTAAGTAAAAGTCTCATTATCCCCCGCGCGTGCACCAATG[G/C]AAACATTATTCATGGAACTTTTTGAGATCATTAGTACCTAAATGTTGGTGCAAGGGGTTA	DOWNSTREAM	Serine/threonine--protein_phosphatase_7_long_form_homolog
Ca_LG_510276994	Ca_chr_5	10276994	A/T	--	TAAATCACAATAAGTTATAAAATTATAATTAATTAAATTAAAAAAAAAAAAAAAAAACAA[A/T]AACTTCCGGAAAACTTGATGCCCAAGNNNNNNNNNNNNNNNNNNNNNNNNNNNNNNNNNN	INTERGENIC	--
Ca_LG_510277016	Ca_chr_5	10277016	C/T	--	TTATAATTAATTAAATTAAAAAAAAAAAAAAAAAACAAAACTTCCGGAAAACTTGATGCC[C/T]CAAGNNNNNNNNNNNNNNNNNNNNNNNNNNNNNNNNNNNNNNNNNNNNNNNNNNNNNNNN	INTERGENIC	--
Ca_LG_510277770	Ca_chr_5	10277770	T/A	--	TCTGTACCAGAAAACTTGTTTCTCAACTTCTCCGGAAATTTGAAAAAAAACTTACTCTCT[T/A]GTTTCAGAAATGTAAAAATGTGGAATGGTAATTTTGTGAAGTTTTATTATTTATACGAGG	INTERGENIC	--
Ca_LG_510277994	Ca_chr_5	10277994	G/T	--	TAAAAAAAATACTAAAATGAATGACCTTTTTAAATTTTGATGCAATATTAATTTATTTTG[G/T]TCAATTGTAATATTTAATTAATATTATTTTCATCCCTCTCAAGTCAATATCTTTGATTTT	INTERGENIC	--
Ca_LG_510278122	Ca_chr_5	10278122	T/C	--	GTTAGTAGTGAATACATAAATAGTAAATTCACTTGTATGTAGAGACGGCAATGGACATCT[T/C]CCAACTACGAGTAATAGTCATCTTTAAATTAAAAAATCATTTATGTACCAAATTTATTGC	INTERGENIC	--
Ca_LG_510278152	Ca_chr_5	10278152	T/A	--	ACTTGTATGTAGAGACGGCAATGGACATCTCCAACTACGAGTAATAGTCATCTTTAAATT[T/A]AAAAAATCATTTATGTACCAAATTTATTGCTTAATTTTCTTCTTAGTCAAGTGATAAAGG	INTERGENIC	--
Ca_LG_510278234	Ca_chr_5	10278234	T/A	--	TTTATTGCTTAATTTTCTTCTTAGTCAAGTGATAAAGGATAAGTTCATAAAGTTGAGAAT[T/A]TAAAAGATTAAAATGAAAGTGATCTTTATATATAAAAGCTGTCACCTTTCTTAAGCAAAA	INTERGENIC	--
Ca_LG_510278489	Ca_chr_5	10278489	C/T	--	TTTCAAATATTTGCAATATTGTGTGTTTTTATTTATTTCACACATATGTCATATATCGAC[C/T]ATGTTGATTTTATTTATTTCTCTTCTTGTCTTTACTTAACTATGTAGTAGTATTTTCATT	INTERGENIC	--
Ca_LG_510278505	Ca_chr_5	10278505	A/G	--	TATTGTGTGTTTTTATTTATTTCACACATATGTCATATATCGACATGTTGATTTTATTTA[A/G]TTTCTCTTCTTGTCTTTACTTAACTATGTAGTAGTATTTTCATTATTCTAATGCACTTTT	INTERGENIC	--
Ca_LG_510278589	Ca_chr_5	10278589	G/A	--	TATGTAGTAGTATTTTCATTATTCTAATGCACTTTTGGATAAATATTTTTCAGTTTTCCG[G/A]ATGTATATAAAATATTTCAATATTTCTTTTCAAATTTTGAGAAGTATTTTTTCTTTCTTT	INTERGENIC	--
Ca_LG_510278620	Ca_chr_5	10278620	C/T	--	CTTTTGGATAAATATTTTTCAGTTTTCCGATGTATATAAAATATTTCAATATTTCTTTTC[C/T]AAATTTTGAGAAGTATTTTTTCTTTCTTTCTGTAATTGTTAAACTTTAAACACTCTTTTT	INTERGENIC	--
Ca_LG_510278693	Ca_chr_5	10278693	C/T	--	TATTTTTTCTTTCTTTCTGTAATTGTTAAACTTTAAACACTCTTTTTTAATTTGACTTCC[C/T]CAATTTAATTTTAATAATTTTCACTATAAAAAATTGAAATGGAAAAACTCTTTCTTCAAA	INTERGENIC	--
Ca_LG_510278708	Ca_chr_5	10278708	T/A	--	TCTGTAATTGTTAAACTTTAAACACTCTTTTTTAATTTGACTTCCCAATTTAATTTTAAT[T/A]AATTTTCACTATAAAAAATTGAAATGGAAAAACTCTTTCTTCAAAACACAATCGAAGTAG	INTERGENIC	--
Ca_LG_510278720	Ca_chr_5	10278720	T/A	--	AAACTTTAAACACTCTTTTTTAATTTGACTTCCCAATTTAATTTTAATAATTTTCACTAT[T/A]AAAAAATTGAAATGGAAAAACTCTTTCTTCAAAACACAATCGAAGTAGAGTCTAGAGTCA	INTERGENIC	--
Ca_LG_510278726	Ca_chr_5	10278726	A/T	--	TAAACACTCTTTTTTAATTTGACTTCCCAATTTAATTTTAATAATTTTCACTATAAAAAA[A/T]TTGAAATGGAAAAACTCTTTCTTCAAAACACAATCGAAGTAGAGTCTAGAGTCATTTCAT	INTERGENIC	--
Ca_LG_510278757	Ca_chr_5	10278757	C/T	--	TTAATTTTAATAATTTTCACTATAAAAAATTGAAATGGAAAAACTCTTTCTTCAAAACAC[C/T]AATCGAAGTAGAGTCTAGAGTCATTTCATTTGTGAGAAAGATTAAAATAAATATTTTAAT	INTERGENIC	--
Ca_LG_510278762	Ca_chr_5	10278762	G/A	--	TTTAATAATTTTCACTATAAAAAATTGAAATGGAAAAACTCTTTCTTCAAAACACAATCG[G/A]AAGTAGAGTCTAGAGTCATTTCATTTGTGAGAAAGATTAAAATAAATATTTTAATTTTTT	INTERGENIC	--
Ca_LG_510278858	Ca_chr_5	10278858	G/A	--	TTAAAATAAATATTTTAATTTTTTTTTCAAATTTAGTGTTTAATAATGGGTTATTGGTAG[G/A]TTGAATTTTAATTTCTTAACTCATGCACTAAACTCTTTGTTTTTCTCAAGTATTCTTCAG	INTERGENIC	--
Ca_LG_510278876	Ca_chr_5	10278876	A/G	--	TTTTTTTTTCAAATTTAGTGTTTAATAATGGGTTATTGGTAGTTGAATTTTAATTTCTTA[A/G]ACTCATGCACTAAACTCTTTGTTTTTCTCAAGTATTCTTCAGCATTTTCATTTATGATAT	INTERGENIC	--
Ca_LG_510278878	Ca_chr_5	10278878	C/T	--	TTTTTTTCAAATTTAGTGTTTAATAATGGGTTATTGGTAGTTGAATTTTAATTTCTTAAC[C/T]TCATGCACTAAACTCTTTGTTTTTCTCAAGTATTCTTCAGCATTTTCATTTATGATATTA	INTERGENIC	--
Ca_LG_510279056	Ca_chr_5	10279056	A/C	--	ATACTTTTGAAGAACAAATATTTCATATTTTTACTTTGACATTTCATTTTATATATATTA[A/C]CCCTATTTTCTTATCATGCATTATATATTGACGATATATTATCTTTTGATTTTGTTACTT	INTERGENIC	--
Ca_LG_510279057	Ca_chr_5	10279057	C/T	--	TACTTTTGAAGAACAAATATTTCATATTTTTACTTTGACATTTCATTTTATATATATTAC[C/T]CCTATTTTCTTATCATGCATTATATATTGACGATATATTATCTTTTGATTTTGTTACTTT	INTERGENIC	--
Ca_LG_510279059	Ca_chr_5	10279059	C/T	--	CTTTTGAAGAACAAATATTTCATATTTTTACTTTGACATTTCATTTTATATATATTACCC[C/T]TATTTTCTTATCATGCATTATATATTGACGATATATTATCTTTTGATTTTGTTACTTTCA	INTERGENIC	--
Ca_LG_510279071	Ca_chr_5	10279071	C/T	--	AAATATTTCATATTTTTACTTTGACATTTCATTTTATATATATTACCCTATTTTCTTATC[C/T]ATGCATTATATATTGACGATATATTATCTTTTGATTTTGTTACTTTCACTGTGACTATAT	INTERGENIC	--
Ca_LG_510279072	Ca_chr_5	10279072	A/T	--	AATATTTCATATTTTTACTTTGACATTTCATTTTATATATATTACCCTATTTTCTTATCA[A/T]TGCATTATATATTGACGATATATTATCTTTTGATTTTGTTACTTTCACTGTGACTATATT	INTERGENIC	--
Ca_LG_510279073	Ca_chr_5	10279073	T/G	--	ATATTTCATATTTTTACTTTGACATTTCATTTTATATATATTACCCTATTTTCTTATCAT[T/G]GCATTATATATTGACGATATATTATCTTTTGATTTTGTTACTTTCACTGTGACTATATTA	INTERGENIC	--
Ca_LG_510279122	Ca_chr_5	10279122	G/T	--	TTTCTTATCATGCATTATATATTGACGATATATTATCTTTTGATTTTGTTACTTTCACTG[G/T]TGACTATATTATCATCTAACTTCTATTTTTCTTCTCTAATAAATGATTCAATTTGCAAAA	INTERGENIC	--
Ca_LG_510279188	Ca_chr_5	10279188	C/T	--	TATTATCATCTAACTTCTATTTTTCTTCTCTAATAAATGATTCAATTTGCAAAACAATAC[C/T]GACTATATTACCTCCTTTGATAATGTATGCTAAAAACAATATGTCTATATATTTTTGTTG	INTERGENIC	--
Ca_LG_510279210	Ca_chr_5	10279210	A/T	--	TTCTTCTCTAATAAATGATTCAATTTGCAAAACAATACGACTATATTACCTCCTTTGATA[A/T]ATGTATGCTAAAAACAATATGTCTATATATTTTTGTTGTGTCCACCTGTGATTTTCTTTT	INTERGENIC	--
Ca_LG_510279231	Ca_chr_5	10279231	G/A	--	AATTTGCAAAACAATACGACTATATTACCTCCTTTGATAATGTATGCTAAAAACAATATG[G/A]TCTATATATTTTTGTTGTGTCCACCTGTGATTTTCTTTTCCAATACAAAGTTGTTGTCAT	INTERGENIC	--
Ca_LG_510279258	Ca_chr_5	10279258	G/T	--	CCTCCTTTGATAATGTATGCTAAAAACAATATGTCTATATATTTTTGTTGTGTCCACCTG[G/T]TGATTTTCTTTTCCAATACAAAGTTGTTGTCATACGTAATAGAGATTTTCAATCATGCTT	INTERGENIC	--
Ca_LG_510279260	Ca_chr_5	10279260	G/A	--	TCCTTTGATAATGTATGCTAAAAACAATATGTCTATATATTTTTGTTGTGTCCACCTGTG[G/A]ATTTTCTTTTCCAATACAAAGTTGTTGTCATACGTAATAGAGATTTTCAATCATGCTTTG	INTERGENIC	--
Ca_LG_510279268	Ca_chr_5	10279268	T/C	--	TAATGTATGCTAAAAACAATATGTCTATATATTTTTGTTGTGTCCACCTGTGATTTTCTT[T/C]TTCCAATACAAAGTTGTTGTCATACGTAATAGAGATTTTCAATCATGCTTTGCTTATTCA	INTERGENIC	--
Ca_LG_510279282	Ca_chr_5	10279282	T/A	--	AACAATATGTCTATATATTTTTGTTGTGTCCACCTGTGATTTTCTTTTCCAATACAAAGT[T/A]TGTTGTCATACGTAATAGAGATTTTCAATCATGCTTTGCTTATTCAATCAACAATTATTT	INTERGENIC	--
Ca_LG_510279458	Ca_chr_5	10279458	G/A	--	TCCTATGTTGATGTTGTTGCAAAATACCCCCTTAAATTTTATACATCTTTAAATAAATTG[G/A]AACATTGTATCTTTTACTTTTTTTATAAATATATTGTATCTCTCTAATCTTATTTATAAG	INTERGENIC	--
Ca_LG_510279469	Ca_chr_5	10279469	C/T	--	TGTTGTTGCAAAATACCCCCTTAAATTTTATACATCTTTAAATAAATTGAACATTGTATC[C/T]TTTTACTTTTTTTATAAATATATTGTATCTCTCTAATCTTATTTATAAGTAAAAGTTGTT	INTERGENIC	--
Ca_LG_510279491	Ca_chr_5	10279491	A/T	--	AAATTTTATACATCTTTAAATAAATTGAACATTGTATCTTTTACTTTTTTTATAAATATA[A/T]TTGTATCTCTCTAATCTTATTTATAAGTAAAAGTTGTTAAGTTTCTTAAACAAATTTTTT	INTERGENIC	--
Ca_LG_510279500	Ca_chr_5	10279500	C/G	--	ACATCTTTAAATAAATTGAACATTGTATCTTTTACTTTTTTTATAAATATATTGTATCTC[C/G]TCTAATCTTATTTATAAGTAAAAGTTGTTAAGTTTCTTAAACAAATTTTTTCATTTTAAA	INTERGENIC	--
Ca_LG_510279517	Ca_chr_5	10279517	A/C	--	GAACATTGTATCTTTTACTTTTTTTATAAATATATTGTATCTCTCTAATCTTATTTATAA[A/C]GTAAAAGTTGTTAAGTTTCTTAAACAAATTTTTTCATTTTAAATTATAGTCATCGTTATA	INTERGENIC	--
Ca_LG_510279566	Ca_chr_5	10279566	G/A	--	CTTATTTATAAGTAAAAGTTGTTAAGTTTCTTAAACAAATTTTTTCATTTTAAATTATAG[G/A]TCATCGTTATAACTTACTTTTGTTACTTAAATATATGGTTTAATTATTAATTAAAATTAT	INTERGENIC	--
Ca_LG_510279571	Ca_chr_5	10279571	C/T	--	TTATAAGTAAAAGTTGTTAAGTTTCTTAAACAAATTTTTTCATTTTAAATTATAGTCATC[C/T]GTTATAACTTACTTTTGTTACTTAAATATATGGTTTAATTATTAATTAAAATTATATTTT	INTERGENIC	--
Ca_LG_510279579	Ca_chr_5	10279579	C/T	--	AAAAGTTGTTAAGTTTCTTAAACAAATTTTTTCATTTTAAATTATAGTCATCGTTATAAC[C/T]TTACTTTTGTTACTTAAATATATGGTTTAATTATTAATTAAAATTATATTTTTGTATTTA	INTERGENIC	--
Ca_LG_510279587	Ca_chr_5	10279587	T/C	--	TTAAGTTTCTTAAACAAATTTTTTCATTTTAAATTATAGTCATCGTTATAACTTACTTTT[T/C]GTTACTTAAATATATGGTTTAATTATTAATTAAAATTATATTTTTGTATTTAAATTATTG	INTERGENIC	--
Ca_LG_510279604	Ca_chr_5	10279604	G/A	--	ATTTTTTCATTTTAAATTATAGTCATCGTTATAACTTACTTTTGTTACTTAAATATATGG[G/A]TTTAATTATTAATTAAAATTATATTTTTGTATTTAAATTATTGTTGCTTTTTCACATTCT	INTERGENIC	--
Ca_LG_510279622	Ca_chr_5	10279622	A/T	--	ATAGTCATCGTTATAACTTACTTTTGTTACTTAAATATATGGTTTAATTATTAATTAAAA[A/T]TTATATTTTTGTATTTAAATTATTGTTGCTTTTTCACATTCTTTACAATCTCAATATTAA	INTERGENIC	--
Ca_LG_510279654	Ca_chr_5	10279654	T/A	--	AAATATATGGTTTAATTATTAATTAAAATTATATTTTTGTATTTAAATTATTGTTGCTTT[T/A]TTCACATTCTTTACAATCTCAATATTAAAAAGTTAGTAAGTTTGTACATGGAGCTTTTCC	INTERGENIC	--
Ca_LG_510279677	Ca_chr_5	10279677	T/C	--	TAAAATTATATTTTTGTATTTAAATTATTGTTGCTTTTTCACATTCTTTACAATCTCAAT[T/C]ATTAAAAAGTTAGTAAGTTTGTACATGGAGCTTTTCCACCCAAATTAGTGACATATTTGT	INTERGENIC	--
Ca_LG_510279681	Ca_chr_5	10279681	A/T	--	ATTATATTTTTGTATTTAAATTATTGTTGCTTTTTCACATTCTTTACAATCTCAATATTA[A/T]AAAAGTTAGTAAGTTTGTACATGGAGCTTTTCCACCCAAATTAGTGACATATTTGTAACA	INTERGENIC	--
Ca_LG_510279704	Ca_chr_5	10279704	G/A	--	TTGTTGCTTTTTCACATTCTTTACAATCTCAATATTAAAAAGTTAGTAAGTTTGTACATG[G/A]GAGCTTTTCCACCCAAATTAGTGACATATTTGTAACATTTTTTGTCATTCACCTTTTTCA	INTERGENIC	--
Ca_LG_510279706	Ca_chr_5	10279706	A/G	--	GTTGCTTTTTCACATTCTTTACAATCTCAATATTAAAAAGTTAGTAAGTTTGTACATGGA[A/G]GCTTTTCCACCCAAATTAGTGACATATTTGTAACATTTTTTGTCATTCACCTTTTTCAAG	INTERGENIC	--
Ca_LG_510280764	Ca_chr_5	10280764	G/A	--	ATGAAATATTTGTTTGTTATTAATTTTATAATTTTTTTTAAAAAAAAATGATACTAAATG[G/A]TTAAACAAGTTTAAACGATTTTTTTTTCGAAATAAAATAGTGAAAAGAAAAATATATAGA	INTERGENIC	--
Ca_LG_510280921	Ca_chr_5	10280921	A/G	--	AATACTAATTATAAATATAACCCTCTTTTAAACATTCTTTTTTTTTAAATTTAATAAATA[A/G]AAGAAATAAAATTTATTTTTAAAACTAATTAGCACAAACAAAAAAAAACTACTATAACTT	INTERGENIC	--
Ca_LG_510280935	Ca_chr_5	10280935	T/C	--	ATATAACCCTCTTTTAAACATTCTTTTTTTTTAAATTTAATAAATAAAGAAATAAAATTT[T/C]ATTTTTAAAACTAATTAGCACAAACAAAAAAAAACTACTATAACTTAAAATAAATAATAT	INTERGENIC	--
Ca_LG_510281073	Ca_chr_5	10281073	G/C	--	GTCCATCATTAAAATAGAATTATTATAATTAAATGAAATAAATACTTAAAATAGAGAACG[G/C]GAACAAAAATTTCATCCACCACACAAATATATTATTAAACCAATTCATACTAACTAGCAA	INTERGENIC	--
Ca_LG_510281183	Ca_chr_5	10281183	T/A	--	TAACTAGCAATATTATCACTAAAATGGAATACAATTAACAAACAGTTGGCGTGCGTGAGT[T/A]TGTGTGTATAGCTTGTATTAAGCTTACAGACAAAACAGATAAATTTCAAAAGGGCAGCAA	INTERGENIC	--
Ca_LG_510281196	Ca_chr_5	10281196	T/G	--	TATCACTAAAATGGAATACAATTAACAAACAGTTGGCGTGCGTGAGTTGTGTGTATAGCT[T/G]TGTATTAAGCTTACAGACAAAACAGATAAATTTCAAAAGGGCAGCAAATTTCAAAATCTC	INTERGENIC	--
Ca_LG_510281238	Ca_chr_5	10281238	C/T	--	TGAGTTGTGTGTATAGCTTGTATTAAGCTTACAGACAAAACAGATAAATTTCAAAAGGGC[C/T]AGCAAATTTCAAAATCTCTTAGTAAAACAAGTTTCAGCGTAGCAACAAACAGATCTCATA	INTERGENIC	--
Ca_LG_510281261	Ca_chr_5	10281261	T/C	--	TAAGCTTACAGACAAAACAGATAAATTTCAAAAGGGCAGCAAATTTCAAAATCTCTTAGT[T/C]AAAACAAGTTTCAGCGTAGCAACAAACAGATCTCATACATCAGAAATTATTCACAAACAA	INTERGENIC	--
Ca_LG_510281293	Ca_chr_5	10281293	C/T	--	AGGGCAGCAAATTTCAAAATCTCTTAGTAAAACAAGTTTCAGCGTAGCAACAAACAGATC[C/T]TCATACATCAGAAATTATTCACAAACAAGATAATAACCACGCATAATCTCAGCCAAAACT	INTERGENIC	--
Ca_LG_510281294	Ca_chr_5	10281294	T/C	--	GGGCAGCAAATTTCAAAATCTCTTAGTAAAACAAGTTTCAGCGTAGCAACAAACAGATCT[T/C]CATACATCAGAAATTATTCACAAACAAGATAATAACCACGCATAATCTCAGCCAAAACTC	INTERGENIC	--
Ca_LG_510281322	Ca_chr_5	10281322	G/A	--	AAACAAGTTTCAGCGTAGCAACAAACAGATCTCATACATCAGAAATTATTCACAAACAAG[G/A]ATAATAACCACGCATAATCTCAGCCAAAACTCATTCATATCTAACAAAACAAAATTTCAA	INTERGENIC	--
Ca_LG_510281436	Ca_chr_5	10281436	G/T	--	TTTCAACCTTCAATATTATACAACTTTGAACAAGACAACAAAAAATGAGAAACTACCCTG[G/T]TCCATATGTTGTTGTTAGAATTGGCTTGAAGGCTACGATTGATGGGAAGCAATCTGATGG	INTERGENIC	--
Ca_LG_510281472	Ca_chr_5	10281472	C/T	--	AACAAAAAATGAGAAACTACCCTGTCCATATGTTGTTGTTAGAATTGGCTTGAAGGCTAC[C/T]GATTGATGGGAAGCAATCTGATGGTAGATCTTTTTTCTTTGTGGTAACTCTCTCTTTCTA	INTERGENIC	--
Ca_LG_510281556	Ca_chr_5	10281556	T/C	--	TAGATCTTTTTTCTTTGTGGTAACTCTCTCTTTCTATTTTTTTTTAGAAACAGCAAAAGT[T/C]AAGAAATGAAAATCTCCAAATTTTTATCTTGTGATTGTTTTTCTGATCCCTTTGTTTTGA	INTERGENIC	--
Ca_LG_510281574	Ca_chr_5	10281574	A/C	--	GGTAACTCTCTCTTTCTATTTTTTTTTAGAAACAGCAAAAGTAAGAAATGAAAATCTCCA[A/C]AATTTTTATCTTGTGATTGTTTTTCTGATCCCTTTGTTTTGATTTTTTCTTCCAATATAT	INTERGENIC	--
Ca_LG_510281784	Ca_chr_5	10281784	T/C	--	TACAATTAAGGGGAAGGGTTATGTTCATCATATAAGTTCTGGATTTTACACTGGTTTGGT[T/C]AACCACATCAAGCAAACTGATATAATTAAGGGAAGGAGGAGCTGGTCTATTTGGTTGAGT	INTERGENIC	--
Ca_LG_510281807	Ca_chr_5	10281807	T/C	--	TTCATCATATAAGTTCTGGATTTTACACTGGTTTGGTAACCACATCAAGCAAACTGATAT[T/C]AATTAAGGGAAGGAGGAGCTGGTCTATTTGGTTGAGTATTCAAGATGATAAAATTAATAC	INTERGENIC	--
Ca_LG_510281833	Ca_chr_5	10281833	A/T	--	ACTGGTTTGGTAACCACATCAAGCAAACTGATATAATTAAGGGAAGGAGGAGCTGGTCTA[A/T]TTTGGTTGAGTATTCAAGATGATAAAATTAATACCATTTTTAGATTGAAAAATAATAAAA	INTERGENIC	--
Ca_LG_510281917	Ca_chr_5	10281917	C/T	--	AAATTAATACCATTTTTAGATTGAAAAATAATAAAATTAAAATAAATGAAGAGATAGAGC[C/T]GGGGAGAAAGGACGTGAAGCAGTAAACATGGTTCTGCACACGACACAAGTGCACCAAAAC	INTERGENIC	--
Ca_LG_510281967	Ca_chr_5	10281967	T/C	--	GAGATAGAGCGGGGAGAAAGGACGTGAAGCAGTAAACATGGTTCTGCACACGACACAAGT[T/C]GCACCAAAACCTGTAAAAGCAGAGTGGGACTTCCTTTTGCATTGTTTTATTTTGTTTTGT	INTERGENIC	--
Ca_LG_510282007	Ca_chr_5	10282007	C/T	--	GTTCTGCACACGACACAAGTGCACCAAAACCTGTAAAAGCAGAGTGGGACTTCCTTTTGC[C/T]ATTGTTTTATTTTGTTTTGTTTATTTTGTTGTATATTTAATGTTAAATGTATTACGATCT	INTERGENIC	--
Ca_LG_510282063	Ca_chr_5	10282063	G/A	--	TTGCATTGTTTTATTTTGTTTTGTTTATTTTGTTGTATATTTAATGTTAAATGTATTACG[G/A]ATCTTTAGAAAGACAAATATACTTTTTATTTGAATTATCTTTATTTGATGGACAAAATTG	INTERGENIC	--
Ca_LG_510282071	Ca_chr_5	10282071	G/C	--	TTTTATTTTGTTTTGTTTATTTTGTTGTATATTTAATGTTAAATGTATTACGATCTTTAG[G/C]AAAGACAAATATACTTTTTATTTGAATTATCTTTATTTGATGGACAAAATTGAGGTATTA	INTERGENIC	--
Ca_LG_510282190	Ca_chr_5	10282190	T/C	--	ACAGCTGCCCCTATTTAATTGTCTTTTTATTTGATAAAAAAATAATTAAATATAAGGACT[T/C]TAAATTTTGTACAATTGTGAAAGTAAATTAATTTCTAATGTAGGAGAAAACAAAAAAATT	INTERGENIC	--
Ca_LG_510282226	Ca_chr_5	10282226	T/G	--	AAAAAATAATTAAATATAAGGACTTAAATTTTGTACAATTGTGAAAGTAAATTAATTTCT[T/G]AATGTAGGAGAAAACAAAAAAATTGTTGATTTAAAAAACGAAAGCATATAAAAGAAGTTG	INTERGENIC	--
Ca_LG_510282274	Ca_chr_5	10282274	A/G	--	AAATTAATTTCTAATGTAGGAGAAAACAAAAAAATTGTTGATTTAAAAAACGAAAGCATA[A/G]TAAAAGAAGTTGGTGATTGGCAGAAATAAAAAAAAAAAAAAGACCATATTTGAAATGATG	INTERGENIC	--
Ca_LG_510282297	Ca_chr_5	10282297	G/A	--	AAACAAAAAAATTGTTGATTTAAAAAACGAAAGCATATAAAAGAAGTTGGTGATTGGCAG[G/A]AAATAAAAAAAAAAAAAAGACCATATTTGAAATGATGATCAACTGTTGAGCGACACAAGA	INTERGENIC	--
Ca_LG_510282341	Ca_chr_5	10282341	T/G	--	AGTTGGTGATTGGCAGAAATAAAAAAAAAAAAAAGACCATATTTGAAATGATGATCAACT[T/G]GTTGAGCGACACAAGATAAAAGCATGATCGTCTTCGGATTGGTTACCGATGCGTAGATCG	INTERGENIC	--
Ca_LG_510282352	Ca_chr_5	10282352	A/T	--	GGCAGAAATAAAAAAAAAAAAAAGACCATATTTGAAATGATGATCAACTGTTGAGCGACA[A/T]CAAGATAAAAGCATGATCGTCTTCGGATTGGTTACCGATGCGTAGATCGATATATAGATA	INTERGENIC	--
Ca_LG_510282673	Ca_chr_5	10282673	A/G	--	GATGCGTAGATCGACATAAATAAAATAACAAACAAATTTTAGAAGGTAAAATAAAAGGAA[A/G]ATAAATTTGTTTTTAAAGGAAACATGTATATGGTAATTGCAATGTAAACGTATAATGAAT	INTERGENIC	--
Ca_LG_510282796	Ca_chr_5	10282796	A/G	--	GTGATACAAAAGTTGTTGAATATAAATAAGATATACACATAAGATATGCATGATATAAGA[A/G]ATTTGTTGACTATATGTAAAATATGAGTGAAGATGCATAGACCATGTATGACTATTTGAA	INTERGENIC	--
Ca_LG_510282798	Ca_chr_5	10282798	T/G	--	GATACAAAAGTTGTTGAATATAAATAAGATATACACATAAGATATGCATGATATAAGAAT[T/G]TTGTTGACTATATGTAAAATATGAGTGAAGATGCATAGACCATGTATGACTATTTGAAAA	INTERGENIC	--
Ca_LG_510282928	Ca_chr_5	10282928	G/A	--	GCATGCAATTGAGATAAATTCTCTTCTTTTTTTTTTAATTATATATTTTTTGTTTCCCCG[G/A]ATCCTTATGTGACTTTATACAAGATTCAACAAATCAATGAAGATAACACTCGTTCTTCGC	INTERGENIC	--
Ca_LG_510282944	Ca_chr_5	10282944	T/C	--	AATTCTCTTCTTTTTTTTTTAATTATATATTTTTTGTTTCCCCGATCCTTATGTGACTTT[T/C]ATACAAGATTCAACAAATCAATGAAGATAACACTCGTTCTTCGCATAATGATTTTAATAT	INTERGENIC	--
Ca_LG_510282959	Ca_chr_5	10282959	A/G	--	TTTTTAATTATATATTTTTTGTTTCCCCGATCCTTATGTGACTTTATACAAGATTCAACA[A/G]AATCAATGAAGATAACACTCGTTCTTCGCATAATGATTTTAATATATTTTGTGTAATCAC	INTERGENIC	--
Ca_LG_510283193	Ca_chr_5	10283193	A/T	--	TATTTAAGATTATTTTTTTTTTTTTTATATTTTCATATATTTCAAATTCCCATATTTATA[A/T]ATCATAAAATAACATTTTTTTTAAAAACGTTAGAACAAACAACAATGAGACTACATTTGT	INTERGENIC	--
Ca_LG_510290993	Ca_chr_5	10290993	C/A	--	CATTCATATCTAACAAAACAAAATTTCAACCTTCAATATTATACAACTTTGAACAAGACC[C/A]ACAAAGAATGAGAAAATACCCTGTCCGTATGTTGTTGTTAGAACTGGCTTGAAGGCTACG	INTERGENIC	--
Ca_LG_510291016	Ca_chr_5	10291016	G/T	--	TTTCAACCTTCAATATTATACAACTTTGAACAAGACCACAAAGAATGAGAAAATACCCTG[G/T]TCCGTATGTTGTTGTTAGAACTGGCTTGAAGGCTACGATTGATGGGAAGCAATCTGATGG	INTERGENIC	--
Ca_LG_510291052	Ca_chr_5	10291052	C/T	--	CACAAAGAATGAGAAAATACCCTGTCCGTATGTTGTTGTTAGAACTGGCTTGAAGGCTAC[C/T]GATTGATGGGAAGCAATCTGATGGTAGATCTTCTTTTTTATCTGTGGTAACACTCTCTCT	INTERGENIC	--
Ca_LG_510291140	Ca_chr_5	10291140	T/C	--	TCTTCTTTTTTATCTGTGGTAACACTCTCTCTTTCTATTTTTTTTAGAAACAGCAAAAGT[T/C]AAGAAATGAAAATCTCTCAATTTTTATCTTGTGATTGTTTTTCTGATCCTTTTGATTTTT	INTERGENIC	--
Ca_LG_510291362	Ca_chr_5	10291362	A/T	--	GGTTATGTTCATCATATAAGTTCTGGATTTTACACAGGTTTGGAAGGAGGAGCTGGTCTA[A/T]TTTGATTGAGTATTCAAAATGATAAAATTAATACATTTTTAGATTAAAAAATAATAAAAT	INTERGENIC	--
Ca_LG_510291408	Ca_chr_5	10291408	A/G	--	GAGGAGCTGGTCTATTTGATTGAGTATTCAAAATGATAAAATTAATACATTTTTAGATTA[A/G]AAAAATAATAAAATTAAAATAAATGAAGAGATAGAGTGGGGAGAAAGGACGTGAAGTAGT	INTERGENIC	--
Ca_LG_510291465	Ca_chr_5	10291465	T/C	--	TTAAAAAATAATAAAATTAAAATAAATGAAGAGATAGAGTGGGGAGAAAGGACGTGAAGT[T/C]AGTAAACATGGTTGACTGCACACGGCACAAGCGCACCAAAACCTGTAAAAGCAGAGTGGG	INTERGENIC	--
Ca_LG_510291480	Ca_chr_5	10291480	A/G	--	ATTAAAATAAATGAAGAGATAGAGTGGGGAGAAAGGACGTGAAGTAGTAAACATGGTTGA[A/G]CTGCACACGGCACAAGCGCACCAAAACCTGTAAAAGCAGAGTGGGACTTCCTTTTGCATT	INTERGENIC	--
Ca_LG_510291495	Ca_chr_5	10291495	A/C	--	GAGATAGAGTGGGGAGAAAGGACGTGAAGTAGTAAACATGGTTGACTGCACACGGCACAA[A/C]GCGCACCAAAACCTGTAAAAGCAGAGTGGGACTTCCTTTTGCATTGTTTTATTTTGTTTT	INTERGENIC	--
Ca_LG_510291537	Ca_chr_5	10291537	C/T	--	TGACTGCACACGGCACAAGCGCACCAAAACCTGTAAAAGCAGAGTGGGACTTCCTTTTGC[C/T]ATTGTTTTATTTTGTTTTGTTTTTTTGTTATATATTTAATGTTAAATGTATTACAATCTT	INTERGENIC	--
Ca_LG_510291557	Ca_chr_5	10291557	T/C	--	GCACCAAAACCTGTAAAAGCAGAGTGGGACTTCCTTTTGCATTGTTTTATTTTGTTTTGT[T/C]TTTTTTGTTATATATTTAATGTTAAATGTATTACAATCTTTACAAAGACAAATATACTTT	INTERGENIC	--
Ca_LG_510291567	Ca_chr_5	10291567	A/G	--	CTGTAAAAGCAGAGTGGGACTTCCTTTTGCATTGTTTTATTTTGTTTTGTTTTTTTGTTA[A/G]TATATTTAATGTTAAATGTATTACAATCTTTACAAAGACAAATATACTTTTTATTTGAAT	INTERGENIC	--
Ca_LG_510291736	Ca_chr_5	10291736	T/C	--	TTTGCTTTTTTTCTTTCTTTTACTTAACTAATTAATAGTATTTTTATTGTTCTAATGCAT[T/C]TTTTGAATAAATGTATTTAAGTTTTTCAATGCATATAAAATACTTCAATAATTCCTTTTA	INTERGENIC	--
Ca_LG_510291791	Ca_chr_5	10291791	C/T	--	TGCATTTTTGAATAAATGTATTTAAGTTTTTCAATGCATATAAAATACTTCAATAATTCC[C/T]TTTTAAATTTTTAGATGTAGTTTTTTTCTTTCTTTAATTGTAATGTTGTAAACATTCTTC	INTERGENIC	--
Ca_LG_510291833	Ca_chr_5	10291833	A/T	--	AAATACTTCAATAATTCCTTTTAAATTTTTAGATGTAGTTTTTTTCTTTCTTTAATTGTA[A/T]ATGTTGTAAACATTCTTCTTTAATTTGACTTATCAAACAAAAAATATTGAAATGCAAAAT	INTERGENIC	--
Ca_LG_510292010	Ca_chr_5	10292010	C/G	--	AATTATTAATTTTCTTTTTCAAATTTGGTGTTTAATGTTGGACTCTTTATTTTTCTCAAC[C/G]TATTCTTCAACATTCTCTTTTATGGTAATCATATATTAGTGATATTATCAAAATTTATGC	INTERGENIC	--
Ca_LG_510292015	Ca_chr_5	10292015	C/T	--	TTAATTTTCTTTTTCAAATTTGGTGTTTAATGTTGGACTCTTTATTTTTCTCAACTATTC[C/T]TTCAACATTCTCTTTTATGGTAATCATATATTAGTGATATTATCAAAATTTATGCCACCC	INTERGENIC	--
Ca_LG_510292028	Ca_chr_5	10292028	T/A	--	TCAAATTTGGTGTTTAATGTTGGACTCTTTATTTTTCTCAACTATTCTTCAACATTCTCT[T/A]TTTATGGTAATCATATATTAGTGATATTATCAAAATTTATGCCACCCTTAGCACTTCTCT	INTERGENIC	--
Ca_LG_510292090	Ca_chr_5	10292090	A/T	--	TATGGTAATCATATATTAGTGATATTATCAAAATTTATGCCACCCTTAGCACTTCTCTAA[A/T]TTAAAAAGGAATGTACACTTTTTTGTAGAAAAAATAAACATTTCACATTTTTATTTTGAC	INTERGENIC	--
Ca_LG_510292155	Ca_chr_5	10292155	T/C	--	AAGGAATGTACACTTTTTTGTAGAAAAAATAAACATTTCACATTTTTATTTTGACATTTT[T/C]ATTTTATATTCTTCTCTTTTCTTATTAGTCATTATCTCATATTATTTTGATGATGATATT	INTERGENIC	--
Ca_LG_510292325	Ca_chr_5	10292325	C/T	--	TGTACTTTTTCTTCTTTGATAAGAAATGAAACTTATAAGTCTAAGACAATTTTTTGGTAC[C/T]TGAGGTAAATTCCTTCTTTGATTATGTATGCTAAAAATAATATATCTATTTTCATTGTGT	INTERGENIC	--
Ca_LG_510292369	Ca_chr_5	10292369	A/G	--	GACAATTTTTTGGTACTGAGGTAAATTCCTTCTTTGATTATGTATGCTAAAAATAATATA[A/G]TCTATTTTCATTGTGTTTGTATCTTTGATTTTCTCTTCCAACCCAAAAGTTGTTGTTACA	INTERGENIC	--
Ca_LG_510292435	Ca_chr_5	10292435	C/T	--	TTCATTGTGTTTGTATCTTTGATTTTCTCTTCCAACCCAAAAGTTGTTGTTACACCTAAC[C/T]AGAGATTTTCAGTCAAGTTACGTTCAATAAATAATTGTTTGGAGAGATTAGATTAATAAA	INTERGENIC	--
Ca_LG_510292447	Ca_chr_5	10292447	G/T	--	GTATCTTTGATTTTCTCTTCCAACCCAAAAGTTGTTGTTACACCTAACAGAGATTTTCAG[G/T]TCAAGTTACGTTCAATAAATAATTGTTTGGAGAGATTAGATTAATAAATAAAAAAGTAAC	INTERGENIC	--
Ca_LG_510292457	Ca_chr_5	10292457	G/A	--	TTTTCTCTTCCAACCCAAAAGTTGTTGTTACACCTAACAGAGATTTTCAGTCAAGTTACG[G/A]TTCAATAAATAATTGTTTGGAGAGATTAGATTAATAAATAAAAAAGTAACATAGCTCTAT	INTERGENIC	--
Ca_LG_510292467	Ca_chr_5	10292467	T/C	--	CAACCCAAAAGTTGTTGTTACACCTAACAGAGATTTTCAGTCAAGTTACGTTCAATAAAT[T/C]AATTGTTTGGAGAGATTAGATTAATAAATAAAAAAGTAACATAGCTCTATTGTTGTACAT	INTERGENIC	--
Ca_LG_510292471	Ca_chr_5	10292471	T/A	--	CCAAAAGTTGTTGTTACACCTAACAGAGATTTTCAGTCAAGTTACGTTCAATAAATAATT[T/A]GTTTGGAGAGATTAGATTAATAAATAAAAAAGTAACATAGCTCTATTGTTGTACATGTGT	INTERGENIC	--
Ca_LG_510292571	Ca_chr_5	10292571	T/A	--	CTCTATTGTTGTACATGTGTTTTATGTTGATGTTGTGAAATATCAACTTATAGAAAATGT[T/A]ATAACCAATTTGTTTGTTAATATTACATATATTTCTTTTTTTTTGAAAGATATATAAAGT	INTERGENIC	--
Ca_LG_510292721	Ca_chr_5	10292721	G/A	--	TTGTAGTATTTTATATTTTTATTATAATACTTTTTAAAGAATTTTTAAAATAAAGTTTCG[G/A]GATGAAAGATTGGTTTAAATAGTTGATCTTAAAATATTATTTTAAATATTTCATCTATTT	INTERGENIC	--
Ca_LG_510292733	Ca_chr_5	10292733	G/A	--	ATATTTTTATTATAATACTTTTTAAAGAATTTTTAAAATAAAGTTTCGGATGAAAGATTG[G/A]GTTTAAATAGTTGATCTTAAAATATTATTTTAAATATTTCATCTATTTGCTATAATTTTT	INTERGENIC	--
Ca_LG_510292795	Ca_chr_5	10292795	C/T	--	TTAAATAGTTGATCTTAAAATATTATTTTAAATATTTCATCTATTTGCTATAATTTTTTC[C/T]AGATAATAAGATTTAAAAACATAATTAAAATAAAAAATTATTTTAAAAAATTGTTCATAC	INTERGENIC	--
Ca_LG_510292805	Ca_chr_5	10292805	G/A	--	GATCTTAAAATATTATTTTAAATATTTCATCTATTTGCTATAATTTTTTCAGATAATAAG[G/A]ATTTAAAAACATAATTAAAATAAAAAATTATTTTAAAAAATTGTTCATACAAATCATTTT	INTERGENIC	--
Ca_LG_510292815	Ca_chr_5	10292815	C/A	--	TATTATTTTAAATATTTCATCTATTTGCTATAATTTTTTCAGATAATAAGATTTAAAAAC[C/A]ATAATTAAAATAAAAAATTATTTTAAAAAATTGTTCATACAAATCATTTTAAAAAGATAC	INTERGENIC	--
Ca_LG_510292902	Ca_chr_5	10292902	G/A	--	AAATTGTTCATACAAATCATTTTAAAAAGATACTTTTTAAATAAATAAAAAACATGATTG[G/A]TTATCATGTTAAATTATCTCATAATCCAAGTTATTATCCCATAATCCAAATTATTGAAAA	INTERGENIC	--
Ca_LG_510292925	Ca_chr_5	10292925	A/T	--	AAAAAGATACTTTTTAAATAAATAAAAAACATGATTGTTATCATGTTAAATTATCTCATA[A/T]ATCCAAGTTATTATCCCATAATCCAAATTATTGAAAATTATAATTACTTTTTCTTTTAAT	INTERGENIC	--
Ca_LG_510292966	Ca_chr_5	10292966	T/A	--	CATGTTAAATTATCTCATAATCCAAGTTATTATCCCATAATCCAAATTATTGAAAATTAT[T/A]AATTACTTTTTCTTTTAATGAATAACAAACGAGTTTAAAATAATTGAAGTTCTTATTAGA	INTERGENIC	--
Ca_LG_510293001	Ca_chr_5	10293001	T/C	--	CATAATCCAAATTATTGAAAATTATAATTACTTTTTCTTTTAATGAATAACAAACGAGTT[T/C]TAAAATAATTGAAGTTCTTATTAGAATATAAAATTAGAATTACTTTTTAAAAATTATATA	INTERGENIC	--
Ca_LG_510293020	Ca_chr_5	10293020	T/G	--	AATTATAATTACTTTTTCTTTTAATGAATAACAAACGAGTTTAAAATAATTGAAGTTCTT[T/G]ATTAGAATATAAAATTAGAATTACTTTTTAAAAATTATATAACTTTAATTGCTTGATCGT	INTERGENIC	--
Ca_LG_510293034	Ca_chr_5	10293034	A/G	--	TTTCTTTTAATGAATAACAAACGAGTTTAAAATAATTGAAGTTCTTATTAGAATATAAAA[A/G]TTAGAATTACTTTTTAAAAATTATATAACTTTAATTGCTTGATCGTGTAATAAAATATTG	INTERGENIC	--
Ca_LG_510293042	Ca_chr_5	10293042	T/C	--	AATGAATAACAAACGAGTTTAAAATAATTGAAGTTCTTATTAGAATATAAAATTAGAATT[T/C]ACTTTTTAAAAATTATATAACTTTAATTGCTTGATCGTGTAATAAAATATTGGACATTAG	INTERGENIC	--
Ca_LG_510293065	Ca_chr_5	10293065	T/C	--	ATAATTGAAGTTCTTATTAGAATATAAAATTAGAATTACTTTTTAAAAATTATATAACTT[T/C]TAATTGCTTGATCGTGTAATAAAATATTGGACATTAGATATGCATATTGCGTGTTATTGG	INTERGENIC	--
Ca_LG_510293070	Ca_chr_5	10293070	T/A	--	TGAAGTTCTTATTAGAATATAAAATTAGAATTACTTTTTAAAAATTATATAACTTTAATT[T/A]GCTTGATCGTGTAATAAAATATTGGACATTAGATATGCATATTGCGTGTTATTGGAGCGG	INTERGENIC	--
Ca_LG_510293076	Ca_chr_5	10293076	A/T	--	TCTTATTAGAATATAAAATTAGAATTACTTTTTAAAAATTATATAACTTTAATTGCTTGA[A/T]TCGTGTAATAAAATATTGGACATTAGATATGCATATTGCGTGTTATTGGAGCGGAACGAT	INTERGENIC	--
Ca_LG_510293132	Ca_chr_5	10293132	A/G	--	TTGATCGTGTAATAAAATATTGGACATTAGATATGCATATTGCGTGTTATTGGAGCGGAA[A/G]CGATTAAAACATCATTCTAATTTATTTTTTTCAGAAAAAAAAAATATATATAGATTTTAT	INTERGENIC	--
Ca_LG_510293138	Ca_chr_5	10293138	A/T	--	GTGTAATAAAATATTGGACATTAGATATGCATATTGCGTGTTATTGGAGCGGAACGATTA[A/T]AAACATCATTCTAATTTATTTTTTTCAGAAAAAAAAAATATATATAGATTTTATTTGATT	INTERGENIC	--
Ca_LG_510293178	Ca_chr_5	10293178	A/G	--	TTATTGGAGCGGAACGATTAAAACATCATTCTAATTTATTTTTTTCAGAAAAAAAAAATA[A/G]TATATAGATTTTATTTGATTTAGTAAAGTTTTTGTGACCTATTTAAAATTATTATACAGG	INTERGENIC	--
Ca_LG_510293193	Ca_chr_5	10293193	T/A	--	GATTAAAACATCATTCTAATTTATTTTTTTCAGAAAAAAAAAATATATATAGATTTTATT[T/A]TGATTTAGTAAAGTTTTTGTGACCTATTTAAAATTATTATACAGGACAAATAATTCACTA	INTERGENIC	--
Ca_LG_510293231	Ca_chr_5	10293231	T/C	--	AAAAATATATATAGATTTTATTTGATTTAGTAAAGTTTTTGTGACCTATTTAAAATTATT[T/C]ATACAGGACAAATAATTCACTAGAAAGAAATGGTCAAACAATAACGATAAAACGTTTTTG	INTERGENIC	--
Ca_LG_510293239	Ca_chr_5	10293239	A/G	--	ATATAGATTTTATTTGATTTAGTAAAGTTTTTGTGACCTATTTAAAATTATTATACAGGA[A/G]CAAATAATTCACTAGAAAGAAATGGTCAAACAATAACGATAAAACGTTTTTGACAAAAAA	INTERGENIC	--
Ca_LG_510293240	Ca_chr_5	10293240	C/A	--	TATAGATTTTATTTGATTTAGTAAAGTTTTTGTGACCTATTTAAAATTATTATACAGGAC[C/A]AAATAATTCACTAGAAAGAAATGGTCAAACAATAACGATAAAACGTTTTTGACAAAAAAA	INTERGENIC	--
Ca_LG_510293284	Ca_chr_5	10293284	C/A	--	AATTATTATACAGGACAAATAATTCACTAGAAAGAAATGGTCAAACAATAACGATAAAAC[C/A]GTTTTTGACAAAAAAAAACTATAACGCAATGGTTTTTTTAGTCGCTTAATTTAAGGATTG	INTERGENIC	--
Ca_LG_510293444	Ca_chr_5	10293444	C/G	--	TGATTTTAGGATTGATTTCACAAAAAAAACAAAAAAAATTTAAAACTATGGATCAGATTC[C/G]ATCTGAATAAATAAAATCTGTAAGATTAGATTTTTAAAAAGATTCTACAAAATCATTCCG	INTERGENIC	--
Ca_LG_510293446	Ca_chr_5	10293446	T/A	--	ATTTTAGGATTGATTTCACAAAAAAAACAAAAAAAATTTAAAACTATGGATCAGATTCAT[T/A]CTGAATAAATAAAATCTGTAAGATTAGATTTTTAAAAAGATTCTACAAAATCATTCCGTT	INTERGENIC	--
Ca_LG_510293447	Ca_chr_5	10293447	C/T	--	TTTTAGGATTGATTTCACAAAAAAAACAAAAAAAATTTAAAACTATGGATCAGATTCATC[C/T]TGAATAAATAAAATCTGTAAGATTAGATTTTTAAAAAGATTCTACAAAATCATTCCGTTT	INTERGENIC	--
Ca_LG_510293464	Ca_chr_5	10293464	G/A	--	CAAAAAAAACAAAAAAAATTTAAAACTATGGATCAGATTCATCTGAATAAATAAAATCTG[G/A]TAAGATTAGATTTTTAAAAAGATTCTACAAAATCATTCCGTTTTCTAATTTCTAATCACA	INTERGENIC	--
Ca_LG_510293473	Ca_chr_5	10293473	G/A	--	CAAAAAAAATTTAAAACTATGGATCAGATTCATCTGAATAAATAAAATCTGTAAGATTAG[G/A]ATTTTTAAAAAGATTCTACAAAATCATTCCGTTTTCTAATTTCTAATCACAAATCCAATT	INTERGENIC	--
Ca_LG_510293602	Ca_chr_5	10293602	G/A	--	TTATTCGTATTTAACGACCTCAGTTTCAACTCATTGAAACCCATTTTTATTTAATTTGGG[G/A]CAATTAATTCAACGGTTTAAATTTGTGTCTTCCTAACCCGACAATGAGTTCTACTATGCT	INTERGENIC	--
Ca_LG_510293639	Ca_chr_5	10293639	C/T	--	AACCCATTTTTATTTAATTTGGGCAATTAATTCAACGGTTTAAATTTGTGTCTTCCTAAC[C/T]CCGACAATGAGTTCTACTATGCTTGTAATTTGTTTTGGTCTTATGTCTATTCAAAAAATT	INTERGENIC	--
Ca_LG_510293644	Ca_chr_5	10293644	C/T	--	ATTTTTATTTAATTTGGGCAATTAATTCAACGGTTTAAATTTGTGTCTTCCTAACCCGAC[C/T]AATGAGTTCTACTATGCTTGTAATTTGTTTTGGTCTTATGTCTATTCAAAAAATTCTTAT	INTERGENIC	--
Ca_LG_510293654	Ca_chr_5	10293654	T/C	--	AATTTGGGCAATTAATTCAACGGTTTAAATTTGTGTCTTCCTAACCCGACAATGAGTTCT[T/C]ACTATGCTTGTAATTTGTTTTGGTCTTATGTCTATTCAAAAAATTCTTATCTAATTTTTA	INTERGENIC	--
Ca_LG_510293678	Ca_chr_5	10293678	T/C	--	TTAAATTTGTGTCTTCCTAACCCGACAATGAGTTCTACTATGCTTGTAATTTGTTTTGGT[T/C]CTTATGTCTATTCAAAAAATTCTTATCTAATTTTTAAACTGTTTATTAAAGAGAATGGTC	INTERGENIC	--
Ca_LG_510293689	Ca_chr_5	10293689	T/C	--	TCTTCCTAACCCGACAATGAGTTCTACTATGCTTGTAATTTGTTTTGGTCTTATGTCTAT[T/C]TCAAAAAATTCTTATCTAATTTTTAAACTGTTTATTAAAGAGAATGGTCTAATTTTTGAA	INTERGENIC	--
Ca_LG_510293733	Ca_chr_5	10293733	A/G	--	TTGGTCTTATGTCTATTCAAAAAATTCTTATCTAATTTTTAAACTGTTTATTAAAGAGAA[A/G]TGGTCTAATTTTTGAATTAAATACTATTTATTTAAGTGTTATATTTTATTACAGTTTTGT	INTERGENIC	--
Ca_LG_510293749	Ca_chr_5	10293749	A/G	--	TCAAAAAATTCTTATCTAATTTTTAAACTGTTTATTAAAGAGAATGGTCTAATTTTTGAA[A/G]TTAAATACTATTTATTTAAGTGTTATATTTTATTACAGTTTTGTATAATAAATCTATATA	INTERGENIC	--
Ca_LG_510293769	Ca_chr_5	10293769	G/A	--	TTTTAAACTGTTTATTAAAGAGAATGGTCTAATTTTTGAATTAAATACTATTTATTTAAG[G/A]TGTTATATTTTATTACAGTTTTGTATAATAAATCTATATAATGGAAGATTATATTTAAGA	INTERGENIC	--
Ca_LG_510293771	Ca_chr_5	10293771	G/T	--	TTAAACTGTTTATTAAAGAGAATGGTCTAATTTTTGAATTAAATACTATTTATTTAAGTG[G/T]TTATATTTTATTACAGTTTTGTATAATAAATCTATATAATGGAAGATTATATTTAAGATG	INTERGENIC	--
Ca_LG_510293781	Ca_chr_5	10293781	A/G	--	TATTAAAGAGAATGGTCTAATTTTTGAATTAAATACTATTTATTTAAGTGTTATATTTTA[A/G]TTACAGTTTTGTATAATAAATCTATATAATGGAAGATTATATTTAAGATGAATTTAATTT	INTERGENIC	--
Ca_LG_510293785	Ca_chr_5	10293785	C/T	--	AAAGAGAATGGTCTAATTTTTGAATTAAATACTATTTATTTAAGTGTTATATTTTATTAC[C/T]AGTTTTGTATAATAAATCTATATAATGGAAGATTATATTTAAGATGAATTTAATTTAAAT	INTERGENIC	--
Ca_LG_510293793	Ca_chr_5	10293793	T/C	--	TGGTCTAATTTTTGAATTAAATACTATTTATTTAAGTGTTATATTTTATTACAGTTTTGT[T/C]ATAATAAATCTATATAATGGAAGATTATATTTAAGATGAATTTAATTTAAATTTTTTATA	INTERGENIC	--
Ca_LG_510293803	Ca_chr_5	10293803	C/T	--	TTTGAATTAAATACTATTTATTTAAGTGTTATATTTTATTACAGTTTTGTATAATAAATC[C/T]TATATAATGGAAGATTATATTTAAGATGAATTTAATTTAAATTTTTTATATTTATTAAAT	INTERGENIC	--
Ca_LG_510293808	Ca_chr_5	10293808	T/A	--	ATTAAATACTATTTATTTAAGTGTTATATTTTATTACAGTTTTGTATAATAAATCTATAT[T/A]AATGGAAGATTATATTTAAGATGAATTTAATTTAAATTTTTTATATTTATTAAATATAAT	INTERGENIC	--
Ca_LG_510293817	Ca_chr_5	10293817	A/G	--	TATTTATTTAAGTGTTATATTTTATTACAGTTTTGTATAATAAATCTATATAATGGAAGA[A/G]TTATATTTAAGATGAATTTAATTTAAATTTTTTATATTTATTAAATATAATTTTTTTGAG	INTERGENIC	--
Ca_LG_510293822	Ca_chr_5	10293822	A/C	--	ATTTAAGTGTTATATTTTATTACAGTTTTGTATAATAAATCTATATAATGGAAGATTATA[A/C]TTTAAGATGAATTTAATTTAAATTTTTTATATTTATTAAATATAATTTTTTTGAGTTAAA	INTERGENIC	--
Ca_LG_510293827	Ca_chr_5	10293827	A/T	--	AGTGTTATATTTTATTACAGTTTTGTATAATAAATCTATATAATGGAAGATTATATTTAA[A/T]GATGAATTTAATTTAAATTTTTTATATTTATTAAATATAATTTTTTTGAGTTAAATACTA	INTERGENIC	--
Ca_LG_510293887	Ca_chr_5	10293887	A/C	--	GATGAATTTAATTTAAATTTTTTATATTTATTAAATATAATTTTTTTGAGTTAAATACTA[A/C]AAAAATGATAATTATGCACAATTTTTTTTTTTAATATTTTAAAAATAGTAAGTAGTTTAC	INTERGENIC	--
Ca_LG_510293939	Ca_chr_5	10293939	G/A	--	AAATACTAAAAAATGATAATTATGCACAATTTTTTTTTTTAATATTTTAAAAATAGTAAG[G/A]TAGTTTACGAATAAATAAATGAAGCACTACTGCTACAAAATTATGGTAGGTTATTTGGTG	INTERGENIC	--
Ca_LG_510293943	Ca_chr_5	10293943	T/C	--	ACTAAAAAATGATAATTATGCACAATTTTTTTTTTTAATATTTTAAAAATAGTAAGTAGT[T/C]TTACGAATAAATAAATGAAGCACTACTGCTACAAAATTATGGTAGGTTATTTGGTGTTTG	INTERGENIC	--
Ca_LG_510293948	Ca_chr_5	10293948	G/A	--	AAAATGATAATTATGCACAATTTTTTTTTTTAATATTTTAAAAATAGTAAGTAGTTTACG[G/A]AATAAATAAATGAAGCACTACTGCTACAAAATTATGGTAGGTTATTTGGTGTTTGGGACA	INTERGENIC	--
Ca_LG_510293964	Ca_chr_5	10293964	C/T	--	ACAATTTTTTTTTTTAATATTTTAAAAATAGTAAGTAGTTTACGAATAAATAAATGAAGC[C/T]ACTACTGCTACAAAATTATGGTAGGTTATTTGGTGTTTGGGACATAGAGTGTACACATAA	INTERGENIC	--
Ca_LG_510293968	Ca_chr_5	10293968	A/G	--	TTTTTTTTTTTAATATTTTAAAAATAGTAAGTAGTTTACGAATAAATAAATGAAGCACTA[A/G]CTGCTACAAAATTATGGTAGGTTATTTGGTGTTTGGGACATAGAGTGTACACATAATTGA	INTERGENIC	--
Ca_LG_510293972	Ca_chr_5	10293972	C/T	--	TTTTTTTAATATTTTAAAAATAGTAAGTAGTTTACGAATAAATAAATGAAGCACTACTGC[C/T]TACAAAATTATGGTAGGTTATTTGGTGTTTGGGACATAGAGTGTACACATAATTGATACA	INTERGENIC	--
Ca_LG_510293994	Ca_chr_5	10293994	T/G	--	GTAAGTAGTTTACGAATAAATAAATGAAGCACTACTGCTACAAAATTATGGTAGGTTATT[T/G]TGGTGTTTGGGACATAGAGTGTACACATAATTGATACATGATGAATGACATTTGACTATT	INTERGENIC	--
Ca_LG_510293998	Ca_chr_5	10293998	T/C	--	GTAGTTTACGAATAAATAAATGAAGCACTACTGCTACAAAATTATGGTAGGTTATTTGGT[T/C]GTTTGGGACATAGAGTGTACACATAATTGATACATGATGAATGACATTTGACTATTGTTC	INTERGENIC	--
Ca_LG_510294010	Ca_chr_5	10294010	A/T	--	TAAATAAATGAAGCACTACTGCTACAAAATTATGGTAGGTTATTTGGTGTTTGGGACATA[A/T]GAGTGTACACATAATTGATACATGATGAATGACATTTGACTATTGTTCAAACCATTTACA	INTERGENIC	--
Ca_LG_510294017	Ca_chr_5	10294017	A/C	--	ATGAAGCACTACTGCTACAAAATTATGGTAGGTTATTTGGTGTTTGGGACATAGAGTGTA[A/C]CACATAATTGATACATGATGAATGACATTTGACTATTGTTCAAACCATTTACATAGGTTA	INTERGENIC	--
Ca_LG_510294021	Ca_chr_5	10294021	A/G	--	AGCACTACTGCTACAAAATTATGGTAGGTTATTTGGTGTTTGGGACATAGAGTGTACACA[A/G]TAATTGATACATGATGAATGACATTTGACTATTGTTCAAACCATTTACATAGGTTATTCA	INTERGENIC	--
Ca_LG_510294022	Ca_chr_5	10294022	T/G	--	GCACTACTGCTACAAAATTATGGTAGGTTATTTGGTGTTTGGGACATAGAGTGTACACAT[T/G]AATTGATACATGATGAATGACATTTGACTATTGTTCAAACCATTTACATAGGTTATTCAA	INTERGENIC	--
Ca_LG_510294029	Ca_chr_5	10294029	T/G	--	TGCTACAAAATTATGGTAGGTTATTTGGTGTTTGGGACATAGAGTGTACACATAATTGAT[T/G]ACATGATGAATGACATTTGACTATTGTTCAAACCATTTACATAGGTTATTCAAAATTTTA	INTERGENIC	--
Ca_LG_510294034	Ca_chr_5	10294034	G/A	--	CAAAATTATGGTAGGTTATTTGGTGTTTGGGACATAGAGTGTACACATAATTGATACATG[G/A]ATGAATGACATTTGACTATTGTTCAAACCATTTACATAGGTTATTCAAAATTTTATATTT	INTERGENIC	--
Ca_LG_510294044	Ca_chr_5	10294044	A/C	--	GTAGGTTATTTGGTGTTTGGGACATAGAGTGTACACATAATTGATACATGATGAATGACA[A/C]TTTGACTATTGTTCAAACCATTTACATAGGTTATTCAAAATTTTATATTTATATTTTAAG	INTERGENIC	--
Ca_LG_510294108	Ca_chr_5	10294108	T/A	--	ACTATTGTTCAAACCATTTACATAGGTTATTCAAAATTTTATATTTATATTTTAAGTCTT[T/A]ACTTATTAAAAAAATTTAAAAGATAAATAATTATTAATTGTGATAAGGTTGTAAAAAGTT	INTERGENIC	--
Ca_LG_510294152	Ca_chr_5	10294152	T/C	--	TTATATTTTAAGTCTTACTTATTAAAAAAATTTAAAAGATAAATAATTATTAATTGTGAT[T/C]AAGGTTGTAAAAAGTTATATAGATCTATAAGATAATTGTGTTTTGTATAATTTGATATAT	INTERGENIC	--
Ca_LG_510294156	Ca_chr_5	10294156	G/A	--	ATTTTAAGTCTTACTTATTAAAAAAATTTAAAAGATAAATAATTATTAATTGTGATAAGG[G/A]TTGTAAAAAGTTATATAGATCTATAAGATAATTGTGTTTTGTATAATTTGATATATAATG	INTERGENIC	--
Ca_LG_510294161	Ca_chr_5	10294161	A/G	--	AAGTCTTACTTATTAAAAAAATTTAAAAGATAAATAATTATTAATTGTGATAAGGTTGTA[A/G]AAAAGTTATATAGATCTATAAGATAATTGTGTTTTGTATAATTTGATATATAATGAAATG	INTERGENIC	--
Ca_LG_510294166	Ca_chr_5	10294166	G/A	--	TTACTTATTAAAAAAATTTAAAAGATAAATAATTATTAATTGTGATAAGGTTGTAAAAAG[G/A]TTATATAGATCTATAAGATAATTGTGTTTTGTATAATTTGATATATAATGAAATGACATA	INTERGENIC	--
Ca_LG_510294190	Ca_chr_5	10294190	G/A	--	ATAAATAATTATTAATTGTGATAAGGTTGTAAAAAGTTATATAGATCTATAAGATAATTG[G/A]TGTTTTGTATAATTTGATATATAATGAAATGACATATGCTAGTAGATATGTTAATTAATA	INTERGENIC	--
Ca_LG_510294199	Ca_chr_5	10294199	A/G	--	TATTAATTGTGATAAGGTTGTAAAAAGTTATATAGATCTATAAGATAATTGTGTTTTGTA[A/G]TAATTTGATATATAATGAAATGACATATGCTAGTAGATATGTTAATTAATATAGATATTC	INTERGENIC	--
Ca_LG_510294218	Ca_chr_5	10294218	A/G	--	GTAAAAAGTTATATAGATCTATAAGATAATTGTGTTTTGTATAATTTGATATATAATGAA[A/G]ATGACATATGCTAGTAGATATGTTAATTAATATAGATATTCTGCTACGTTTTTGTAATCT	INTERGENIC	--
Ca_LG_510294297	Ca_chr_5	10294297	C/T	--	ATGTTAATTAATATAGATATTCTGCTACGTTTTTGTAATCTTGGGTTTTATAATCGGTGC[C/T]ATTTTATGAGTTTGAATTATTTTTATAAGTTGAATTGTAATTGTTGGGCTATTATTATCG	INTERGENIC	--
Ca_LG_510294324	Ca_chr_5	10294324	A/G	--	CGTTTTTGTAATCTTGGGTTTTATAATCGGTGCATTTTATGAGTTTGAATTATTTTTATA[A/G]AGTTGAATTGTAATTGTTGGGCTATTATTATCGAAATGTATGTTTGAGTCTAATATGTGA	INTERGENIC	--
Ca_LG_510294346	Ca_chr_5	10294346	C/T	--	ATAATCGGTGCATTTTATGAGTTTGAATTATTTTTATAAGTTGAATTGTAATTGTTGGGC[C/T]TATTATTATCGAAATGTATGTTTGAGTCTAATATGTGAATGTGACGTGCTAACTGTGCAT	INTERGENIC	--
Ca_LG_510294354	Ca_chr_5	10294354	A/G	--	TGCATTTTATGAGTTTGAATTATTTTTATAAGTTGAATTGTAATTGTTGGGCTATTATTA[A/G]TCGAAATGTATGTTTGAGTCTAATATGTGAATGTGACGTGCTAACTGTGCATCTTTTCTT	INTERGENIC	--
Ca_LG_510294392	Ca_chr_5	10294392	G/A	--	TGTAATTGTTGGGCTATTATTATCGAAATGTATGTTTGAGTCTAATATGTGAATGTGACG[G/A]TGCTAACTGTGCATCTTTTCTTGTTATATGAATTAATGTGATCAAATAATATGCATATGC	INTERGENIC	--
Ca_LG_510294399	Ca_chr_5	10294399	C/A	--	GTTGGGCTATTATTATCGAAATGTATGTTTGAGTCTAATATGTGAATGTGACGTGCTAAC[C/A]TGTGCATCTTTTCTTGTTATATGAATTAATGTGATCAAATAATATGCATATGCAAATTAG	INTERGENIC	--
Ca_LG_510294440	Ca_chr_5	10294440	A/G	--	GTGAATGTGACGTGCTAACTGTGCATCTTTTCTTGTTATATGAATTAATGTGATCAAATA[A/G]ATATGCATATGCAAATTAGTTAGTGTAGATCTTCATTAGATTGTTATGTGTATATGGACA	INTERGENIC	--
Ca_LG_510294452	Ca_chr_5	10294452	C/T	--	TGCTAACTGTGCATCTTTTCTTGTTATATGAATTAATGTGATCAAATAATATGCATATGC[C/T]AAATTAGTTAGTGTAGATCTTCATTAGATTGTTATGTGTATATGGACAAAAAATGTATTT	INTERGENIC	--
Ca_LG_510294454	Ca_chr_5	10294454	A/G	--	CTAACTGTGCATCTTTTCTTGTTATATGAATTAATGTGATCAAATAATATGCATATGCAA[A/G]ATTAGTTAGTGTAGATCTTCATTAGATTGTTATGTGTATATGGACAAAAAATGTATTTTA	INTERGENIC	--
Ca_LG_510294500	Ca_chr_5	10294500	A/T	--	ATATGCATATGCAAATTAGTTAGTGTAGATCTTCATTAGATTGTTATGTGTATATGGACA[A/T]AAAAATGTATTTTATCAAATTTTTTAATTATTAAAATTGCATTTTTTTTATTAGGCTTAA	INTERGENIC	--
Ca_LG_510294507	Ca_chr_5	10294507	G/T	--	TATGCAAATTAGTTAGTGTAGATCTTCATTAGATTGTTATGTGTATATGGACAAAAAATG[G/T]TATTTTATCAAATTTTTTAATTATTAAAATTGCATTTTTTTTATTAGGCTTAATTTAAGA	INTERGENIC	--
Ca_LG_510294877	Ca_chr_5	10294877	A/G	--	ATTTACAACTTAAAATCTTATATACAATACACAATATTGTACTTTTTAGTTCAAGATCTA[A/G]CTGAGTAAATTAAAATGGTTGGTGAGTTTGTGTAATCATAAAAGTAATGTATTTGAAGAT	INTERGENIC	--
Ca_LG_510294880	Ca_chr_5	10294880	G/A	--	TACAACTTAAAATCTTATATACAATACACAATATTGTACTTTTTAGTTCAAGATCTACTG[G/A]AGTAAATTAAAATGGTTGGTGAGTTTGTGTAATCATAAAAGTAATGTATTTGAAGATTGT	INTERGENIC	--
Ca_LG_510294894	Ca_chr_5	10294894	G/A	--	TTATATACAATACACAATATTGTACTTTTTAGTTCAAGATCTACTGAGTAAATTAAAATG[G/A]GTTGGTGAGTTTGTGTAATCATAAAAGTAATGTATTTGAAGATTGTTGAATTTACGATCT	INTERGENIC	--
Ca_LG_510294914	Ca_chr_5	10294914	C/T	--	TGTACTTTTTAGTTCAAGATCTACTGAGTAAATTAAAATGGTTGGTGAGTTTGTGTAATC[C/T]ATAAAAGTAATGTATTTGAAGATTGTTGAATTTACGATCTGTTTTAGCTATCTATTTGAA	INTERGENIC	--
Ca_LG_510294953	Ca_chr_5	10294953	C/T	--	GGTTGGTGAGTTTGTGTAATCATAAAAGTAATGTATTTGAAGATTGTTGAATTTACGATC[C/T]TGTTTTAGCTATCTATTTGAAACTTGTTGAATTTATTTATATATTTGAAAATTATTAAAT	INTERGENIC	--
Ca_LG_510294954	Ca_chr_5	10294954	T/G	--	GTTGGTGAGTTTGTGTAATCATAAAAGTAATGTATTTGAAGATTGTTGAATTTACGATCT[T/G]GTTTTAGCTATCTATTTGAAACTTGTTGAATTTATTTATATATTTGAAAATTATTAAATT	INTERGENIC	--
Ca_LG_510295022	Ca_chr_5	10295022	T/G	--	TATCTATTTGAAACTTGTTGAATTTATTTATATATTTGAAAATTATTAAATTTATTATTT[T/G]TGTGAGAGATTGTTGAATTTTTTAAAGAATTGAATGATGTGATTAAAATTTTATAATTTG	INTERGENIC	--
Ca_LG_510295089	Ca_chr_5	10295089	C/A	--	GATTGTTGAATTTTTTAAAGAATTGAATGATGTGATTAAAATTTTATAATTTGTAACATC[C/A]TAAGTATTAAATATATTTTTATTCATTTAAATTATCATAGTTGTTACTTATTTTTCTCCC	INTERGENIC	--
Ca_LG_510295158	Ca_chr_5	10295158	C/A	--	AATATATTTTTATTCATTTAAATTATCATAGTTGTTACTTATTTTTCTCCCATAAAATAC[C/A]GTAACGTGTCATTATTGTATAACCCAATCCAACTCATCCGTTAGGTTTGAGTTAAATTAT	INTERGENIC	--
Ca_LG_510295159	Ca_chr_5	10295159	G/A	--	ATATATTTTTATTCATTTAAATTATCATAGTTGTTACTTATTTTTCTCCCATAAAATACG[G/A]TAACGTGTCATTATTGTATAACCCAATCCAACTCATCCGTTAGGTTTGAGTTAAATTATA	INTERGENIC	--
Ca_LG_510295160	Ca_chr_5	10295160	T/G	--	TATATTTTTATTCATTTAAATTATCATAGTTGTTACTTATTTTTCTCCCATAAAATACGT[T/G]AACGTGTCATTATTGTATAACCCAATCCAACTCATCCGTTAGGTTTGAGTTAAATTATAA	INTERGENIC	--
Ca_LG_510295168	Ca_chr_5	10295168	C/T	--	TATTCATTTAAATTATCATAGTTGTTACTTATTTTTCTCCCATAAAATACGTAACGTGTC[C/T]ATTATTGTATAACCCAATCCAACTCATCCGTTAGGTTTGAGTTAAATTATAAAAAGATAC	INTERGENIC	--
Ca_LG_510295176	Ca_chr_5	10295176	T/C	--	TAAATTATCATAGTTGTTACTTATTTTTCTCCCATAAAATACGTAACGTGTCATTATTGT[T/C]ATAACCCAATCCAACTCATCCGTTAGGTTTGAGTTAAATTATAAAAAGATACAAATTTAA	INTERGENIC	--
Ca_LG_510295245	Ca_chr_5	10295245	G/C	--	TCCAACTCATCCGTTAGGTTTGAGTTAAATTATAAAAAGATACAAATTTAAAACTCAACG[G/C]AAATCCAAATATAATGGATCGAGTATTAGATTTTATCAAAATGGGCCCAATGCAATGATG	INTERGENIC	--
Ca_LG_510295246	Ca_chr_5	10295246	A/T	--	CCAACTCATCCGTTAGGTTTGAGTTAAATTATAAAAAGATACAAATTTAAAACTCAACGA[A/T]AATCCAAATATAATGGATCGAGTATTAGATTTTATCAAAATGGGCCCAATGCAATGATGG	INTERGENIC	--
Ca_LG_510295251	Ca_chr_5	10295251	C/T	--	TCATCCGTTAGGTTTGAGTTAAATTATAAAAAGATACAAATTTAAAACTCAACGAAATCC[C/T]AAATATAATGGATCGAGTATTAGATTTTATCAAAATGGGCCCAATGCAATGATGGTAAAC	INTERGENIC	--
Ca_LG_510295300	Ca_chr_5	10295300	A/G	--	CAACGAAATCCAAATATAATGGATCGAGTATTAGATTTTATCAAAATGGGCCCAATGCAA[A/G]TGATGGTAAACCTCTAATAAATATAGGTAAATAGTTACTGCTCCGAATATCTCTCACTTT	INTERGENIC	--
Ca_LG_510295302	Ca_chr_5	10295302	G/C	--	ACGAAATCCAAATATAATGGATCGAGTATTAGATTTTATCAAAATGGGCCCAATGCAATG[G/C]ATGGTAAACCTCTAATAAATATAGGTAAATAGTTACTGCTCCGAATATCTCTCACTTTCT	INTERGENIC	--
Ca_LG_510295313	Ca_chr_5	10295313	T/C	--	ATATAATGGATCGAGTATTAGATTTTATCAAAATGGGCCCAATGCAATGATGGTAAACCT[T/C]CTAATAAATATAGGTAAATAGTTACTGCTCCGAATATCTCTCACTTTCTCTTATTTCACT	INTERGENIC	--
Ca_LG_510295548	Ca_chr_5	10295548	T/A	--	TTCTATTTTGATCGGAGTATTGACGTATGCATTTATTTTTGTGTGTTTAATTTTGATGAT[T/A]AGGTTACTTTTTCAAACCCACAAACTCTAGTAACATTTAGATTCACAAGGTTTTTATAAC	INTERGENIC	--
Ca_LG_510295597	Ca_chr_5	10295597	G/T	--	ATTTTGATGATAGGTTACTTTTTCAAACCCACAAACTCTAGTAACATTTAGATTCACAAG[G/T]GTTTTTATAACTGAGTTTAGATAGAAATTATAAAATAACAAAAAAGTAAATAAAAATATG	INTERGENIC	--
Ca_LG_510295709	Ca_chr_5	10295709	A/G	--	AAAATATGTTAAATAATGAGAGAATTGTTCATACATCAAATTATATATATATAAGATTTA[A/G]TATAGTTAATGAGTATCAACTAGTATAATTAACTAATTAAACCTAATTTCTAAGCTTAGA	INTERGENIC	--
Ca_LG_510295803	Ca_chr_5	10295803	A/G	--	AATTAAACCTAATTTCTAAGCTTAGAAACTACAAAAAAAGAAAAGTCGAAAATACATCTA[A/G]CTACAAATAATATGAAATATCGACTAAAATTTTATTTAACAATTCTATTGGTGTCTTGAA	INTERGENIC	--
Ca_LG_510295844	Ca_chr_5	10295844	A/T	--	AAAGTCGAAAATACATCTACTACAAATAATATGAAATATCGACTAAAATTTTATTTAACA[A/T]ATTCTATTGGTGTCTTGAAAAATCTTTATAATGTGAAAATGTGAAAAAATATTGTCGATG	INTERGENIC	--
Ca_LG_510295893	Ca_chr_5	10295893	A/T	--	TTTATTTAACAATTCTATTGGTGTCTTGAAAAATCTTTATAATGTGAAAATGTGAAAAAA[A/T]TATTGTCGATGGTTGAAACTGTAATCGCCAATGAAAAATAATATTGCCGATGGTTGAAAC	INTERGENIC	--
Ca_LG_510295974	Ca_chr_5	10295974	A/T	--	TAATCGCCAATGAAAAATAATATTGCCGATGGTTGAAACTGCATAACTCAAAATTATGAA[A/T]TTTGATAGTTGTCGCGTTAATATGACGGAGAATTGCATTTAAAAAAAACATAATAAAACC	INTERGENIC	--
Ca_LG_510295987	Ca_chr_5	10295987	C/T	--	AAAATAATATTGCCGATGGTTGAAACTGCATAACTCAAAATTATGAATTTGATAGTTGTC[C/T]GCGTTAATATGACGGAGAATTGCATTTAAAAAAAACATAATAAAACCTTGGTGTCTTAAC	INTERGENIC	--
Ca_LG_510296000	Ca_chr_5	10296000	C/T	--	CGATGGTTGAAACTGCATAACTCAAAATTATGAATTTGATAGTTGTCGCGTTAATATGAC[C/T]GGAGAATTGCATTTAAAAAAAACATAATAAAACCTTGGTGTCTTAACATAAATCTCTAAC	INTERGENIC	--
Ca_LG_510296312	Ca_chr_5	10296312	G/A	Ca_12475.1	TGTTTTTGATTTTAGATGCCAAGTATTAAACCAAATATTCCATCAGAAAAAGACTCAGAG[G/A]CTATTTGTTGAAACTGATCCAACAGGAAGATATGGAAGATACAACGAACTTCTTGGATCA	SYNONYMOUS_CODING	Probable_serine/threonine--protein_kinase_WNK11
Ca_LG_510296871	Ca_chr_5	10296871	G/T	Ca_12475.1	AGTTATTAACAAATGAAAGCAAGAAAAATAGAAATTTTTTTCAATTGTTATGATGTTATG[G/T]AAATTTGAATTCACTTTTTATGTATTCAACATCTCAATTATGATGTGTTTGTTTTAATGT	INTRON	Probable_serine/threonine--protein_kinase_WNK11
Ca_LG_510296872	Ca_chr_5	10296872	A/G	Ca_12475.1	GTTATTAACAAATGAAAGCAAGAAAAATAGAAATTTTTTTCAATTGTTATGATGTTATGA[A/G]AATTTGAATTCACTTTTTATGTATTCAACATCTCAATTATGATGTGTTTGTTTTAATGTA	INTRON	Probable_serine/threonine--protein_kinase_WNK11
Ca_LG_510296926	Ca_chr_5	10296926	T/C	Ca_12475.1	TTATGAAATTTGAATTCACTTTTTATGTATTCAACATCTCAATTATGATGTGTTTGTTTT[T/C]AATGTATATTAGGTTAAGATTGGTGACTTAGGTTTGGCAGCAATTGTGGGAAAGAACCAT	INTRON	Probable_serine/threonine--protein_kinase_WNK11
Ca_LG_510296933	Ca_chr_5	10296933	T/A	Ca_12475.1	ATTTGAATTCACTTTTTATGTATTCAACATCTCAATTATGATGTGTTTGTTTTAATGTAT[T/A]ATTAGGTTAAGATTGGTGACTTAGGTTTGGCAGCAATTGTGGGAAAGAACCATTCAGCAC	INTRON	Probable_serine/threonine--protein_kinase_WNK11
Ca_LG_510297328	Ca_chr_5	10297328	A/G	Ca_12475.1	CTCAAAGATCCTTTCTTTGATGTGTTAGATGATGATGAAAATGATGACATTGTTGAGTTA[A/G]CTTATTTATTGAATCAAAATTGTGTTTAGGTTGATTATATCATGTTGATACATTTTATTT	SYNONYMOUS_CODING	Probable_serine/threonine--protein_kinase_WNK11
Ca_LG_510297379	Ca_chr_5	10297379	C/T	Ca_12475.1	GTTGAGTTACTTATTTATTGAATCAAAATTGTGTTTAGGTTGATTATATCATGTTGATAC[C/T]ATTTTATTTTTTCTGGTAAGATTTGATTTTCCACATTTTTTGGATGGTAAATCAAATTAG	DOWNSTREAM	Probable_serine/threonine--protein_kinase_WNK11
Ca_LG_510297499	Ca_chr_5	10297499	G/A	Ca_12475.1	GGTAGGATTTGATGACTATGAAATTTGATAAAGGTACATACATTTTTCTTTTATCAATAG[G/A]GTTATGTTTAGATGGTATTTGTATTTTGTTTTTGATAACTTTTTATGATAGTAAAAAGTT	DOWNSTREAM	Probable_serine/threonine--protein_kinase_WNK11
Ca_LG_510297573	Ca_chr_5	10297573	A/C	Ca_12475.1	GTATTTGTATTTTGTTTTTGATAACTTTTTATGATAGTAAAAAGTTGATTTTGATTTACA[A/C]ACATTTTTAGTTGGTAACTCAAGTTAGGGTAGGAATAATTGATAAAAGAAGTTATTTTAT	DOWNSTREAM	Probable_serine/threonine--protein_kinase_WNK11
Ca_LG_510297693	Ca_chr_5	10297693	T/C	Ca_12475.1	TTTATTTTTTACAAACAAAAATTTAGTTTTGATTTCTATGAAATTGAATAAGGGTGAAAT[T/C]ACCATCTACCCCACCTTTATTTATGTATTCCCCAAAAAAATAAAGGAAAATACTAAAATA	DOWNSTREAM	Probable_serine/threonine--protein_kinase_WNK11
Ca_LG_510297721	Ca_chr_5	10297721	T/C	Ca_12475.1	TTGATTTCTATGAAATTGAATAAGGGTGAAATACCATCTACCCCACCTTTATTTATGTAT[T/C]TCCCCAAAAAAATAAAGGAAAATACTAAAATACTCTAATATTTTATTTTCGGTACACAAT	DOWNSTREAM	Probable_serine/threonine--protein_kinase_WNK11
Ca_LG_510297739	Ca_chr_5	10297739	G/A	Ca_12475.1	AATAAGGGTGAAATACCATCTACCCCACCTTTATTTATGTATTCCCCAAAAAAATAAAGG[G/A]AAAATACTAAAATACTCTAATATTTTATTTTCGGTACACAATTTTCTTTCCGAAAAATTT	DOWNSTREAM	Probable_serine/threonine--protein_kinase_WNK11
Ca_LG_510297771	Ca_chr_5	10297771	C/T	Ca_12475.1	ATTTATGTATTCCCCAAAAAAATAAAGGAAAATACTAAAATACTCTAATATTTTATTTTC[C/T]GGTACACAATTTTCTTTCCGAAAAATTTAAAAAACAAATTCCGGTACTTTGAATTATTTT	DOWNSTREAM	Probable_serine/threonine--protein_kinase_WNK11
Ca_LG_510297785	Ca_chr_5	10297785	C/T	Ca_12475.1	CAAAAAAATAAAGGAAAATACTAAAATACTCTAATATTTTATTTTCGGTACACAATTTTC[C/T]TTTCCGAAAAATTTAAAAAACAAATTCCGGTACTTTGAATTATTTTGGTGTATTAATTAT	DOWNSTREAM	Probable_serine/threonine--protein_kinase_WNK11
Ca_LG_510297797	Ca_chr_5	10297797	T/C	Ca_12475.1	GGAAAATACTAAAATACTCTAATATTTTATTTTCGGTACACAATTTTCTTTCCGAAAAAT[T/C]TTAAAAAACAAATTCCGGTACTTTGAATTATTTTGGTGTATTAATTATTTAATGATGTAT	DOWNSTREAM	Probable_serine/threonine--protein_kinase_WNK11
Ca_LG_510297830	Ca_chr_5	10297830	T/A	Ca_12475.1	CGGTACACAATTTTCTTTCCGAAAAATTTAAAAAACAAATTCCGGTACTTTGAATTATTT[T/A]TGGTGTATTAATTATTTAATGATGTATTTATAGTGTATTAATTCTTAATTATTTATGATA	DOWNSTREAM	Probable_serine/threonine--protein_kinase_WNK11
Ca_LG_510297831	Ca_chr_5	10297831	T/C	Ca_12475.1	GGTACACAATTTTCTTTCCGAAAAATTTAAAAAACAAATTCCGGTACTTTGAATTATTTT[T/C]GGTGTATTAATTATTTAATGATGTATTTATAGTGTATTAATTCTTAATTATTTATGATAT	DOWNSTREAM	Probable_serine/threonine--protein_kinase_WNK11
Ca_LG_510297847	Ca_chr_5	10297847	T/C	Ca_12475.1	TCCGAAAAATTTAAAAAACAAATTCCGGTACTTTGAATTATTTTGGTGTATTAATTATTT[T/C]AATGATGTATTTATAGTGTATTAATTCTTAATTATTTATGATATATTATTAGTATTAAAA	DOWNSTREAM	Probable_serine/threonine--protein_kinase_WNK11
Ca_LG_510297854	Ca_chr_5	10297854	G/A	Ca_12475.1	AATTTAAAAAACAAATTCCGGTACTTTGAATTATTTTGGTGTATTAATTATTTAATGATG[G/A]TATTTATAGTGTATTAATTCTTAATTATTTATGATATATTATTAGTATTAAAAAAAAGGG	DOWNSTREAM	Probable_serine/threonine--protein_kinase_WNK11
Ca_LG_510297888	Ca_chr_5	10297888	A/G	Ca_12475.1	TTTGGTGTATTAATTATTTAATGATGTATTTATAGTGTATTAATTCTTAATTATTTATGA[A/G]TATATTATTAGTATTAAAAAAAAGGGTGTGTGAAGTATTCCGAAAATACCTTTGGTATCG	DOWNSTREAM	Probable_serine/threonine--protein_kinase_WNK11
Ca_LG_510297904	Ca_chr_5	10297904	A/T	Ca_12475.1	TTTAATGATGTATTTATAGTGTATTAATTCTTAATTATTTATGATATATTATTAGTATTA[A/T]AAAAAAAGGGTGTGTGAAGTATTCCGAAAATACCTTTGGTATCGGTGCATGTTTTATCCA	DOWNSTREAM	Probable_serine/threonine--protein_kinase_WNK11
Ca_LG_510298250	Ca_chr_5	10298250	A/G	Ca_12475.1	ATAAAAAATTAAGGATATAATTGACATTTTCATAAAATTATGGAGGTACAAATATAAAAA[A/G]TGGGGTACAGAATAAAACTTTATAGATGAACATGTGTCTACTAGACATAAATCGGTTCGA	DOWNSTREAM	Probable_serine/threonine--protein_kinase_WNK11
Ca_LG_510298304	Ca_chr_5	10298304	G/A	Ca_12475.1	TAAAAATGGGGTACAGAATAAAACTTTATAGATGAACATGTGTCTACTAGACATAAATCG[G/A]GTTCGATTCGGTTCAAATAATAATCCGGTAGACTAATTTATAAAACAGTTCGGTTTGATT	DOWNSTREAM	Probable_serine/threonine--protein_kinase_WNK11
Ca_LG_510298335	Ca_chr_5	10298335	G/A	Ca_12475.1	ATGAACATGTGTCTACTAGACATAAATCGGTTCGATTCGGTTCAAATAATAATCCGGTAG[G/A]ACTAATTTATAAAACAGTTCGGTTTGATTTTTTGAACTGAAAATCGATTAGTTCAGTTTT	DOWNSTREAM	Probable_serine/threonine--protein_kinase_WNK11
Ca_LG_510298449	Ca_chr_5	10298449	A/G	Ca_12475.1	AGTTTTTTCAAACTGAAAACTAGTTCGGTTCAATTTTCAAACGGTTCTAGTTCAGAACTA[A/G]AAGTTTGTCCACCGAAAAGTGTTTTAATTCTTGCGTAAATTTAGCAATAGAATTGGACAA	DOWNSTREAM	Probable_serine/threonine--protein_kinase_WNK11
Ca_LG_510298452	Ca_chr_5	10298452	G/C	Ca_12475.1	TTTTTCAAACTGAAAACTAGTTCGGTTCAATTTTCAAACGGTTCTAGTTCAGAACTAAAG[G/C]TTTGTCCACCGAAAAGTGTTTTAATTCTTGCGTAAATTTAGCAATAGAATTGGACAAATT	DOWNSTREAM	Probable_serine/threonine--protein_kinase_WNK11
Ca_LG_510298465	Ca_chr_5	10298465	A/G	Ca_12475.1	AAACTAGTTCGGTTCAATTTTCAAACGGTTCTAGTTCAGAACTAAAGTTTGTCCACCGAA[A/G]AAGTGTTTTAATTCTTGCGTAAATTTAGCAATAGAATTGGACAAATTTAAAAAACTTAGA	DOWNSTREAM	Probable_serine/threonine--protein_kinase_WNK11
Ca_LG_510298470	Ca_chr_5	10298470	G/A	Ca_12475.1	AGTTCGGTTCAATTTTCAAACGGTTCTAGTTCAGAACTAAAGTTTGTCCACCGAAAAGTG[G/A]TTTTAATTCTTGCGTAAATTTAGCAATAGAATTGGACAAATTTAAAAAACTTAGAACGTG	DOWNSTREAM	Probable_serine/threonine--protein_kinase_WNK11
Ca_LG_510298474	Ca_chr_5	10298474	T/C	Ca_12475.1	CGGTTCAATTTTCAAACGGTTCTAGTTCAGAACTAAAGTTTGTCCACCGAAAAGTGTTTT[T/C]AATTCTTGCGTAAATTTAGCAATAGAATTGGACAAATTTAAAAAACTTAGAACGTGAGAA	DOWNSTREAM	Probable_serine/threonine--protein_kinase_WNK11
Ca_LG_510298475	Ca_chr_5	10298475	A/G	Ca_12475.1	GGTTCAATTTTCAAACGGTTCTAGTTCAGAACTAAAGTTTGTCCACCGAAAAGTGTTTTA[A/G]ATTCTTGCGTAAATTTAGCAATAGAATTGGACAAATTTAAAAAACTTAGAACGTGAGAAT	DOWNSTREAM	Probable_serine/threonine--protein_kinase_WNK11
Ca_LG_510298514	Ca_chr_5	10298514	A/G	Ca_12475.1	TGTCCACCGAAAAGTGTTTTAATTCTTGCGTAAATTTAGCAATAGAATTGGACAAATTTA[A/G]AAAAACTTAGAACGTGAGAATCGGAGATCTTGTTAGTATTATTAGATAATGATCATCGTC	DOWNSTREAM	Probable_serine/threonine--protein_kinase_WNK11
Ca_LG_510298604	Ca_chr_5	10298604	C/T	Ca_12475.1	TGTTAGTATTATTAGATAATGATCATCGTCATTAAATAAAAGTAGCATTATAAAGTCAGC[C/T]GAGTAATTGTATAAATTATTTGATTATTTAATTTTATTATTTCATTTTGGAATTTTGGAG	DOWNSTREAM	Probable_serine/threonine--protein_kinase_WNK11
Ca_LG_510298613	Ca_chr_5	10298613	G/A	Ca_12475.1	TATTAGATAATGATCATCGTCATTAAATAAAAGTAGCATTATAAAGTCAGCGAGTAATTG[G/A]TATAAATTATTTGATTATTTAATTTTATTATTTCATTTTGGAATTTTGGAGGTAATAAAA	DOWNSTREAM	Probable_serine/threonine--protein_kinase_WNK11
Ca_LG_510298620	Ca_chr_5	10298620	T/A	Ca_12475.1	TAATGATCATCGTCATTAAATAAAAGTAGCATTATAAAGTCAGCGAGTAATTGTATAAAT[T/A]TATTTGATTATTTAATTTTATTATTTCATTTTGGAATTTTGGAGGTAATAAAATATTAAG	DOWNSTREAM	Probable_serine/threonine--protein_kinase_WNK11
Ca_LG_510298627	Ca_chr_5	10298627	A/G	Ca_12475.1	CATCGTCATTAAATAAAAGTAGCATTATAAAGTCAGCGAGTAATTGTATAAATTATTTGA[A/G]TTATTTAATTTTATTATTTCATTTTGGAATTTTGGAGGTAATAAAATATTAAGGTGAGTT	DOWNSTREAM	Probable_serine/threonine--protein_kinase_WNK11
Ca_LG_510298657	Ca_chr_5	10298657	T/C	Ca_12475.1	AGTCAGCGAGTAATTGTATAAATTATTTGATTATTTAATTTTATTATTTCATTTTGGAAT[T/C]TTTGGAGGTAATAAAATATTAAGGTGAGTTCAACGATGAATGAGGTCTAAAGTATATAGG	DOWNSTREAM	Probable_serine/threonine--protein_kinase_WNK11
Ca_LG_510298661	Ca_chr_5	10298661	G/T	Ca_12475.1	AGCGAGTAATTGTATAAATTATTTGATTATTTAATTTTATTATTTCATTTTGGAATTTTG[G/T]GAGGTAATAAAATATTAAGGTGAGTTCAACGATGAATGAGGTCTAAAGTATATAGGTATT	DOWNSTREAM	Probable_serine/threonine--protein_kinase_WNK11
Ca_LG_510298669	Ca_chr_5	10298669	T/C	Ca_12475.1	ATTGTATAAATTATTTGATTATTTAATTTTATTATTTCATTTTGGAATTTTGGAGGTAAT[T/C]AAAATATTAAGGTGAGTTCAACGATGAATGAGGTCTAAAGTATATAGGTATTGAAGTGAG	DOWNSTREAM	Probable_serine/threonine--protein_kinase_WNK11
Ca_LG_510298755	Ca_chr_5	10298755	C/T	Ca_12475.1	AATGAGGTCTAAAGTATATAGGTATTGAAGTGAGGCTTTTTATATTTTAATAAATAATAC[C/T]TTTGTTAAAATTATAGCAAAATACATTATATACTCTTTTAAGTTAAGTTGTATGAAAATA	DOWNSTREAM	Probable_serine/threonine--protein_kinase_WNK11
Ca_LG_510298766	Ca_chr_5	10298766	T/C	Ca_12475.1	AAGTATATAGGTATTGAAGTGAGGCTTTTTATATTTTAATAAATAATACTTTGTTAAAAT[T/C]TATAGCAAAATACATTATATACTCTTTTAAGTTAAGTTGTATGAAAATATCATGTTAGTC	DOWNSTREAM	Probable_serine/threonine--protein_kinase_WNK11
Ca_LG_510298771	Ca_chr_5	10298771	G/A	Ca_12475.1	TATAGGTATTGAAGTGAGGCTTTTTATATTTTAATAAATAATACTTTGTTAAAATTATAG[G/A]CAAAATACATTATATACTCTTTTAAGTTAAGTTGTATGAAAATATCATGTTAGTCTTTTA	DOWNSTREAM	Probable_serine/threonine--protein_kinase_WNK11
Ca_LG_510298801	Ca_chr_5	10298801	A/C	Ca_12475.1	TTAATAAATAATACTTTGTTAAAATTATAGCAAAATACATTATATACTCTTTTAAGTTAA[A/C]GTTGTATGAAAATATCATGTTAGTCTTTTAATACCGACTGCATTTCAACCATTTTTAGTC	DOWNSTREAM	Probable_serine/threonine--protein_kinase_WNK11
Ca_LG_510298806	Ca_chr_5	10298806	T/C	Ca_12475.1	AAATAATACTTTGTTAAAATTATAGCAAAATACATTATATACTCTTTTAAGTTAAGTTGT[T/C]ATGAAAATATCATGTTAGTCTTTTAATACCGACTGCATTTCAACCATTTTTAGTCAAAGA	DOWNSTREAM	Probable_serine/threonine--protein_kinase_WNK11
Ca_LG_510298808	Ca_chr_5	10298808	T/C	Ca_12475.1	ATAATACTTTGTTAAAATTATAGCAAAATACATTATATACTCTTTTAAGTTAAGTTGTAT[T/C]GAAAATATCATGTTAGTCTTTTAATACCGACTGCATTTCAACCATTTTTAGTCAAAGATT	DOWNSTREAM	Probable_serine/threonine--protein_kinase_WNK11
Ca_LG_510298809	Ca_chr_5	10298809	G/A	Ca_12475.1	TAATACTTTGTTAAAATTATAGCAAAATACATTATATACTCTTTTAAGTTAAGTTGTATG[G/A]AAAATATCATGTTAGTCTTTTAATACCGACTGCATTTCAACCATTTTTAGTCAAAGATTT	DOWNSTREAM	Probable_serine/threonine--protein_kinase_WNK11
Ca_LG_510298820	Ca_chr_5	10298820	G/T	Ca_12475.1	TAAAATTATAGCAAAATACATTATATACTCTTTTAAGTTAAGTTGTATGAAAATATCATG[G/T]TTAGTCTTTTAATACCGACTGCATTTCAACCATTTTTAGTCAAAGATTTTTAAAATTTTA	DOWNSTREAM	Probable_serine/threonine--protein_kinase_WNK11
Ca_LG_510298823	Ca_chr_5	10298823	A/T	Ca_12475.1	AATTATAGCAAAATACATTATATACTCTTTTAAGTTAAGTTGTATGAAAATATCATGTTA[A/T]GTCTTTTAATACCGACTGCATTTCAACCATTTTTAGTCAAAGATTTTTAAAATTTTATTA	DOWNSTREAM	Probable_serine/threonine--protein_kinase_WNK11
Ca_LG_510298835	Ca_chr_5	10298835	C/T	Ca_12475.1	ATACATTATATACTCTTTTAAGTTAAGTTGTATGAAAATATCATGTTAGTCTTTTAATAC[C/T]CGACTGCATTTCAACCATTTTTAGTCAAAGATTTTTAAAATTTTATTATGAGTTGTGTTA	DOWNSTREAM	Probable_serine/threonine--protein_kinase_WNK11
Ca_LG_510298836	Ca_chr_5	10298836	C/T	Ca_12475.1	TACATTATATACTCTTTTAAGTTAAGTTGTATGAAAATATCATGTTAGTCTTTTAATACC[C/T]GACTGCATTTCAACCATTTTTAGTCAAAGATTTTTAAAATTTTATTATGAGTTGTGTTAT	DOWNSTREAM	Probable_serine/threonine--protein_kinase_WNK11
Ca_LG_510298840	Ca_chr_5	10298840	T/C	Ca_12475.1	TTATATACTCTTTTAAGTTAAGTTGTATGAAAATATCATGTTAGTCTTTTAATACCGACT[T/C]GCATTTCAACCATTTTTAGTCAAAGATTTTTAAAATTTTATTATGAGTTGTGTTATTGAT	DOWNSTREAM	Probable_serine/threonine--protein_kinase_WNK11
Ca_LG_510298842	Ca_chr_5	10298842	C/T	Ca_12475.1	ATATACTCTTTTAAGTTAAGTTGTATGAAAATATCATGTTAGTCTTTTAATACCGACTGC[C/T]ATTTCAACCATTTTTAGTCAAAGATTTTTAAAATTTTATTATGAGTTGTGTTATTGATCG	DOWNSTREAM	Probable_serine/threonine--protein_kinase_WNK11
Ca_LG_510298853	Ca_chr_5	10298853	T/C	Ca_12475.1	TAAGTTAAGTTGTATGAAAATATCATGTTAGTCTTTTAATACCGACTGCATTTCAACCAT[T/C]TTTTAGTCAAAGATTTTTAAAATTTTATTATGAGTTGTGTTATTGATCGTATAAACGACA	DOWNSTREAM	Probable_serine/threonine--protein_kinase_WNK11
Ca_LG_510298859	Ca_chr_5	10298859	G/A	Ca_12475.1	AAGTTGTATGAAAATATCATGTTAGTCTTTTAATACCGACTGCATTTCAACCATTTTTAG[G/A]TCAAAGATTTTTAAAATTTTATTATGAGTTGTGTTATTGATCGTATAAACGACAATATAA	DOWNSTREAM	Probable_serine/threonine--protein_kinase_WNK11
Ca_LG_510298861	Ca_chr_5	10298861	C/T	Ca_12475.1	GTTGTATGAAAATATCATGTTAGTCTTTTAATACCGACTGCATTTCAACCATTTTTAGTC[C/T]AAAGATTTTTAAAATTTTATTATGAGTTGTGTTATTGATCGTATAAACGACAATATAATA	DOWNSTREAM	Probable_serine/threonine--protein_kinase_WNK11
Ca_LG_510298865	Ca_chr_5	10298865	G/T	Ca_12475.1	TATGAAAATATCATGTTAGTCTTTTAATACCGACTGCATTTCAACCATTTTTAGTCAAAG[G/T]ATTTTTAAAATTTTATTATGAGTTGTGTTATTGATCGTATAAACGACAATATAATAAATT	DOWNSTREAM	Probable_serine/threonine--protein_kinase_WNK11
Ca_LG_510298871	Ca_chr_5	10298871	T/C	Ca_12475.1	AATATCATGTTAGTCTTTTAATACCGACTGCATTTCAACCATTTTTAGTCAAAGATTTTT[T/C]AAAATTTTATTATGAGTTGTGTTATTGATCGTATAAACGACAATATAATAAATTTTTATA	DOWNSTREAM	Probable_serine/threonine--protein_kinase_WNK11
Ca_LG_510298898	Ca_chr_5	10298898	G/A	Ca_12475.1	CTGCATTTCAACCATTTTTAGTCAAAGATTTTTAAAATTTTATTATGAGTTGTGTTATTG[G/A]ATCGTATAAACGACAATATAATAAATTTTTATATAATTTTTTGATCTAAATTAAGAATAT	DOWNSTREAM	Probable_serine/threonine--protein_kinase_WNK11
Ca_LG_510298901	Ca_chr_5	10298901	C/T	Ca_12475.1	CATTTCAACCATTTTTAGTCAAAGATTTTTAAAATTTTATTATGAGTTGTGTTATTGATC[C/T]GTATAAACGACAATATAATAAATTTTTATATAATTTTTTGATCTAAATTAAGAATATTTC	DOWNSTREAM	Probable_serine/threonine--protein_kinase_WNK11
Ca_LG_510298917	Ca_chr_5	10298917	T/C	Ca_12475.1	AGTCAAAGATTTTTAAAATTTTATTATGAGTTGTGTTATTGATCGTATAAACGACAATAT[T/C]AATAAATTTTTATATAATTTTTTGATCTAAATTAAGAATATTTCACCTTTAATTTTAAAA	DOWNSTREAM	Probable_serine/threonine--protein_kinase_WNK11
Ca_LG_510298933	Ca_chr_5	10298933	A/G	Ca_12475.1	AATTTTATTATGAGTTGTGTTATTGATCGTATAAACGACAATATAATAAATTTTTATATA[A/G]ATTTTTTGATCTAAATTAAGAATATTTCACCTTTAATTTTAAAAATCTTAATATTTATCT	DOWNSTREAM	Probable_serine/threonine--protein_kinase_WNK11
Ca_LG_510298947	Ca_chr_5	10298947	A/G	Ca_12475.1	TTGTGTTATTGATCGTATAAACGACAATATAATAAATTTTTATATAATTTTTTGATCTAA[A/G]ATTAAGAATATTTCACCTTTAATTTTAAAAATCTTAATATTTATCTCACTTAAATTCTTT	DOWNSTREAM	Probable_serine/threonine--protein_kinase_WNK11
Ca_LG_510298998	Ca_chr_5	10298998	T/C	Ca_12475.1	TTGATCTAAATTAAGAATATTTCACCTTTAATTTTAAAAATCTTAATATTTATCTCACTT[T/C]AAATTCTTTTTTGTTTAATAGTTTTTTTAAAGTTCATTAAAGGTTTGTATTCTTAAGATT	DOWNSTREAM	Probable_serine/threonine--protein_kinase_WNK11
Ca_LG_510299011	Ca_chr_5	10299011	G/A	Ca_12475.1	AGAATATTTCACCTTTAATTTTAAAAATCTTAATATTTATCTCACTTAAATTCTTTTTTG[G/A]TTTAATAGTTTTTTTAAAGTTCATTAAAGGTTTGTATTCTTAAGATTATTGTAATCAAAA	DOWNSTREAM	Probable_serine/threonine--protein_kinase_WNK11
Ca_LG_510299017	Ca_chr_5	10299017	T/C	Ca_12475.1	TTTCACCTTTAATTTTAAAAATCTTAATATTTATCTCACTTAAATTCTTTTTTGTTTAAT[T/C]AGTTTTTTTAAAGTTCATTAAAGGTTTGTATTCTTAAGATTATTGTAATCAAAATCCTTT	DOWNSTREAM	Probable_serine/threonine--protein_kinase_WNK11
Ca_LG_510299019	Ca_chr_5	10299019	G/A	Ca_12475.1	TCACCTTTAATTTTAAAAATCTTAATATTTATCTCACTTAAATTCTTTTTTGTTTAATAG[G/A]TTTTTTTAAAGTTCATTAAAGGTTTGTATTCTTAAGATTATTGTAATCAAAATCCTTTAA	DOWNSTREAM	Probable_serine/threonine--protein_kinase_WNK11
Ca_LG_510299026	Ca_chr_5	10299026	T/A	Ca_12475.1	TAATTTTAAAAATCTTAATATTTATCTCACTTAAATTCTTTTTTGTTTAATAGTTTTTTT[T/A]AAAGTTCATTAAAGGTTTGTATTCTTAAGATTATTGTAATCAAAATCCTTTAAGAATTAC	DOWNSTREAM	Probable_serine/threonine--protein_kinase_WNK11
Ca_LG_510299037	Ca_chr_5	10299037	A/G	Ca_12475.1	ATCTTAATATTTATCTCACTTAAATTCTTTTTTGTTTAATAGTTTTTTTAAAGTTCATTA[A/G]AAGGTTTGTATTCTTAAGATTATTGTAATCAAAATCCTTTAAGAATTACATGAGTTTATT	DOWNSTREAM	Probable_serine/threonine--protein_kinase_WNK11
Ca_LG_510299047	Ca_chr_5	10299047	A/G	Ca_12475.1	TTATCTCACTTAAATTCTTTTTTGTTTAATAGTTTTTTTAAAGTTCATTAAAGGTTTGTA[A/G]TTCTTAAGATTATTGTAATCAAAATCCTTTAAGAATTACATGAGTTTATTGAAAAAATTG	DOWNSTREAM	Probable_serine/threonine--protein_kinase_WNK11
Ca_LG_510299063	Ca_chr_5	10299063	T/C	Ca_12475.1	CTTTTTTGTTTAATAGTTTTTTTAAAGTTCATTAAAGGTTTGTATTCTTAAGATTATTGT[T/C]AATCAAAATCCTTTAAGAATTACATGAGTTTATTGAAAAAATTGAGAGAATTTTGAATTT	DOWNSTREAM	Probable_serine/threonine--protein_kinase_WNK11
Ca_LG_510299171	Ca_chr_5	10299171	T/C	Ca_12475.1	AATTTTGAATTTCAATGAGTTTATTGAAAAAATTGGAAGAATTTTAAATTTTAATCTTGT[T/C]TGGTTTGAAATTAAGATTGTCGGTGAAGACATAAAAGACGAAGTTGATATTAAAAGAAAG	DOWNSTREAM	Probable_serine/threonine--protein_kinase_WNK11
Ca_LG_510299185	Ca_chr_5	10299185	A/G	Ca_12475.1	ATGAGTTTATTGAAAAAATTGGAAGAATTTTAAATTTTAATCTTGTTGGTTTGAAATTAA[A/G]GATTGTCGGTGAAGACATAAAAGACGAAGTTGATATTAAAAGAAAGTTAAATAATTAACT	DOWNSTREAM	Probable_serine/threonine--protein_kinase_WNK11
Ca_LG_510299190	Ca_chr_5	10299190	G/A	Ca_12475.1	TTTATTGAAAAAATTGGAAGAATTTTAAATTTTAATCTTGTTGGTTTGAAATTAAGATTG[G/A]TCGGTGAAGACATAAAAGACGAAGTTGATATTAAAAGAAAGTTAAATAATTAACTTGTTA	DOWNSTREAM	Probable_serine/threonine--protein_kinase_WNK11
Ca_LG_510299197	Ca_chr_5	10299197	A/C	Ca_12475.1	AAAAAATTGGAAGAATTTTAAATTTTAATCTTGTTGGTTTGAAATTAAGATTGTCGGTGA[A/C]AGACATAAAAGACGAAGTTGATATTAAAAGAAAGTTAAATAATTAACTTGTTAATAAAAA	DOWNSTREAM	Probable_serine/threonine--protein_kinase_WNK11
Ca_LG_510299199	Ca_chr_5	10299199	G/A	Ca_12475.1	AAAATTGGAAGAATTTTAAATTTTAATCTTGTTGGTTTGAAATTAAGATTGTCGGTGAAG[G/A]ACATAAAAGACGAAGTTGATATTAAAAGAAAGTTAAATAATTAACTTGTTAATAAAAAAA	DOWNSTREAM	Probable_serine/threonine--protein_kinase_WNK11
Ca_LG_510299208	Ca_chr_5	10299208	G/A	Ca_12475.1	AGAATTTTAAATTTTAATCTTGTTGGTTTGAAATTAAGATTGTCGGTGAAGACATAAAAG[G/A]ACGAAGTTGATATTAAAAGAAAGTTAAATAATTAACTTGTTAATAAAAAAAGATAAAAGA	DOWNSTREAM	Probable_serine/threonine--protein_kinase_WNK11
Ca_LG_510299217	Ca_chr_5	10299217	G/A	Ca_12475.1	AATTTTAATCTTGTTGGTTTGAAATTAAGATTGTCGGTGAAGACATAAAAGACGAAGTTG[G/A]ATATTAAAAGAAAGTTAAATAATTAACTTGTTAATAAAAAAAGATAAAAGACTAATCCAC	DOWNSTREAM	Probable_serine/threonine--protein_kinase_WNK11
Ca_LG_510299388	Ca_chr_5	10299388	C/G	Ca_12475.1	CTAAATCAAACTATTAAAGTTTTTAACATGTAAAATTATTTTTTCTTTGATATATTTAAC[C/G]ATGTAAAATTATTTTAATTAATTTTATTTATTTATGAACATTAAAATTTCTATTTTAATT	DOWNSTREAM	Probable_serine/threonine--protein_kinase_WNK11
Ca_LG_510299469	Ca_chr_5	10299469	C/A	Ca_12475.1	TTTTATTTATTTATGAACATTAAAATTTCTATTTTAATTTATAATAAAGTCAATCTATTC[C/A]AATATTTATTGAAACATTATTAAAATTATATAAGAACAATGAAAATCGAATATTAAGAAT	DOWNSTREAM	Probable_serine/threonine--protein_kinase_WNK11
Ca_LG_510299493	Ca_chr_5	10299493	A/T	Ca_12475.1	ATTTCTATTTTAATTTATAATAAAGTCAATCTATTCAATATTTATTGAAACATTATTAAA[A/T]ATTATATAAGAACAATGAAAATCGAATATTAAGAATAAATACATACTATAAATGAAGAAA	DOWNSTREAM	Probable_serine/threonine--protein_kinase_WNK11
Ca_LG_510299615	Ca_chr_5	10299615	G/C	Ca_12475.1	ATAACTTATATATATTTCAAATAAAATAGACTATAAAATCAAAACTAAAGAAAGACTATG[G/C]AAATTATAAAAACGGTGTTACAGTTTTTATAATAGAAATGGATGAAATTATTATTTTAAA	DOWNSTREAM	Probable_serine/threonine--protein_kinase_WNK11
Ca_LG_510299644	Ca_chr_5	10299644	A/G	Ca_12475.1	ACTATAAAATCAAAACTAAAGAAAGACTATGAAATTATAAAAACGGTGTTACAGTTTTTA[A/G]TAATAGAAATGGATGAAATTATTATTTTAAAATAAAATTATATTTGTCTAGATATGAATA	DOWNSTREAM	Probable_serine/threonine--protein_kinase_WNK11
Ca_LG_510299721	Ca_chr_5	10299721	G/A	Ca_12475.1	ATTATTATTTTAAAATAAAATTATATTTGTCTAGATATGAATAAAATTATATTTGTCTGG[G/A]ATATGAATCAAATAAAAAGATTTATGTAGATCAAAATAAAAAAATATTATAATTACAAAG	DOWNSTREAM	Probable_serine/threonine--protein_kinase_WNK11
Ca_LG_510299746	Ca_chr_5	10299746	T/C	Ca_12475.1	TTTGTCTAGATATGAATAAAATTATATTTGTCTGGATATGAATCAAATAAAAAGATTTAT[T/C]GTAGATCAAAATAAAAAAATATTATAATTACAAAGGTCAAAAATATATTTAAACCAACAA	DOWNSTREAM	Probable_serine/threonine--protein_kinase_WNK11
Ca_LG_510299782	Ca_chr_5	10299782	G/A	Ca_12475.1	TATGAATCAAATAAAAAGATTTATGTAGATCAAAATAAAAAAATATTATAATTACAAAGG[G/A]TCAAAAATATATTTAAACCAACAATTAAATTATAAAGTAAGATTGAAGAGAAAATAAAAA	DOWNSTREAM	Probable_serine/threonine--protein_kinase_WNK11
Ca_LG_510299810	Ca_chr_5	10299810	A/G	Ca_12475.1	ATCAAAATAAAAAAATATTATAATTACAAAGGTCAAAAATATATTTAAACCAACAATTAA[A/G]ATTATAAAGTAAGATTGAAGAGAAAATAAAAAGAAAGTATAATTTTGGAGGTCCTTTTCT	DOWNSTREAM	Probable_serine/threonine--protein_kinase_WNK11
Ca_LG_510299812	Ca_chr_5	10299812	T/C	Ca_12475.1	CAAAATAAAAAAATATTATAATTACAAAGGTCAAAAATATATTTAAACCAACAATTAAAT[T/C]TATAAAGTAAGATTGAAGAGAAAATAAAAAGAAAGTATAATTTTGGAGGTCCTTTTCTAA	DOWNSTREAM	Probable_serine/threonine--protein_kinase_WNK11
Ca_LG_510299917	Ca_chr_5	10299917	A/C	Ca_12475.1	GAGGTCCTTTTCTAATTTAAAAATTGAATTTCTAAAAAAAAAGTTCAATTTTAATAATTA[A/C]AAAAAATATATAAATTTTTAACTCTTATAAAATTTTATTTTCGTTCTATAAAAAATTCTC	DOWNSTREAM	Probable_serine/threonine--protein_kinase_WNK11
Ca_LG_510299954	Ca_chr_5	10299954	A/G	Ca_12475.1	AAAAAGTTCAATTTTAATAATTAAAAAAATATATAAATTTTTAACTCTTATAAAATTTTA[A/G]TTTTCGTTCTATAAAAAATTCTCAACTATATAATCTTTAAATTATTATTTTTTTATTCAT	DOWNSTREAM	Probable_serine/threonine--protein_kinase_WNK11
Ca_LG_510299960	Ca_chr_5	10299960	G/A	Ca_12475.1	TTCAATTTTAATAATTAAAAAAATATATAAATTTTTAACTCTTATAAAATTTTATTTTCG[G/A]TTCTATAAAAAATTCTCAACTATATAATCTTTAAATTATTATTTTTTTATTCATTTGTAA	DOWNSTREAM	Probable_serine/threonine--protein_kinase_WNK11
Ca_LG_510299975	Ca_chr_5	10299975	C/A	Ca_12475.1	TAAAAAAATATATAAATTTTTAACTCTTATAAAATTTTATTTTCGTTCTATAAAAAATTC[C/A]TCAACTATATAATCTTTAAATTATTATTTTTTTATTCATTTGTAAGTGTAAAATGTAGTT	DOWNSTREAM	Probable_serine/threonine--protein_kinase_WNK11
Ca_LG_510300042	Ca_chr_5	10300042	C/A	Ca_12475.1	TATAATCTTTAAATTATTATTTTTTTATTCATTTGTAAGTGTAAAATGTAGTTTGAACTC[C/A]ATGAAACAAAACAATAAAAATGATAAGAGAGTATTAAAAAAAAAAAGTCTCTGTTGACAC	DOWNSTREAM	Probable_serine/threonine--protein_kinase_WNK11
Ca_LG_510300095	Ca_chr_5	10300095	G/A	Ca_12475.1	TGAACTCATGAAACAAAACAATAAAAATGATAAGAGAGTATTAAAAAAAAAAAGTCTCTG[G/A]TTGACACTAAAATAAAAATTAAACAGACTGCCTCCAAAGACCGAGGATTTTTTTTCTTTA	DOWNSTREAM	Probable_serine/threonine--protein_kinase_WNK11
Ca_LG_510300128	Ca_chr_5	10300128	T/G	Ca_12475.1	GAGAGTATTAAAAAAAAAAAGTCTCTGTTGACACTAAAATAAAAATTAAACAGACTGCCT[T/G]CCAAAGACCGAGGATTTTTTTTCTTTAAAAAATAATATTTTTTTATGCCTAAATTCTAGT	DOWNSTREAM	Probable_serine/threonine--protein_kinase_WNK11
Ca_LG_510300177	Ca_chr_5	10300177	C/G	Ca_12475.1	ACAGACTGCCTCCAAAGACCGAGGATTTTTTTTCTTTAAAAAATAATATTTTTTTATGCC[C/G]TAAATTCTAGTAAGGTTGATTATGTCTTAGAAATAAATATTATCTTTATATATGAAATAA	DOWNSTREAM	Probable_serine/threonine--protein_kinase_WNK11
Ca_LG_510300199	Ca_chr_5	10300199	A/G	Ca_12475.1	GGATTTTTTTTCTTTAAAAAATAATATTTTTTTATGCCTAAATTCTAGTAAGGTTGATTA[A/G]TGTCTTAGAAATAAATATTATCTTTATATATGAAATAAATATTTATTTATTTACTTACTT	DOWNSTREAM	Probable_serine/threonine--protein_kinase_WNK11
Ca_LG_510300358	Ca_chr_5	10300358	A/G	Ca_12475.1	ATAAAAATAAAATAAGACAATGATAAAAATAAATGTATTACAATTTGTACAAACTTATTA[A/G]TACTATTCGAATCAAATTAAAACAGATTTTTAAAAACTTTAATATATGCCTACAGAATAA	DOWNSTREAM	Probable_serine/threonine--protein_kinase_WNK11
Ca_LG_510300392	Ca_chr_5	10300392	A/C	Ca_12475.1	GTATTACAATTTGTACAAACTTATTATACTATTCGAATCAAATTAAAACAGATTTTTAAA[A/C]AACTTTAATATATGCCTACAGAATAAAATTCACGTCTATAAAACTAAAAACTACAAATTA	DOWNSTREAM	Probable_serine/threonine--protein_kinase_WNK11
Ca_LG_510300428	Ca_chr_5	10300428	C/T	Ca_12475.1	ATCAAATTAAAACAGATTTTTAAAAACTTTAATATATGCCTACAGAATAAAATTCACGTC[C/T]TATAAAACTAAAAACTACAAATTAATACTTAACATAGCCCATTCAAATTAAATATAAATA	DOWNSTREAM	Probable_serine/threonine--protein_kinase_WNK11
Ca_LG_510300436	Ca_chr_5	10300436	C/A	Ca_12475.1	AAAACAGATTTTTAAAAACTTTAATATATGCCTACAGAATAAAATTCACGTCTATAAAAC[C/A]TAAAAACTACAAATTAATACTTAACATAGCCCATTCAAATTAAATATAAATAAGTTTATA	DOWNSTREAM	Probable_serine/threonine--protein_kinase_WNK11
Ca_LG_510300452	Ca_chr_5	10300452	A/C	Ca_12475.1	AACTTTAATATATGCCTACAGAATAAAATTCACGTCTATAAAACTAAAAACTACAAATTA[A/C]ATACTTAACATAGCCCATTCAAATTAAATATAAATAAGTTTATAATATTTATTGTAACAA	DOWNSTREAM	Probable_serine/threonine--protein_kinase_WNK11
Ca_LG_510300470	Ca_chr_5	10300470	T/C	Ca_12475.1	CAGAATAAAATTCACGTCTATAAAACTAAAAACTACAAATTAATACTTAACATAGCCCAT[T/C]TCAAATTAAATATAAATAAGTTTATAATATTTATTGTAACAAAAAAACATATAAATAAGA	DOWNSTREAM	Probable_serine/threonine--protein_kinase_WNK11
Ca_LG_510300476	Ca_chr_5	10300476	T/C	Ca_12475.1	AAAATTCACGTCTATAAAACTAAAAACTACAAATTAATACTTAACATAGCCCATTCAAAT[T/C]TAAATATAAATAAGTTTATAATATTTATTGTAACAAAAAAACATATAAATAAGAGAACAA	DOWNSTREAM	Probable_serine/threonine--protein_kinase_WNK11
Ca_LG_510300518	Ca_chr_5	10300518	C/T	Ca_12475.1	AACATAGCCCATTCAAATTAAATATAAATAAGTTTATAATATTTATTGTAACAAAAAAAC[C/T]ATATAAATAAGAGAACAATTGTCATATATAACAAGTGTAAAATCTTTTACATTGTTGATA	DOWNSTREAM	Probable_serine/threonine--protein_kinase_WNK11
Ca_LG_510300550	Ca_chr_5	10300550	C/T	Ca_12475.1	TTTATAATATTTATTGTAACAAAAAAACATATAAATAAGAGAACAATTGTCATATATAAC[C/T]AAGTGTAAAATCTTTTACATTGTTGATAAATTATAATAATTCTTATGTATAATTTTATGG	DOWNSTREAM	Probable_serine/threonine--protein_kinase_WNK11
Ca_LG_510300555	Ca_chr_5	10300555	G/A	Ca_12475.1	AATATTTATTGTAACAAAAAAACATATAAATAAGAGAACAATTGTCATATATAACAAGTG[G/A]TAAAATCTTTTACATTGTTGATAAATTATAATAATTCTTATGTATAATTTTATGGTTAAA	DOWNSTREAM	Probable_serine/threonine--protein_kinase_WNK11
Ca_LG_510300571	Ca_chr_5	10300571	T/G	Ca_12475.1	AAAAAACATATAAATAAGAGAACAATTGTCATATATAACAAGTGTAAAATCTTTTACATT[T/G]GTTGATAAATTATAATAATTCTTATGTATAATTTTATGGTTAAAGTAAAAAGTTTTCATT	DOWNSTREAM	Probable_serine/threonine--protein_kinase_WNK11
Ca_LG_510300572	Ca_chr_5	10300572	G/T	Ca_12475.1	AAAAACATATAAATAAGAGAACAATTGTCATATATAACAAGTGTAAAATCTTTTACATTG[G/T]TTGATAAATTATAATAATTCTTATGTATAATTTTATGGTTAAAGTAAAAAGTTTTCATTT	DOWNSTREAM	Probable_serine/threonine--protein_kinase_WNK11
Ca_LG_510300583	Ca_chr_5	10300583	A/G	Ca_12475.1	AATAAGAGAACAATTGTCATATATAACAAGTGTAAAATCTTTTACATTGTTGATAAATTA[A/G]TAATAATTCTTATGTATAATTTTATGGTTAAAGTAAAAAGTTTTCATTTATTTAATAATT	DOWNSTREAM	Probable_serine/threonine--protein_kinase_WNK11
Ca_LG_510300587	Ca_chr_5	10300587	T/C	Ca_12475.1	AGAGAACAATTGTCATATATAACAAGTGTAAAATCTTTTACATTGTTGATAAATTATAAT[T/C]AATTCTTATGTATAATTTTATGGTTAAAGTAAAAAGTTTTCATTTATTTAATAATTATGA	DOWNSTREAM	Probable_serine/threonine--protein_kinase_WNK11
Ca_LG_510300588	Ca_chr_5	10300588	A/C	Ca_12475.1	GAGAACAATTGTCATATATAACAAGTGTAAAATCTTTTACATTGTTGATAAATTATAATA[A/C]ATTCTTATGTATAATTTTATGGTTAAAGTAAAAAGTTTTCATTTATTTAATAATTATGAT	DOWNSTREAM	Probable_serine/threonine--protein_kinase_WNK11
Ca_LG_510300593	Ca_chr_5	10300593	T/C	Ca_12475.1	CAATTGTCATATATAACAAGTGTAAAATCTTTTACATTGTTGATAAATTATAATAATTCT[T/C]TATGTATAATTTTATGGTTAAAGTAAAAAGTTTTCATTTATTTAATAATTATGATTAACT	DOWNSTREAM	Probable_serine/threonine--protein_kinase_WNK11
Ca_LG_510300616	Ca_chr_5	10300616	G/A	Ca_12475.1	AAAATCTTTTACATTGTTGATAAATTATAATAATTCTTATGTATAATTTTATGGTTAAAG[G/A]TAAAAAGTTTTCATTTATTTAATAATTATGATTAACTGACAATATTAGAAAACTATTAAA	DOWNSTREAM	Probable_serine/threonine--protein_kinase_WNK11
Ca_LG_510300656	Ca_chr_5	10300656	C/T	Ca_12475.1	GTATAATTTTATGGTTAAAGTAAAAAGTTTTCATTTATTTAATAATTATGATTAACTGAC[C/T]AATATTAGAAAACTATTAAATTGACAATGTATATAAATTACATGATATAAATGATACAAT	DOWNSTREAM	Probable_serine/threonine--protein_kinase_WNK11
Ca_LG_510300669	Ca_chr_5	10300669	C/T	Ca_12475.1	GTTAAAGTAAAAAGTTTTCATTTATTTAATAATTATGATTAACTGACAATATTAGAAAAC[C/T]TATTAAATTGACAATGTATATAAATTACATGATATAAATGATACAATATTTCTCTTTTAA	DOWNSTREAM	Probable_serine/threonine--protein_kinase_WNK11
Ca_LG_510300700	Ca_chr_5	10300700	G/C	Ca_12475.1	ATTATGATTAACTGACAATATTAGAAAACTATTAAATTGACAATGTATATAAATTACATG[G/C]ATATAAATGATACAATATTTCTCTTTTAAATTATATCTAAATAAATGTGATATTGTGAAT	DOWNSTREAM	Probable_serine/threonine--protein_kinase_WNK11
Ca_LG_510300710	Ca_chr_5	10300710	A/T	Ca_12475.1	ACTGACAATATTAGAAAACTATTAAATTGACAATGTATATAAATTACATGATATAAATGA[A/T]TACAATATTTCTCTTTTAAATTATATCTAAATAAATGTGATATTGTGAATATTGATTTTT	DOWNSTREAM	Probable_serine/threonine--protein_kinase_WNK11
Ca_LG_510300803	Ca_chr_5	10300803	G/A	Ca_12475.1	AATGTGATATTGTGAATATTGATTTTTTATAACCATTTTTAAGTATATAATACTTTAAAG[G/A]TTATTTGATAAACATAAGTAGTTAGTGTGAAATATGATTGCAACTATAAGAGATTGTAAC	DOWNSTREAM	Probable_serine/threonine--protein_kinase_WNK11
Ca_LG_510300808	Ca_chr_5	10300808	T/A	Ca_12475.1	GATATTGTGAATATTGATTTTTTATAACCATTTTTAAGTATATAATACTTTAAAGTTATT[T/A]TGATAAACATAAGTAGTTAGTGTGAAATATGATTGCAACTATAAGAGATTGTAACTGCAA	DOWNSTREAM	Probable_serine/threonine--protein_kinase_WNK11
Ca_LG_510300813	Ca_chr_5	10300813	A/G	Ca_12475.1	TGTGAATATTGATTTTTTATAACCATTTTTAAGTATATAATACTTTAAAGTTATTTGATA[A/G]AACATAAGTAGTTAGTGTGAAATATGATTGCAACTATAAGAGATTGTAACTGCAAATAAT	DOWNSTREAM	Probable_serine/threonine--protein_kinase_WNK11
Ca_LG_510300821	Ca_chr_5	10300821	G/A	Ca_12475.1	TTGATTTTTTATAACCATTTTTAAGTATATAATACTTTAAAGTTATTTGATAAACATAAG[G/A]TAGTTAGTGTGAAATATGATTGCAACTATAAGAGATTGTAACTGCAAATAATAAAATTAA	DOWNSTREAM	Probable_serine/threonine--protein_kinase_WNK11
Ca_LG_510300839	Ca_chr_5	10300839	G/C	Ca_12475.1	TTTTAAGTATATAATACTTTAAAGTTATTTGATAAACATAAGTAGTTAGTGTGAAATATG[G/C]ATTGCAACTATAAGAGATTGTAACTGCAAATAATAAAATTAAATATCATCTTACATAAAG	DOWNSTREAM	Probable_serine/threonine--protein_kinase_WNK11
Ca_LG_510300989	Ca_chr_5	10300989	C/T	Ca_12475.1	TATGAATAATTTCAAATTTTCTTAAGAATATCTAGCATATAAGTATGAAACAATATTGAC[C/T]TCAAATAGACTTGAAATATTAGTTCAGTAGCAAGAATATAATATTGTAATCTCACGATAA	DOWNSTREAM	Probable_serine/threonine--protein_kinase_WNK11
Ca_LG_510300999	Ca_chr_5	10300999	C/T	Ca_12475.1	TTCAAATTTTCTTAAGAATATCTAGCATATAAGTATGAAACAATATTGACTCAAATAGAC[C/T]TTGAAATATTAGTTCAGTAGCAAGAATATAATATTGTAATCTCACGATAACTAATTAAAT	DOWNSTREAM	Probable_serine/threonine--protein_kinase_WNK11
Ca_LG_510301020	Ca_chr_5	10301020	C/T	Ca_12475.1	CTAGCATATAAGTATGAAACAATATTGACTCAAATAGACTTGAAATATTAGTTCAGTAGC[C/T]AAGAATATAATATTGTAATCTCACGATAACTAATTAAATGTTTTCGAAAAAAATTGTAAT	DOWNSTREAM	Probable_serine/threonine--protein_kinase_WNK11
Ca_LG_510301659	Ca_chr_5	10301659	C/A	Ca_12475.1	GGTTATGGGCCCACCACGCTTCCGCTGCGCCACTCTGATTTATATGATAATATTGCGTCC[C/A]ATATTTTATATATTGCATTGCATAGTATCAACCCATACCAATTAACAGAAAAATTAATAC	DOWNSTREAM	Probable_serine/threonine--protein_kinase_WNK11
Ca_LG_510301661	Ca_chr_5	10301661	T/C	Ca_12475.1	TTATGGGCCCACCACGCTTCCGCTGCGCCACTCTGATTTATATGATAATATTGCGTCCAT[T/C]ATTTTATATATTGCATTGCATAGTATCAACCCATACCAATTAACAGAAAAATTAATACAA	DOWNSTREAM	Probable_serine/threonine--protein_kinase_WNK11
Ca_LG_510301663	Ca_chr_5	10301663	T/A	Ca_12475.1	ATGGGCCCACCACGCTTCCGCTGCGCCACTCTGATTTATATGATAATATTGCGTCCATAT[T/A]TTTATATATTGCATTGCATAGTATCAACCCATACCAATTAACAGAAAAATTAATACAAAT	DOWNSTREAM	Probable_serine/threonine--protein_kinase_WNK11
Ca_LG_510301674	Ca_chr_5	10301674	G/A	Ca_12475.1	ACGCTTCCGCTGCGCCACTCTGATTTATATGATAATATTGCGTCCATATTTTATATATTG[G/A]CATTGCATAGTATCAACCCATACCAATTAACAGAAAAATTAATACAAATATATCCATTAA	DOWNSTREAM	Probable_serine/threonine--protein_kinase_WNK11
Ca_LG_510301694	Ca_chr_5	10301694	A/T	Ca_12475.1	TGATTTATATGATAATATTGCGTCCATATTTTATATATTGCATTGCATAGTATCAACCCA[A/T]TACCAATTAACAGAAAAATTAATACAAATATATCCATTAAAATCAAAAGGAAGTAACGGG	DOWNSTREAM	Probable_serine/threonine--protein_kinase_WNK11
Ca_LG_510301714	Ca_chr_5	10301714	T/C	Ca_12475.1	CGTCCATATTTTATATATTGCATTGCATAGTATCAACCCATACCAATTAACAGAAAAATT[T/C]AATACAAATATATCCATTAAAATCAAAAGGAAGTAACGGGAACACTACGTGACGTCGTCT	DOWNSTREAM	Probable_serine/threonine--protein_kinase_WNK11
Ca_LG_510301729	Ca_chr_5	10301729	C/T	Ca_12475.1	TATTGCATTGCATAGTATCAACCCATACCAATTAACAGAAAAATTAATACAAATATATCC[C/T]ATTAAAATCAAAAGGAAGTAACGGGAACACTACGTGACGTCGTCTTCGAATTAAGGGCTT	DOWNSTREAM	Probable_serine/threonine--protein_kinase_WNK11
Ca_LG_510301803	Ca_chr_5	10301803	C/T	Ca_12475.1	GAAGTAACGGGAACACTACGTGACGTCGTCTTCGAATTAAGGGCTTGTTGAAATCTTAAC[C/T]AAAAGTTTGTAGCTTAATTTGGATTATGAGTTAGATTTGTCATATTTAGGATCCTCAAAA	DOWNSTREAM	Probable_serine/threonine--protein_kinase_WNK11
Ca_LG_510301863	Ca_chr_5	10301863	A/G	Ca_12475.1	AAAAGTTTGTAGCTTAATTTGGATTATGAGTTAGATTTGTCATATTTAGGATCCTCAAAA[A/G]ACTCTAGTTTTTTAGACTAATTGTAGAATCTATACATGCAAATAACTATGTTACGGTAAA	DOWNSTREAM	Probable_serine/threonine--protein_kinase_WNK11
Ca_LG_510301907	Ca_chr_5	10301907	A/T	Ca_12475.1	TTTAGGATCCTCAAAAACTCTAGTTTTTTAGACTAATTGTAGAATCTATACATGCAAATA[A/T]ACTATGTTACGGTAAAATAATTAACATTATATATGACAATAAGTGATAACTTTGCAACAA	DOWNSTREAM	Probable_serine/threonine--protein_kinase_WNK11
Ca_LG_510301932	Ca_chr_5	10301932	C/A	Ca_12475.1	TTTTAGACTAATTGTAGAATCTATACATGCAAATAACTATGTTACGGTAAAATAATTAAC[C/A]ATTATATATGACAATAAGTGATAACTTTGCAACAAAATTTTAATATTTGATCATAACATA	DOWNSTREAM	Probable_serine/threonine--protein_kinase_WNK11
Ca_LG_510301933	Ca_chr_5	10301933	A/G	Ca_12475.1	TTTAGACTAATTGTAGAATCTATACATGCAAATAACTATGTTACGGTAAAATAATTAACA[A/G]TTATATATGACAATAAGTGATAACTTTGCAACAAAATTTTAATATTTGATCATAACATAG	DOWNSTREAM	Probable_serine/threonine--protein_kinase_WNK11
Ca_LG_510301967	Ca_chr_5	10301967	A/T	Ca_12475.1	ACTATGTTACGGTAAAATAATTAACATTATATATGACAATAAGTGATAACTTTGCAACAA[A/T]AATTTTAATATTTGATCATAACATAGTGTTTAATTCTTTAGGAGGGTCACATGCACTCAT	DOWNSTREAM	Probable_serine/threonine--protein_kinase_WNK11
Ca_LG_510301973	Ca_chr_5	10301973	T/A	Ca_12475.1	TTACGGTAAAATAATTAACATTATATATGACAATAAGTGATAACTTTGCAACAAAATTTT[T/A]AATATTTGATCATAACATAGTGTTTAATTCTTTAGGAGGGTCACATGCACTCATTGGTTA	DOWNSTREAM	Probable_serine/threonine--protein_kinase_WNK11
Ca_LG_510302232	Ca_chr_5	10302232	C/A	Ca_12475.1	ATTGTAAAAATAACTATGGCTAATTGCAAAAACACTTGTTTCTATATTTTGTAACCCCTC[C/A]ACTATGCCACATGGATATAAACTGTGACAACTTTTATTGGTTTCATTGCTATTTTTTTTT	DOWNSTREAM	Probable_serine/threonine--protein_kinase_WNK11
Ca_LG_510302371	Ca_chr_5	10302371	A/G	--	TAGTAATTAGTTAGAGGTTGAAGAAAATTAGAAAAATGATAGTGTTAGAATCTAACGTTA[A/G]ATCAAATTCCTTCAATATTTCCATCCTTATTATTGAGCTACACTTTCGGTGTCATTGCTT	INTERGENIC	--
Ca_LG_510302468	Ca_chr_5	10302468	A/C	--	CTACACTTTCGGTGTCATTGCTTCTTAAATTGTGTATATGATGATAAATAATATAACATA[A/C]TTGGGTTAGAGCAATCAAAGGAAATGGAAACTTAAAGTGTTGCATCATTTGATTTGAAGT	INTERGENIC	--
Ca_LG_510302476	Ca_chr_5	10302476	A/G	--	TCGGTGTCATTGCTTCTTAAATTGTGTATATGATGATAAATAATATAACATATTGGGTTA[A/G]GAGCAATCAAAGGAAATGGAAACTTAAAGTGTTGCATCATTTGATTTGAAGTCAAAAATA	INTERGENIC	--
Ca_LG_510302741	Ca_chr_5	10302741	G/A	--	TTAGTTGGGAAATTATTTTATTGATCTGCCTCATTAATTTGTTTCTCTTCACAAGCAATG[G/A]CTACTTTTTCTTTTGTTTTGGACATTTAGATGATGCAATATTATACTAAAAGAATGTTAG	INTERGENIC	--
Ca_LG_510302757	Ca_chr_5	10302757	T/G	--	TTTATTGATCTGCCTCATTAATTTGTTTCTCTTCACAAGCAATGCTACTTTTTCTTTTGT[T/G]TTTGGACATTTAGATGATGCAATATTATACTAAAAGAATGTTAGTATGTAAGACCAAAGT	INTERGENIC	--
Ca_LG_510302789	Ca_chr_5	10302789	A/T	--	TCACAAGCAATGCTACTTTTTCTTTTGTTTTGGACATTTAGATGATGCAATATTATACTA[A/T]AAAGAATGTTAGTATGTAAGACCAAAGTAGAGATATTGGATTCCATATGAAATTTAAGAT	INTERGENIC	--
Ca_LG_510303092	Ca_chr_5	10303092	T/C	--	GATGTAAACTGATTATACGTGATGACAAAACAAGATAATTATGAAGAGTTACATGTTTGT[T/C]TATAAAAAAAAAGGAGTTGCAACAAGATTAAAATTATAAAGAGGTTAAGACAAATAAATC	INTERGENIC	--
Ca_LG_510305564	Ca_chr_5	10305564	G/A	--	CTCTACCATTAATATTTATATATTTGTTTATCTATAAATAAGTGAACATTTATTTATAGG[G/A]GAAAAATAAAATATTTATTTGAAAAAGAAAGTTAACATCGAAAAAAATTGAATGAATTAT	INTERGENIC	--
Ca_LG_510306108	Ca_chr_5	10306108	C/T	--	TTTATTTATAAATAGGTAACCATTTATTTATAAAGAAAAGTAAAAACTTATTTGTTTATC[C/T]TCAAAAAGAAAGTTAGCACCGAGAAAAAATGAATGAATTATAGTAATATCCGTTTTACAT	INTERGENIC	--
Ca_LG_510306355	Ca_chr_5	10306355	G/A	--	TACATGGGTAAAACGTTGAATAGAAGATTAATGAAGGATAAAAAAAGTAATAACATGTTG[G/A]GTAAATATTAAGTCGTGATTTTTTAAAGGTTTACGTAACTTCAAGCTTTTCTTCATATGT	INTERGENIC	--
Ca_LG_510306452	Ca_chr_5	10306452	C/T	--	ACTTCAAGCTTTTCTTCATATGTGACAAAACTTGGTAAGGCAGAAATGTTATTTTAGTCC[C/T]GCACCATTTTTTATTATTGATATTATTTGGTATTATAGAAATCAAACTCGTTTTGAAGAC	INTERGENIC	--
Ca_LG_510306557	Ca_chr_5	10306557	T/C	--	ACTCGTTTTGAAGACAAAAATATTGTTTTTCACACTGTTGTTAGTAGAATAATTGTCTAT[T/C]GTATTTTTATTTGGAAATCACACTTCTAGTACAATCTCTGACTCTATTCAGAATTTTCAA	INTERGENIC	--
Ca_LG_510306690	Ca_chr_5	10306690	G/C	--	TTCAAGTTGAAGTTCATCCTCCTAAAGCATCTACTATCTAGAAAGTGATCTGACACCCCG[G/C]AAAGAGTATTGAATTATATATAATATTGATGGAGTTGATCGCGGTCCTACTGCTTGTGGA	INTERGENIC	--
Ca_LG_510306772	Ca_chr_5	10306772	A/G	--	ATATTGATGGAGTTGATCGCGGTCCTACTGCTTGTGGAGGTATTTTTAGGGATAGCTCTA[A/G]CTGCTTCTTTGAGTTGTTTTGCTATGAATTTGTGTATTACAACTGCACTACATGCTGAAC	INTERGENIC	--
Ca_LG_510307003	Ca_chr_5	10307003	T/G	--	TTCCTTGGTCTATTAGAACTAGATGAACAAAATTGTTAATTTAGGACTTCACATTGGTAT[T/G]GATACTTTTCCTTATAATATTTATGTTTTCAATAGAAACAAGCTTGGTCTTCTAGAATAT	INTERGENIC	--
Ca_LG_510307046	Ca_chr_5	10307046	C/T	--	GGACTTCACATTGGTATGATACTTTTCCTTATAATATTTATGTTTTCAATAGAAACAAGC[C/T]TTGGTCTTCTAGAATATAGATTTTGTTCATGTATGTATGTGTTTACTGCACTCACTACGC	INTERGENIC	--
Ca_LG_510307139	Ca_chr_5	10307139	A/G	--	TGTATGTGTTTACTGCACTCACTACGCCAAAAATGACATTTAATAGCGCTCCTTTTACAA[A/G]CGCTTGCTAAATACAAGCACTGTTGTAAGTATATTTTAAAAATAACGGAGCCTTTTACAA	INTERGENIC	--
Ca_LG_510307779	Ca_chr_5	10307779	C/T	--	TAAAAATTGTTATATATATATATATATTAAATCTCTTTTTTTTGAAATTTGTTGACCTGC[C/T]TCTGTTTTGAAATTTTTTCTGTTTTGAAATTGTTATTGGTTTCTTTTTGAAACTTGTTGA	INTERGENIC	--
Ca_LG_510307793	Ca_chr_5	10307793	T/C	--	TATATATATATATTAAATCTCTTTTTTTTGAAATTTGTTGACCTGCTCTGTTTTGAAATT[T/C]TTTTCTGTTTTGAAATTGTTATTGGTTTCTTTTTGAAACTTGTTGATATGTTTTGAAAGC	INTERGENIC	--
Ca_LG_510316154	Ca_chr_5	10316154	G/A	--	TTACAACACTTTTTCAAATAAGCACTGTAAAATGTGCAAAACAAGCGCACATTACATCTG[G/A]CATGTTTTATAGCGCTTTTTTAAAAGCGCTGTTGTATGTTTTACAACGCACGATTCTACA	INTERGENIC	--
Ca_LG_510316192	Ca_chr_5	10316192	G/C	--	AAACAAGCGCACATTACATCTGCATGTTTTATAGCGCTTTTTTAAAAGCGCTGTTGTATG[G/C]TTTTACAACGCACGATTCTACAGCACTTGTTTTTTTGAAAAAACGCAGTAAATGGATTAA	INTERGENIC	--
Ca_LG_510316204	Ca_chr_5	10316204	A/G	--	ATTACATCTGCATGTTTTATAGCGCTTTTTTAAAAGCGCTGTTGTATGTTTTACAACGCA[A/G]CGATTCTACAGCACTTGTTTTTTTGAAAAAACGCAGTAAATGGATTAAAAAAAGCACTGT	INTERGENIC	--
Ca_LG_510316235	Ca_chr_5	10316235	A/G	--	AAAAGCGCTGTTGTATGTTTTACAACGCACGATTCTACAGCACTTGTTTTTTTGAAAAAA[A/G]CGCAGTAAATGGATTAAAAAAAGCACTGTAAAATGTCATTTTTGGCGTAGTGACTCTTTT	INTERGENIC	--
Ca_LG_510316239	Ca_chr_5	10316239	A/T	--	GCGCTGTTGTATGTTTTACAACGCACGATTCTACAGCACTTGTTTTTTTGAAAAAACGCA[A/T]GTAAATGGATTAAAAAAAGCACTGTAAAATGTCATTTTTGGCGTAGTGACTCTTTTTTCT	INTERGENIC	--
Ca_LG_510316512	Ca_chr_5	10316512	T/C	--	AGCCTAACTTTATACTTAATATATTTATTTCTAAAAAATTTCACTTATTTTGATCATTGT[T/C]AATTTCACCGGTTCCCTTCAAATACATTGAATATCCATTTTTTTTTTCAAAATTTAAATG	INTERGENIC	--
Ca_LG_510316520	Ca_chr_5	10316520	C/T	--	TTTATACTTAATATATTTATTTCTAAAAAATTTCACTTATTTTGATCATTGTAATTTCAC[C/T]CGGTTCCCTTCAAATACATTGAATATCCATTTTTTTTTTCAAAATTTAAATGTTAACTGA	INTERGENIC	--
Ca_LG_510316908	Ca_chr_5	10316908	C/G	--	TTGTTTTTAATTGTACTATGACTATTTTTATTAAAATTGTATTCTTATTCCATCTCCATC[C/G]GAAAAAATATTTGTTGCTCACCTGTGGAATGCAAGGTTATACGATCTAGTATGTGACTTA	INTERGENIC	--
Ca_LG_510317121	Ca_chr_5	10317121	C/A	--	TTTAGGTGTCTCAATCAAAGAGTATGTATACCAAGTTCTAGATTGACTAAAGATAAATCC[C/A]TAAATATAATTTAGCCTAAATTACATATGTGGTCCTTTAACTTAACTTCAGGTAACGTTT	INTERGENIC	--
Ca_LG_510317741	Ca_chr_5	10317741	T/A	--	ATAATTATTTATATTATGATGATTTATATTTTTGCATACTAACCTTTGTGTTTAATAATT[T/A]GATTATCTTTCTATAAAAAAGTTTGATTATCTTAACAAAGGAAAAATATGATATCTTACC	INTERGENIC	--
Ca_LG_510317797	Ca_chr_5	10317797	T/A	--	AATTGATTATCTTTCTATAAAAAAGTTTGATTATCTTAACAAAGGAAAAATATGATATCT[T/A]TACCTTTTTTTTTTTCAAAAATATTTTCCTCTTCCTTCATACAAAACGTTTCATTTGAAA	INTERGENIC	--
Ca_LG_510318042	Ca_chr_5	10318042	T/G	--	TATGAATATTTTGGTAAATAAATACTATTTTATAATTAAACTCAACATAGCTAATAATTT[T/G]TTTAAGAATTGTGCTCAACATATATTTTTTTTGGTCATATATCCCACAATTCAGAATCGT	INTERGENIC	--
Ca_LG_510318156	Ca_chr_5	10318156	T/C	--	AATCGTGTGACAAGAGAAAATTTGAAATATTATTTTTCCAACAATCAAAGTTCTTACCTT[T/C]TGAAAAGGGGAGGATGAGAGGTGTGATTTTTGTCAGTTGTGCTTTCATTATCATGAGAAG	INTERGENIC	--
Ca_LG_510318293	Ca_chr_5	10318293	G/T	--	AGATTAATTGGAGAAGAGTTCTCTTAAATTTTTTTATGATAACGAAGAACATTGAAGAAG[G/T]AACAATTTATTTGCTAACTTGTGTTTAAATATGCAGATAATGAACCAAAAAATATGCAGA	INTERGENIC	--
Ca_LG_510318409	Ca_chr_5	10318409	C/T	--	CAGATAATATTCAAAGCAAAATCATGATCATCTATCATTCAATCTAAAGTGAAGGGAATC[C/T]TGTTAGAGCATCTCCAACTGTAGCTAAATAAGTTCGTCCGCCAGTGTGTATTTACGTAAC	INTERGENIC	--
Ca_LG_510318497	Ca_chr_5	10318497	A/G	--	TAAGTTCGTCCGCCAGTGTGTATTTACGTAACTTTTGATTTTTGGCGAGTTCACCATTGA[A/G]AGTTGTGCCAAGTTGTCATCACGGTGTTCTCAAGAAGGAACGGTACTTTCATAATTTAAT	INTERGENIC	--
Ca_LG_510318512	Ca_chr_5	10318512	G/A	--	GTGTGTATTTACGTAACTTTTGATTTTTGGCGAGTTCACCATTGAAGTTGTGCCAAGTTG[G/A]TCATCACGGTGTTCTCAAGAAGGAACGGTACTTTCATAATTTAATATAATTTATTAATAA	INTERGENIC	--
Ca_LG_510318665	Ca_chr_5	10318665	C/T	--	AATGAACCCAAATTGAATTCACCGTAGGAGTAAAAAATAGATGAGTTGTTCTAAGATGAC[C/T]GTGGCACAGTGGACCCCATTTAATGAACTCATGTCACCGTTGGAGATACTCTTAGGAATT	INTERGENIC	--
Ca_LG_510318807	Ca_chr_5	10318807	C/A	--	TGATATAAAAAAAATGAAAATGATCTTGGTGCAAATCAACGATCATACACTATTAGCAAC[C/A]ACCTCAACTTACATAAAATATGTAAAAATCTCATATCTGTTGCAAGAGAAAGAGAAGATA	INTERGENIC	--
Ca_LG_510318932	Ca_chr_5	10318932	A/G	--	ACAAAAGCTAAGAGAAAAAGAAAAAGACCAATATCACCATAAAACAAGTGAAAAGCTCAA[A/G]ACTCAATGGATTACATGAGAAAGCTTTTTAAAGTTCTAATTATGCACTAAATTATTTATC	INTERGENIC	--
Ca_LG_510318941	Ca_chr_5	10318941	G/T	--	AAGAGAAAAAGAAAAAGACCAATATCACCATAAAACAAGTGAAAAGCTCAAACTCAATGG[G/T]ATTACATGAGAAAGCTTTTTAAAGTTCTAATTATGCACTAAATTATTTATCCTCCTACAA	INTERGENIC	--
Ca_LG_510319046	Ca_chr_5	10319046	A/G	--	TTTATCCTCCTACAAAAAGTTGTTTGTTTATTATGTATTTGTACAACCATTGTAATCTTA[A/G]CTTGGTAGTGGTGTTTCTCCAAAGTGTTTGGAGGTATTAAGTCAGAAGTTTGAGAAGAAT	INTERGENIC	--
Ca_LG_510319387	Ca_chr_5	10319387	G/A	--	GATAAGACTAAGATAAGAGATTTTTTTTTTCGAAAACACAATTAAAACTCTCATTTCTTG[G/A]TATTTTTTATCGCGTTCAGTGGCGTTTTATTTACTCACAACTATAAGATATTTTCCCTCA	INTERGENIC	--
Ca_LG_510319572	Ca_chr_5	10319572	T/C	--	AAGATAGTGGTTAAAAATTTTAAATAAAGATGCAAGTAATGGAAATAAACAAACACAAAT[T/C]ATTTACTATAGCTCACTACTGATTTGATAGTTACGTCTAATCTCAACAATCTTAAAGGAT	INTERGENIC	--
Ca_LG_510319593	Ca_chr_5	10319593	G/C	--	AAATAAAGATGCAAGTAATGGAAATAAACAAACACAAATATTTACTATAGCTCACTACTG[G/C]ATTTGATAGTTACGTCTAATCTCAACAATCTTAAAGGATTTTCCACTAAATCATGTGATT	INTERGENIC	--
Ca_LG_510319888	Ca_chr_5	10319888	A/T	--	ATAGAGTGAAGAAAAAAATTTCTAACTAAGAAACTATATTTCCATTTTAGTTTACTAACA[A/T]CTCATATTGTTTATGGTTCTCGATTGATTTTCACATTTTTAGATATTTGATGTGATTGAA	INTERGENIC	--
Ca_LG_510319946	Ca_chr_5	10319946	G/T	--	CACTCATATTGTTTATGGTTCTCGATTGATTTTCACATTTTTAGATATTTGATGTGATTG[G/T]AAACTCTTGCAATTGCTTTGAGTTTAGTATATTTGTTATATCAAAAACTAGTTTGCGATC	INTERGENIC	--
Ca_LG_510319980	Ca_chr_5	10319980	T/C	--	ACATTTTTAGATATTTGATGTGATTGAAACTCTTGCAATTGCTTTGAGTTTAGTATATTT[T/C]GTTATATCAAAAACTAGTTTGCGATCTGTTGTTTCTTTTTAAAGTGATAAAAAACACAAG	INTERGENIC	--
Ca_LG_510320285	Ca_chr_5	10320285	A/G	--	ATGTGTTTTAATGACACCAAACCTTATGAGAATCACAATATCATCAGAAGATTACATAAA[A/G]TAGCATCATAAGCTTCATGAAGATATTGAAAGTTGACTACCATTTGAACCATAAGAGTTT	INTERGENIC	--
Ca_LG_510320402	Ca_chr_5	10320402	C/T	--	TTTTAATTGAAAGGATGAGAAATTCACCATACCTTTTAAGATAATGCCAAATTGACGAGC[C/T]CATCAACAAGAATGCAAGAATAGTTGCACATGCATAATTGAACATCGATGGAACGTGCAA	INTERGENIC	--
Ca_LG_510320729	Ca_chr_5	10320729	T/G	--	GAGAATGAACATTCATCACTATATTAGATATGAGGATTAATATTCTTCATAATCTTAGAT[T/G]CCACTGATTAATATCAACGTCTTCATCTCACAATTATTAAAAAAGTAATAGTCATAAAAG	INTERGENIC	--
Ca_LG_510321568	Ca_chr_5	10321568	G/A	--	CGTACTAACCAAATCCGAGGATGGACCACCGCAGTCAACCTCTCGACATACTTAACACGG[G/A]GGATAAAGACTAAATGACAGTTTTGCAAATAAAGACAAGTATAAGGAAACTTAGCATAGT	INTERGENIC	--
Ca_LG_510321658	Ca_chr_5	10321658	T/C	--	AAAGACAAGTATAAGGAAACTTAGCATAGTCTCCAACAACTATATTTTTCTAACTCATAT[T/C]GTTTGAAGATTGAAAAGCAACTATAGAAGTATTAATCTTCAAACACTAAGAGAATCATCT	INTERGENIC	--
Ca_LG_510321944	Ca_chr_5	10321944	G/C	--	TACTACTTGTATATCTTCAAGTTGATATAAACTTGAGTTATTGTGTAAGCTTGGTGATGG[G/C]TAGTAAAAATACAATGTCGTAAGTCTGATGAAACTAAGAAAATACATAGTTGAATAGGTG	INTERGENIC	--
Ca_LG_510322430	Ca_chr_5	10322430	G/C	--	CAGTTGGTACACTAAAATTAACTCAAAATTAATAGTTATAGCAGTTAAAACATTAAACCG[G/C]TTTTGAATGATCCATTTAGAATTTAGCATTCATAATACTATTTGCCAAAGTATAACTCAT	INTERGENIC	--
Ca_LG_510322535	Ca_chr_5	10322535	C/T	--	CAAAGTATAACTCATTGTGACTATTCCTAGCATGTAAAAGATCATAGTTAGGATGTTATC[C/T]TGGCCTTCAGAACTTGAGCCACCGCTTGAATGTTAAAAAGTTTAAAACGGACAAATGAAT	INTERGENIC	--
Ca_LG_510322901	Ca_chr_5	10322901	C/T	--	CTTTTATCTTCTTTTTTTTCTTTCCAATTTGGTCTTTATTTTAATTTCAAGTGACAATTC[C/T]GATCTTTTATGTTTTAAAATGTCAACAACGTTATATTTTTTTTACAAAAATTCAAAAAGT	INTERGENIC	--
Ca_LG_510323410	Ca_chr_5	10323410	A/T	--	TGAAATTAAGTTATAAGACTACGGGTGTTATTTAGCCTATTTTAAATAATAAGATTTCAA[A/T]GCGGTTTTACGTGTATATCCATGTAAGTAATTAATGTGATATTTTTTTTGTGCGTTTGAC	INTERGENIC	--
Ca_LG_510323847	Ca_chr_5	10323847	A/G	--	TTAATGTACTTTTAAAGATTATTTATTTTACTGTCTAAAATATTAGTTTCGAAATATTAA[A/G]CAATTTTTTATTAACGAAATTGTGTTTAAAAAAAGTGTCGTAAAAAATTAGTTTTGCTAA	INTERGENIC	--
Ca_LG_510323887	Ca_chr_5	10323887	G/A	--	TATTAGTTTCGAAATATTAACAATTTTTTATTAACGAAATTGTGTTTAAAAAAAGTGTCG[G/A]TAAAAAATTAGTTTTGCTAATTGTTGGTTTTATATATTTTTTAAAATAAAATAAAAAAAA	INTERGENIC	--
Ca_LG_510324076	Ca_chr_5	10324076	G/A	--	TAAAAAAATGAGAAAGAGAAGGCAACGAAATACAAGCACGGATAAAAACATAAGTTCACG[G/A]GTGGCCGCCACCCTTGGAGATAAAATTGATACCGATCATTGATATTTGTCTCATAAAACT	INTERGENIC	--
Ca_LG_510324161	Ca_chr_5	10324161	A/G	--	TTGATACCGATCATTGATATTTGTCTCATAAAACTTTCTTCGTTTTTATCGAAACTACAA[A/G]CATGTTATTTCTTCAATTGATTCAGTTAATTTAATCCACTTTTTTCAGTTTTTTAACCAT	INTERGENIC	--
Ca_LG_510324194	Ca_chr_5	10324194	A/T	--	CTTTCTTCGTTTTTATCGAAACTACAACATGTTATTTCTTCAATTGATTCAGTTAATTTA[A/T]ATCCACTTTTTTCAGTTTTTTAACCATTCTAATTTATTTATAAAATACTCAACTTCTCCT	INTERGENIC	--
Ca_LG_510324208	Ca_chr_5	10324208	A/G	--	ATCGAAACTACAACATGTTATTTCTTCAATTGATTCAGTTAATTTAATCCACTTTTTTCA[A/G]GTTTTTTAACCATTCTAATTTATTTATAAAATACTCAACTTCTCCTTTTATGAAATTCGT	INTERGENIC	--
Ca_LG_510324299	Ca_chr_5	10324299	C/T	--	TACTCAACTTCTCCTTTTATGAAATTCGTTATTTTGCACCATTTTTCTTCACCGTATGTC[C/T]CGATTTTACTGAATCCAACACCAAAACGTCGACCATGTGAACAATAACTATATTTTCCAC	INTERGENIC	--
Ca_LG_510324307	Ca_chr_5	10324307	A/G	--	TTCTCCTTTTATGAAATTCGTTATTTTGCACCATTTTTCTTCACCGTATGTCCGATTTTA[A/G]CTGAATCCAACACCAAAACGTCGACCATGTGAACAATAACTATATTTTCCACTGATTATT	INTERGENIC	--
Ca_LG_510325377	Ca_chr_5	10325377	G/A	--	AGCATGGTCAATTTGAATTGTCCGTCCACTCGAGTGGTGGCATAATATCAAGCCTCATAG[G/A]CCAAGTAATTCAGAGTTAGAATGATACTAAATTATGATGTAGAGTCTAAGCTCATGCATA	INTERGENIC	--
Ca_LG_510325719	Ca_chr_5	10325719	C/T	--	TTGACTAGGCTCTGCGTCTGCGAAATCGTAGTTATTATAGATTAGTGAGTCTTGAAGTTC[C/T]AAGTTTTGAAGAAACCCCATTCTGATAGGTGATACCGAAAATTAAAGTCATAATTGTATT	INTERGENIC	--
Ca_LG_510325738	Ca_chr_5	10325738	A/G	--	GCGAAATCGTAGTTATTATAGATTAGTGAGTCTTGAAGTTCAAGTTTTGAAGAAACCCCA[A/G]TTCTGATAGGTGATACCGAAAATTAAAGTCATAATTGTATTTTATTTATTTAATTAGATA	INTERGENIC	--
Ca_LG_510325756	Ca_chr_5	10325756	G/A	--	TAGATTAGTGAGTCTTGAAGTTCAAGTTTTGAAGAAACCCCATTCTGATAGGTGATACCG[G/A]AAAATTAAAGTCATAATTGTATTTTATTTATTTAATTAGATACGACTTTTTGTGTGAAAA	INTERGENIC	--
Ca_LG_510325935	Ca_chr_5	10325935	A/G	--	CGTTGAGATTGTACTATTTAAATTGGGAAATAAAGTTTGAAATATATAATTTGAAGAACA[A/G]GGATATCATAAATTAATTATAAATTATTATTTTTTTAAATAAATTTTCTTTATCTACTGG	INTERGENIC	--
Ca_LG_510326475	Ca_chr_5	10326475	C/G	--	TTAATTTCTACAATTTTTTTATTTATTTTTGACGTCATATTGTGTCACACAAGTGAATAC[C/G]TTTTGAGCTTAATTTGGAGATTTTTAATATTATTAGAAAATGTTTCCAAATTTCAGAGTC	INTERGENIC	--
Ca_LG_510326620	Ca_chr_5	10326620	G/A	--	AAAGGTTCAAACCTTGCAGTTCACACTAGAACAATTGGTAAAGCCACCACCATTATGTAG[G/A]AAAATAACGTTTAATAACATTTTTTATCACACTTTTTTTTTTTAAATACTTCCTTTGATT	INTERGENIC	--
Ca_LG_510326817	Ca_chr_5	10326817	G/C	--	ATCAAATAAAATGTGTATTAAAGAATATATTGATAACACTCTTCTTATGTAGAACCATCG[G/C]TATCTTTATAACAAAACAAAATCACTATGCACAATTAATGATCAAGAATGAAAAATTAAG	INTERGENIC	--
Ca_LG_510326877	Ca_chr_5	10326877	G/A	--	TATCTTTATAACAAAACAAAATCACTATGCACAATTAATGATCAAGAATGAAAAATTAAG[G/A]GAATCTTTCATACATAAAATTAGAATCAGTCTGAAAGTAAGACAACTAAAGCAACAGCTT	INTERGENIC	--
Ca_LG_510326933	Ca_chr_5	10326933	A/C	--	TAAGGAATCTTTCATACATAAAATTAGAATCAGTCTGAAAGTAAGACAACTAAAGCAACA[A/C]GCTTTAGACATCCATGAAAAATAAATATTTTATCAAAATGATTCAAAAAAAATTTACTTA	INTERGENIC	--
Ca_LG_510327184	Ca_chr_5	10327184	T/C	--	AAAATTTAAAAAATTCAATTTAAATCTTATATTAAAATTCGATTTCACATGTGTTGGATT[T/C]GGTCGGCTTAAAATCAATCCACATAATTTATTTATTCTTTAGCATTCTTAAAATCAATCC	INTERGENIC	--
Ca_LG_510327544	Ca_chr_5	10327544	T/G	--	ATATGTGATTTGGTTTAATTTGAATGAGACGTTTAAAAATAACTTATCAAATTCTATTTT[T/G]ATTATAAATAATTTAATTTAGATCCATTTTTGGATGTTTAAATCAGACTTAGAAAAAAAA	INTERGENIC	--
Ca_LG_510327651	Ca_chr_5	10327651	G/A	--	CTTAGAAAAAAAATTATATTAATAGCAGTATTTTAAAAACACGATAAAATAGTATGTTTG[G/A]ATGTAATATATAACATATAATATACTAAATTTTAGTATTACAGAATAACAATGATTGATG	INTERGENIC	--
Ca_LG_510327681	Ca_chr_5	10327681	T/A	--	TTTTAAAAACACGATAAAATAGTATGTTTGATGTAATATATAACATATAATATACTAAAT[T/A]TTTAGTATTACAGAATAACAATGATTGATGATGTTCTAAATATATTATAGAAAAAAAAAG	INTERGENIC	--
Ca_LG_510329372	Ca_chr_5	10329372	G/A	--	ACAAAACTAATATTTATATCCTGCAAATTTTTGTTAATACAAGATTTAATTATAATTTTG[G/A]GTTTTCTATTTTTAACAAATTTGGTCTCTCTCATATATTTTTTAATAAAAAAAATAATGA	INTERGENIC	--
Ca_LG_510329659	Ca_chr_5	10329659	A/G	--	AAATTATTTCTCCTATTTTAAAATCAGACAATTTTTTTTTCCTCATTTTATTTTTTTTAA[A/G]CTAAAAGATTGTAATACGACATATTTTAAATAACATGATATATGAAATGATAACGTAGAA	INTERGENIC	--
Ca_LG_510329870	Ca_chr_5	10329870	C/T	--	ATTAATGCATCTAGATACTTCTATATCATAAAATTGTATGCCACATAATTTTAAATATGC[C/T]CAAATCATCATTGTTTAGTTCAAAAATATGAGTGAATGGACCAAAATTGTCGACTTTTAA	INTERGENIC	--
Ca_LG_510329939	Ca_chr_5	10329939	A/G	--	ATTGTTTAGTTCAAAAATATGAGTGAATGGACCAAAATTGTCGACTTTTAAAATAGAGGA[A/G]AGCAATTTGGCAGATTGATAAAAATACATGACTAAAACTGCAACTAAGCATATAATTTTA	INTERGENIC	--
Ca_LG_510330041	Ca_chr_5	10330041	C/T	--	ACTAAGCATATAATTTTATAATAATATATAAATAATTAATGCATCTATATAGTTCTACAC[C/T]TGTGAGATTGTATGTCACATCATTAAAAAATCTGAAACCACAATTTTTTAGTTAAAAAAT	INTERGENIC	--
Ca_LG_510330575	Ca_chr_5	10330575	A/G	--	CTTATAATGTTCTAAATATGTTTACAAAAAATATTCAAAAATTCAAATAATCCATATGAA[A/G]TTTCCTAAAAAATATAAACCAAAATTGTTGATTGAAAATATTTAAAAAACTATTGTTTGA	INTERGENIC	--
Ca_LG_510330815	Ca_chr_5	10330815	A/G	--	TAATAATTCTATTAAATTTTTAATTAATAATTAAATTAATTTTTTATTAACTCATCAACA[A/G]TCAGTATTCGTATATTATATATTAAAAATCGACTAATATTAATTTTAATTTTAATAATTA	INTERGENIC	--
Ca_LG_510331174	Ca_chr_5	10331174	C/T	--	GAGAGGGGCCAAACTCAAACTTTCATCTTGGAGCTAGAGCATACGTTGAGCCAGCTTTGC[C/T]TATTCTGAAATCAGTCGCGGGTTGCACGATACACTAGATGACGCAAGCAACGGAGAAAAA	INTERGENIC	--
Ca_LG_510331823	Ca_chr_5	10331823	G/T	--	GGCTTTATTCTAATATTTTGTGAACTAAAATTAATAAAATTTTATTTAAAATTGTAATTG[G/T]TTTCAACAAATAGTACAATATATTAATTGAAAAAGAAGAATCGTATAAAATTAATTATAT	INTERGENIC	--
Ca_LG_510332251	Ca_chr_5	10332251	A/C	--	AATATATAAGTAATATATGATGATTCATTTTTGAAAGAAATAATACTTAGACGATGATTA[A/C]ATTTTTTAAAAGAAAATAATGATTCATATTAACATTTTTCTTATATTTTATTTCCTTTCG	INTERGENIC	--
Ca_LG_510332273	Ca_chr_5	10332273	A/T	--	ATTCATTTTTGAAAGAAATAATACTTAGACGATGATTAATTTTTTAAAAGAAAATAATGA[A/T]TTCATATTAACATTTTTCTTATATTTTATTTCCTTTCGCGTGCAATTGTCAAAATAACTT	INTERGENIC	--
Ca_LG_510332489	Ca_chr_5	10332489	C/T	--	ATTAAATGAAAGCATCTCAAGCAGTACAATATACCCCACCCCGTCCGATAAATATAATGC[C/T]AATTGATAATACCAACTAGGCATGGCAACGGGACGGGTTGGGAGCGGATTTTGCCTCTTC	INTERGENIC	--
Ca_LG_510332521	Ca_chr_5	10332521	G/A	--	ACCCCACCCCGTCCGATAAATATAATGCAATTGATAATACCAACTAGGCATGGCAACGGG[G/A]ACGGGTTGGGAGCGGATTTTGCCTCTTCCACCCCGCACTCAACTAATTGGGGAAAATCCG	INTERGENIC	--
Ca_LG_510332532	Ca_chr_5	10332532	A/G	--	TCCGATAAATATAATGCAATTGATAATACCAACTAGGCATGGCAACGGGACGGGTTGGGA[A/G]GCGGATTTTGCCTCTTCCACCCCGCACTCAACTAATTGGGGAAAATCCGCATCCTCACCC	INTERGENIC	--
Ca_LG_510332547	Ca_chr_5	10332547	T/C	--	GCAATTGATAATACCAACTAGGCATGGCAACGGGACGGGTTGGGAGCGGATTTTGCCTCT[T/C]TCCACCCCGCACTCAACTAATTGGGGAAAATCCGCATCCTCACCCGTTCATAGCGGGTGT	INTERGENIC	--
Ca_LG_510332560	Ca_chr_5	10332560	T/C	--	CCAACTAGGCATGGCAACGGGACGGGTTGGGAGCGGATTTTGCCTCTTCCACCCCGCACT[T/C]CAACTAATTGGGGAAAATCCGCATCCTCACCCGTTCATAGCGGGTGTGAAAATTAGACTA	INTERGENIC	--
Ca_LG_510332580	Ca_chr_5	10332580	C/T	--	GACGGGTTGGGAGCGGATTTTGCCTCTTCCACCCCGCACTCAACTAATTGGGGAAAATCC[C/T]GCATCCTCACCCGTTCATAGCGGGTGTGAAAATTAGACTACATCCTCGTCCACAACGGGT	INTERGENIC	--
Ca_LG_510332596	Ca_chr_5	10332596	C/T	--	ATTTTGCCTCTTCCACCCCGCACTCAACTAATTGGGGAAAATCCGCATCCTCACCCGTTC[C/T]ATAGCGGGTGTGAAAATTAGACTACATCCTCGTCCACAACGGGTTTCGGGTTTCCCGACC	INTERGENIC	--
Ca_LG_510332602	Ca_chr_5	10332602	G/A	--	CCTCTTCCACCCCGCACTCAACTAATTGGGGAAAATCCGCATCCTCACCCGTTCATAGCG[G/A]GGTGTGAAAATTAGACTACATCCTCGTCCACAACGGGTTTCGGGTTTCCCGACCTACACC	INTERGENIC	--
Ca_LG_510333138	Ca_chr_5	10333138	A/G	--	TTTAATTTAGTCTTTTATTTTAATTTTAAGTGACAATTTTATTTTTTATGTTTTAAAATA[A/G]TTAATAATGTTATCCTTTTTTTTGTAAAAATTTATCAAAAATTTCAAACAAAACCCATGA	INTERGENIC	--
Ca_LG_510333256	Ca_chr_5	10333256	G/T	--	GAAATTAATTATCATCCTCAATATAATGCAAATTTCATCAAATTTATAACTTAAATTTTG[G/T]CAATAAACTCATATTTTCATCTCTAACAACATCGAATAAAGAATAAATGATCAAATTTAA	INTERGENIC	--
Ca_LG_510333462	Ca_chr_5	10333462	C/T	--	ATTTTTTTTAACTTTTTATTTTATTTTAGAAAATTCAAATAAATATATTAAATTAAAAAC[C/T]CTGCAACGCACAAGAAATGCCTCATAAAGAATAAACAAGGACAAATATTACAATAACCTA	INTERGENIC	--
Ca_LG_510333541	Ca_chr_5	10333541	T/C	--	CCTCATAAAGAATAAACAAGGACAAATATTACAATAACCTAAAAAATCAACATATCAACT[T/C]GAAACCACACCCCACAAAAAGCTTGAACATACGAAAATGGGGAGATATGCATTACATAAT	INTERGENIC	--
Ca_LG_510333580	Ca_chr_5	10333580	G/T	--	TAAAAAATCAACATATCAACTGAAACCACACCCCACAAAAAGCTTGAACATACGAAAATG[G/T]GGGAGATATGCATTACATAATAGTGCCCAAACACCTCAAAACAAAGCCACACCTCACCAA	INTERGENIC	--
Ca_LG_510333728	Ca_chr_5	10333728	C/A	--	TATCAATACCTCATTTCACAAGTTCATACACACAAGTTCGACAATGCAAAACCATGGCTC[C/A]ACTAAATTATCCTTAGTTGGATGGCGATTCCTCAAACGCCTCCAAACGAAAATAGACACC	INTERGENIC	--
Ca_LG_510334046	Ca_chr_5	10334046	C/T	--	TATATCCTCTTTCTCATAATGATATATATATTTTTTGAGAGTTATAAGGTAGTTTGTGTC[C/T]AGAACCTGGATAGTTTGTAGAACAATTCTTTATTTTGATTATGCAGAAAATAAATTAGAA	INTERGENIC	--
Ca_LG_510334058	Ca_chr_5	10334058	A/G	--	CTCATAATGATATATATATTTTTTGAGAGTTATAAGGTAGTTTGTGTCAGAACCTGGATA[A/G]GTTTGTAGAACAATTCTTTATTTTGATTATGCAGAAAATAAATTAGAAGAAAGCCCAAGA	INTERGENIC	--
Ca_LG_510334123	Ca_chr_5	10334123	A/G	--	TAGAACAATTCTTTATTTTGATTATGCAGAAAATAAATTAGAAGAAAGCCCAAGAGGAAA[A/G]CGCCTAGGATCAGAGGAAGCGCGTCCATTTGAGGAAGTGCCTTAGATCAGAGGAAACATG	INTERGENIC	--
Ca_LG_510334193	Ca_chr_5	10334193	G/T	--	CAGAGGAAGCGCGTCCATTTGAGGAAGTGCCTTAGATCAGAGGAAACATGTTCATCAAAG[G/T]GATCTGTCTTTGCCTCTAAGTAACCAAGTTTAAGGATCTCACTATAGAAATATAACTTCA	INTERGENIC	--
Ca_LG_510334248	Ca_chr_5	10334248	A/C	--	CAAAGGATCTGTCTTTGCCTCTAAGTAACCAAGTTTAAGGATCTCACTATAGAAATATAA[A/C]CTTCAAGGTTTTACCTCTGAAAGATGAGAATATGAAGTCAAAGACAACATGTTCAAATAA	INTERGENIC	--
Ca_LG_510334364	Ca_chr_5	10334364	T/G	--	ATAAGATGCCTCCAACAAAGCAACCCAAAGGCAAGCATCTGACTATGATATGCAACATTT[T/G]AATTTGCCTCTACTCAGTTGCCTCTGCTAGTAATTCAACACCAGAAGATGATTGAGTTTG	INTERGENIC	--
Ca_LG_510334475	Ca_chr_5	10334475	C/T	--	TTGAGTTTGACTCTGAACTTCATACTATTTATGACTCTAATTATTAGACTCTGCCTCCAC[C/T]CACAAGCAAACATCCGACTCTGAGGAATATCAATGCTCTGAGGAAAGTTAATGCCTTTGA	INTERGENIC	--
Ca_LG_510334524	Ca_chr_5	10334524	T/C	--	TCTGCCTCCACCACAAGCAAACATCCGACTCTGAGGAATATCAATGCTCTGAGGAAAGTT[T/C]AATGCCTTTGAAGAAAGTCAATGCTTATGATGAAATAGTCAATGTAACATGAAAAGTAAA	INTERGENIC	--
Ca_LG_510334897	Ca_chr_5	10334897	G/A	--	CTTTCTAACAAATTTAACAATTAATTATTAATATCATTAGATATCTTAGTTGTTAATGAG[G/A]TTAAATTGCTTAGTTAGTCACATTAGCTAATTAGTTATTTTACACTAAATCATATGTAAC	INTERGENIC	--
Ca_LG_510334977	Ca_chr_5	10334977	T/C	--	CATTAGCTAATTAGTTATTTTACACTAAATCATATGTAACTCAATCATCTATCACTACTT[T/C]GTTTTGTTGACGTCCATCTTTGATTCCATATTAACTTTTTCAATGCTTCATTGGCCATAA	INTERGENIC	--
Ca_LG_510335057	Ca_chr_5	10335057	A/G	--	TGATTCCATATTAACTTTTTCAATGCTTCATTGGCCATAATGAGGTTTACTCTTGTTCAA[A/G]GACTTACTTTTTAAAACGCAATAAAACGAATGATCTCATACTCTCATACACGTTATATTT	INTERGENIC	--
Ca_LG_510335145	Ca_chr_5	10335145	G/A	--	AATGATCTCATACTCTCATACACGTTATATTTCCTTGAAAAAAGTAAAATTATTTTATTG[G/A]CGATAATGTCATTAGATTTATTTATTTAATAAATGTATACCTTAAAACAAATTCTTTCTA	INTERGENIC	--
Ca_LG_510335238	Ca_chr_5	10335238	G/A	--	TGTATACCTTAAAACAAATTCTTTCTAAAATAATCACACATATGTATTACACAATAATTG[G/A]TGTTAAATAAATTACTCATACCAACTAAATGGATCCAAATTTATTATAGTGGGAAAACAC	INTERGENIC	--
Ca_LG_510335281	Ca_chr_5	10335281	A/G	--	GTATTACACAATAATTGTGTTAAATAAATTACTCATACCAACTAAATGGATCCAAATTTA[A/G]TTATAGTGGGAAAACACGCGTTTACACGAAGTAAACAATCTCGATCGTTAATTTGATCGA	INTERGENIC	--
Ca_LG_510335285	Ca_chr_5	10335285	T/C	--	TACACAATAATTGTGTTAAATAAATTACTCATACCAACTAAATGGATCCAAATTTATTAT[T/C]AGTGGGAAAACACGCGTTTACACGAAGTAAACAATCTCGATCGTTAATTTGATCGAACAA	INTERGENIC	--
Ca_LG_510335324	Ca_chr_5	10335324	G/A	--	AAATGGATCCAAATTTATTATAGTGGGAAAACACGCGTTTACACGAAGTAAACAATCTCG[G/A]ATCGTTAATTTGATCGAACAATTCAAATCATAATATAACAAAATTAATTTTAAATAATCT	INTERGENIC	--
Ca_LG_510336876	Ca_chr_5	10336876	A/T	Ca_12476.1	CAAATTATCATTTTTTAGGCTCTATAGGATTGAAGTCTAACAACTTTGATACTTGAATTA[A/T]TCGATGTACATTGGATCTAACACGACCTTTTTCTGTTTATACTATAAGAAACTGAAAATG	INTRON	RNA--binding_protein_Musashi_homolog_2
Ca_LG_510337961	Ca_chr_5	10337961	A/G	Ca_12476.1	TTAGGTGGAGCAGCAGGGTATGGAAGAAACAACAATGCAGTTGTGAATCCATCCTCTGCA[A/G]TTTAATGCCTCGGCTGGTGGTTATGAAGGATCCTATGGGGACTTATACCGCAGTGGCAGC	SYNONYMOUS_CODING	RNA--binding_protein_Musashi_homolog_2
Ca_LG_510338135	Ca_chr_5	10338135	T/C	Ca_12476.1	TCTGGCTCGTTTGGTTATGGTCTTGGTGGTATTGCATCGGATGATGCAGTGAAGACTTCT[T/C]GAGGGTTACATCGGAAGCTACAATGTTGCAAGTAGACAACCTAATAGAGGTTAGATCTTT	SYNONYMOUS_CODING	RNA--binding_protein_Musashi_homolog_2
Ca_LG_510338290	Ca_chr_5	10338290	A/G	Ca_12476.1	TGTTAATTTCCAATGGTGGTTTTTATGTTTCAGAATGATTCATTATTCTGAATGAACTTA[A/G]AAAAGAAAATGTTTATTTGCTATCTTTCTTTTGTACTTGTCTTTAAGATCAGCATATGTC	INTRON	RNA--binding_protein_Musashi_homolog_2
Ca_LG_510339266	Ca_chr_5	10339266	T/G	Ca_12476.1	TTAGTAGACATGCATTGTCAGTGTAAACAGTTTTACACTGACTGCCAACACAAACCATTT[T/G]ATTCTGTAGTTATTTTTTGATGACAATTACAATCGTATGATGAGATGACAAAATCAATGG	INTRON	RNA--binding_protein_Musashi_homolog_2
Ca_LG_510340473	Ca_chr_5	10340473	T/A	Ca_12476.1	TATTACATAATGTTGTTGAATTATATAGAACAATGTTGATTGATTGAAACTTGAGGGGTT[T/A]TGGCTCAAAATAGAAAGTTTAGGCTGAAATAGGTTTTTCTTTTTTTGAATATGGGGTGAA	DOWNSTREAM	RNA--binding_protein_Musashi_homolog_2
Ca_LG_510340510	Ca_chr_5	10340510	T/A	Ca_12476.1	GATTGATTGAAACTTGAGGGGTTTGGCTCAAAATAGAAAGTTTAGGCTGAAATAGGTTTT[T/A]TCTTTTTTTGAATATGGGGTGAAATATTTCATTGTTCTTGTAATATTTGTTTTAGTTTCT	DOWNSTREAM	RNA--binding_protein_Musashi_homolog_2
Ca_LG_510340518	Ca_chr_5	10340518	T/C	Ca_12476.1	GAAACTTGAGGGGTTTGGCTCAAAATAGAAAGTTTAGGCTGAAATAGGTTTTTCTTTTTT[T/C]TGAATATGGGGTGAAATATTTCATTGTTCTTGTAATATTTGTTTTAGTTTCTGCAAACAA	DOWNSTREAM	RNA--binding_protein_Musashi_homolog_2
Ca_LG_510340541	Ca_chr_5	10340541	A/G	Ca_12476.1	AATAGAAAGTTTAGGCTGAAATAGGTTTTTCTTTTTTTGAATATGGGGTGAAATATTTCA[A/G]TTGTTCTTGTAATATTTGTTTTAGTTTCTGCAAACAAAAAATTGTTTAATTTATTCTCTG	DOWNSTREAM	RNA--binding_protein_Musashi_homolog_2
Ca_LG_510340719	Ca_chr_5	10340719	T/C	Ca_12476.1	AATACTGTTTTTTTTAGCTTCTATAGACTAATTGAACCTAAATCAAATATTGCAAAGTAT[T/C]TGAAAAAGACCTTAACAAAACAATTTGGAATTAAAATTTTAATTTTTATACAATGTTTAT	DOWNSTREAM	RNA--binding_protein_Musashi_homolog_2
Ca_LG_510340996	Ca_chr_5	10340996	A/C	Ca_12476.1	AATTTTTTTTTACTAGATATGAATTAAATTGATGATAAAATATATATAAATTACATAGAA[A/C]TAATAATAGGATTTTTTTTAAATAACCCACATTTAAAAGTAAAACACCAATATACCCACT	DOWNSTREAM	RNA--binding_protein_Musashi_homolog_2
Ca_LG_510341518	Ca_chr_5	10341518	A/T	Ca_12476.1	AAGTAGTTTTTTTTTTACGAATTCTTTTAAAGGAGTTAGGTCTATGTTAATTTGTTAAAA[A/T]GGTATTGGCATATCGGTTAGTAAACTCAAATATTAATATTCTCATATTAAGCTCAATAAT	DOWNSTREAM	RNA--binding_protein_Musashi_homolog_2
Ca_LG_510341681	Ca_chr_5	10341681	C/A	Ca_12476.1	GCTTTTCAAAGTAATGTTTGATAATTTTTTCAAAAGTCATATTATAGTAATTTTAAACGC[C/A]TAGGATAATCAGGCTTTTTAAACACAATAAAATATTTGTTCTTTATTTTATAATTTTTTA	DOWNSTREAM	RNA--binding_protein_Musashi_homolog_2
Ca_LG_510341919	Ca_chr_5	10341919	G/A	Ca_12476.1	CTTTATAATGAAAGTGGGTAAAGAATATTTATAGTACATGAAAAAGAAAAAAATATTTCG[G/A]GATGCATTAAACAAGTCAAAAATGCGTGTTTGATTCAAATCATAAATATAAATCTAATTC	DOWNSTREAM	RNA--binding_protein_Musashi_homolog_2
Ca_LG_510341998	Ca_chr_5	10341998	T/A	Ca_12476.1	AAATGCGTGTTTGATTCAAATCATAAATATAAATCTAATTCAAAAGCGGTTTTTGAGATT[T/A]TTTTTATAGGATGATTCAAATCACCTCTTAGTTTTGATAGGATGATTTAAATTACCTCTT	DOWNSTREAM	RNA--binding_protein_Musashi_homolog_2
Ca_LG_510342529	Ca_chr_5	10342529	A/T	Ca_12476.1	AGTGATAAGTTACTAAAATATCTCTCAAACCTCTCTTTCTTTCTTCTCTCAGTTCTCTGA[A/T]TCAGATTGCTTCCATCCCTTCTCTTGACTCTCCCTCTCAGTTGCAGCGGCCAATTGTCAG	DOWNSTREAM	RNA--binding_protein_Musashi_homolog_2
Ca_LG_510343058	Ca_chr_5	10343058	G/A	Ca_12476.1	TTTTAACTCTTCCAGTTTCTACAGTTACTATAAAAAGATCATTTTCAGCAATGAAGATCG[G/A]TCAAGACAAGACTGCGTAATAAGATGTAGGATAAATTTTTTGTTGACAATATAATGCTTT	DOWNSTREAM	RNA--binding_protein_Musashi_homolog_2
Ca_LG_510343184	Ca_chr_5	10343184	G/A	Ca_12476.1	AAAAATAAATAACTGAAATTCTAATTCAATTATGGATGATTCAATAAATGAGAAGAATGG[G/A]ATGACACAATTTTAATTCGATATAAATATCTCTTTTCATATATTATATTCTTATTTTGTA	DOWNSTREAM	RNA--binding_protein_Musashi_homolog_2
Ca_LG_510343446	Ca_chr_5	10343446	G/A	Ca_12476.1	ATTAAAGAAACATACAGTAATAAATTATTAATCATTAATGTATAATAATAATGACCATAG[G/A]TTTTCAAAATATACCGGTGATGAAAAAAATTATAGAGATTTTACCTAAATCAAAATATAT	DOWNSTREAM	RNA--binding_protein_Musashi_homolog_2
Ca_LG_510343535	Ca_chr_5	10343535	A/G	Ca_12476.1	TTATAGAGATTTTACCTAAATCAAAATATATATTAACGTCGTTTTTGACGTAGAAGTTGA[A/G]CAAGTTGTAACAAGAAATATGAAAAGGGTTTTGGAGCTTCTCTTCATGGAGGGGTGATAG	DOWNSTREAM	RNA--binding_protein_Musashi_homolog_2
Ca_LG_510343878	Ca_chr_5	10343878	A/C	Ca_12476.1	ATTATTTGGAATAATTATTAGATGCCGCCCCATAGAATTTTGTATTTCTTCGTAATTTTA[A/C]TTCCATAAAAATAAACATTTTCCAAAATTTAATTAGTAAAAACTCATATTTCTAAACATT	DOWNSTREAM	RNA--binding_protein_Musashi_homolog_2
Ca_LG_510343896	Ca_chr_5	10343896	T/C	Ca_12476.1	TAGATGCCGCCCCATAGAATTTTGTATTTCTTCGTAATTTTATTCCATAAAAATAAACAT[T/C]TTTCCAAAATTTAATTAGTAAAAACTCATATTTCTAAACATTATTTTCTTTTTTTGTAAC	DOWNSTREAM	RNA--binding_protein_Musashi_homolog_2
Ca_LG_510343932	Ca_chr_5	10343932	A/T	Ca_12476.1	ATTTTATTCCATAAAAATAAACATTTTCCAAAATTTAATTAGTAAAAACTCATATTTCTA[A/T]AACATTATTTTCTTTTTTTGTAACAATTCTCGTAACAAATAACACTTTTTTTTTCCCAAA	DOWNSTREAM	RNA--binding_protein_Musashi_homolog_2
Ca_LG_510344077	Ca_chr_5	10344077	G/A	Ca_12476.1	ATAAGCTAAAAATCTGTAGAATTTTAAGAGTTTGAAAAAAAATGCAATGCTTCCACGATG[G/A]TATTCCTTCTGTATCCCACCACAATAAAATACATATCCGCAAAAATTCTCAAACATATCC	DOWNSTREAM	RNA--binding_protein_Musashi_homolog_2
Ca_LG_510344081	Ca_chr_5	10344081	T/C	Ca_12476.1	GCTAAAAATCTGTAGAATTTTAAGAGTTTGAAAAAAAATGCAATGCTTCCACGATGTATT[T/C]CCTTCTGTATCCCACCACAATAAAATACATATCCGCAAAAATTCTCAAACATATCCGATA	DOWNSTREAM	RNA--binding_protein_Musashi_homolog_2
Ca_LG_510344090	Ca_chr_5	10344090	A/G	Ca_12476.1	CTGTAGAATTTTAAGAGTTTGAAAAAAAATGCAATGCTTCCACGATGTATTCCTTCTGTA[A/G]TCCCACCACAATAAAATACATATCCGCAAAAATTCTCAAACATATCCGATAACATATTTT	DOWNSTREAM	RNA--binding_protein_Musashi_homolog_2
Ca_LG_510344139	Ca_chr_5	10344139	A/G	Ca_12476.1	TTCCTTCTGTATCCCACCACAATAAAATACATATCCGCAAAAATTCTCAAACATATCCGA[A/G]TAACATATTTTTTAAAAGATAATAAGAAAATCGAAAACTTATAGGATACATGTTCAAAAC	DOWNSTREAM	RNA--binding_protein_Musashi_homolog_2
Ca_LG_510344188	Ca_chr_5	10344188	C/T	Ca_12476.1	AACATATCCGATAACATATTTTTTAAAAGATAATAAGAAAATCGAAAACTTATAGGATAC[C/T]ATGTTCAAAACCAAGGCTACTGTTTAAGACCTTAAAATTTTCTCTTTTATATACAGTAAT	DOWNSTREAM	RNA--binding_protein_Musashi_homolog_2
Ca_LG_510344204	Ca_chr_5	10344204	G/A	Ca_12476.1	TATTTTTTAAAAGATAATAAGAAAATCGAAAACTTATAGGATACATGTTCAAAACCAAGG[G/A]CTACTGTTTAAGACCTTAAAATTTTCTCTTTTATATACAGTAATGTTAACACAAAAAATT	DOWNSTREAM	RNA--binding_protein_Musashi_homolog_2
Ca_LG_510344300	Ca_chr_5	10344300	T/A	Ca_12476.1	ACAGTAATGTTAACACAAAAAATTTAATATTTCTTTAATTTAATTATAGAACCAAAATTT[T/A]TAAGAAAAATAAAATAGAGAAAAATAATACACCAATTAATATATTTAATTATATAAAATA	DOWNSTREAM	RNA--binding_protein_Musashi_homolog_2
Ca_LG_510344425	Ca_chr_5	10344425	T/C	Ca_12476.1	ATTTTGTCTAAATGTATAAATTATTTATAAAATAATATTAATGATTCATGTAATTGTTGT[T/C]TTAAACTGAAAAAATAAAAATAAAAATAAAAATAAAAATTAATCAAATATTATTTAAGAC	DOWNSTREAM	RNA--binding_protein_Musashi_homolog_2
Ca_LG_510344548	Ca_chr_5	10344548	A/C	Ca_12476.1	CCACATTTCAACAAAGATTAAATGCATTAACTTTAATATTGATTAACAAAGAGATGTTAA[A/C]ATGAAATTAATTACAACAATTTTTAAATGATTTTATATCTCAAAATAAATTTTAAATAAA	DOWNSTREAM	RNA--binding_protein_Musashi_homolog_2
Ca_LG_510344550	Ca_chr_5	10344550	T/C	Ca_12476.1	ACATTTCAACAAAGATTAAATGCATTAACTTTAATATTGATTAACAAAGAGATGTTAAAT[T/C]GAAATTAATTACAACAATTTTTAAATGATTTTATATCTCAAAATAAATTTTAAATAAAAA	DOWNSTREAM	RNA--binding_protein_Musashi_homolog_2
Ca_LG_510344551	Ca_chr_5	10344551	G/A	Ca_12476.1	CATTTCAACAAAGATTAAATGCATTAACTTTAATATTGATTAACAAAGAGATGTTAAATG[G/A]AAATTAATTACAACAATTTTTAAATGATTTTATATCTCAAAATAAATTTTAAATAAAAAT	DOWNSTREAM	RNA--binding_protein_Musashi_homolog_2
Ca_LG_510344565	Ca_chr_5	10344565	C/T	Ca_12476.1	TTAAATGCATTAACTTTAATATTGATTAACAAAGAGATGTTAAATGAAATTAATTACAAC[C/T]AATTTTTAAATGATTTTATATCTCAAAATAAATTTTAAATAAAAATATATACAGCTTACT	DOWNSTREAM	RNA--binding_protein_Musashi_homolog_2
Ca_LG_510344584	Ca_chr_5	10344584	T/A	Ca_12476.1	TATTGATTAACAAAGAGATGTTAAATGAAATTAATTACAACAATTTTTAAATGATTTTAT[T/A]ATCTCAAAATAAATTTTAAATAAAAATATATACAGCTTACTAAAGTATCACTCTTATATA	DOWNSTREAM	RNA--binding_protein_Musashi_homolog_2
Ca_LG_510344633	Ca_chr_5	10344633	C/T	Ca_12476.1	AATGATTTTATATCTCAAAATAAATTTTAAATAAAAATATATACAGCTTACTAAAGTATC[C/T]ACTCTTATATATAAAATAAAATAAAACTCATTTTAAAACATGCCCTTAGACCTCAAAATG	DOWNSTREAM	RNA--binding_protein_Musashi_homolog_2
Ca_LG_510344676	Ca_chr_5	10344676	C/A	Ca_12476.1	CAGCTTACTAAAGTATCACTCTTATATATAAAATAAAATAAAACTCATTTTAAAACATGC[C/A]CCTTAGACCTCAAAATGTATTAGTCAACGCTGAACTAGAAATATCTCAAACATATTAAGT	DOWNSTREAM	RNA--binding_protein_Musashi_homolog_2
Ca_LG_510344677	Ca_chr_5	10344677	C/T	Ca_12476.1	AGCTTACTAAAGTATCACTCTTATATATAAAATAAAATAAAACTCATTTTAAAACATGCC[C/T]CTTAGACCTCAAAATGTATTAGTCAACGCTGAACTAGAAATATCTCAAACATATTAAGTA	DOWNSTREAM	RNA--binding_protein_Musashi_homolog_2
Ca_LG_510344965	Ca_chr_5	10344965	T/C	Ca_12476.1	TTCTTCCTTTTCTCTATTTTAAATTGAGATTGTCTGTCTTTTAAACTATTAATTTATTGT[T/C]CTCTTCCGTTTAAATAATTTTTATTAATTTATTTTAATCAATTAAATTCCTTTTCAAATA	DOWNSTREAM	RNA--binding_protein_Musashi_homolog_2
Ca_LG_510344973	Ca_chr_5	10344973	G/A	Ca_12476.1	TTTCTCTATTTTAAATTGAGATTGTCTGTCTTTTAAACTATTAATTTATTGTCTCTTCCG[G/A]TTTAAATAATTTTTATTAATTTATTTTAATCAATTAAATTCCTTTTCAAATACACTTAAA	DOWNSTREAM	RNA--binding_protein_Musashi_homolog_2
Ca_LG_510345435	Ca_chr_5	10345435	C/T	--	GGTTCGGTTAGTTATATTTTTTTATTTCTTTAACTTTTCAATCTTACTAATATTTATGTC[C/T]ATAACCCACAGCCTAGTTGTGACCGTCATCTAAAGCTGTCAATTTCACAAACCATTAATT	INTERGENIC	--
Ca_LG_510345440	Ca_chr_5	10345440	C/T	--	GGTTAGTTATATTTTTTTATTTCTTTAACTTTTCAATCTTACTAATATTTATGTCATAAC[C/T]CCACAGCCTAGTTGTGACCGTCATCTAAAGCTGTCAATTTCACAAACCATTAATTATTGG	INTERGENIC	--
Ca_LG_510345490	Ca_chr_5	10345490	T/C	--	ATGTCATAACCCACAGCCTAGTTGTGACCGTCATCTAAAGCTGTCAATTTCACAAACCAT[T/C]TAATTATTGGTCTCAGTCTACATGTTGAGTGAGTCAAAAATTTCACAGTTTAAAAGGTAC	INTERGENIC	--
Ca_LG_510345504	Ca_chr_5	10345504	C/T	--	AGCCTAGTTGTGACCGTCATCTAAAGCTGTCAATTTCACAAACCATTAATTATTGGTCTC[C/T]AGTCTACATGTTGAGTGAGTCAAAAATTTCACAGTTTAAAAGGTACCCAAAATAAAAAAA	INTERGENIC	--
Ca_LG_510345536	Ca_chr_5	10345536	C/T	--	ATTTCACAAACCATTAATTATTGGTCTCAGTCTACATGTTGAGTGAGTCAAAAATTTCAC[C/T]AGTTTAAAAGGTACCCAAAATAAAAAAATCTTGAAATTTTGTGGGTTTAAGTGGACTTAT	INTERGENIC	--
Ca_LG_510345781	Ca_chr_5	10345781	T/A	--	AATTTTTTTTTATTAAAAAAATTGATTTTTCAAAAAAATAATTTTTTGATTTTACTCACT[T/A]ATTTTTCGAAAAAGAATATTTTAGATTTTCTTGAGAAATTTTTCCGATATTGTTTTGAGA	INTERGENIC	--
Ca_LG_510345795	Ca_chr_5	10345795	G/A	--	AAAAAAATTGATTTTTCAAAAAAATAATTTTTTGATTTTACTCACTATTTTTCGAAAAAG[G/A]AATATTTTAGATTTTCTTGAGAAATTTTTCCGATATTGTTTTGAGAAAAATAAATATAAT	INTERGENIC	--
Ca_LG_510345916	Ca_chr_5	10345916	G/A	--	TTTTTTTTAAAAAAATATCTTAATTAAAAAACATTGAGCCTATAAATCCCCTCACTTAAG[G/A]CCCATAAAAAAATAATAAAACAATAGATTGATGTCTTAAAAAATTTATTTGAATAGGAGT	INTERGENIC	--
Ca_LG_510345949	Ca_chr_5	10345949	G/A	--	TTGAGCCTATAAATCCCCTCACTTAAGCCCATAAAAAAATAATAAAACAATAGATTGATG[G/A]TCTTAAAAAATTTATTTGAATAGGAGTCTAATATTAAGAACTTACTGTGAAATTTTTTAG	INTERGENIC	--
Ca_LG_510345995	Ca_chr_5	10345995	T/A	--	ACAATAGATTGATGTCTTAAAAAATTTATTTGAATAGGAGTCTAATATTAAGAACTTACT[T/A]GTGAAATTTTTTAGAGGAGGTTTGAGATATGGCACATGAACTAAAAGCATTGCTTGCATT	INTERGENIC	--
Ca_LG_510346232	Ca_chr_5	10346232	A/C	--	GCCCGTAAACGTTAATTTGAAGCAACAATTGTTTATTTATTTTATTTGGTACATTAATGA[A/C]ATGTTGTAGTTCTATTGCAAGATGCAGAGACTGAAACTAGTCCAAAAAAAAAGAGACTGA	INTERGENIC	--
Ca_LG_51034654	Ca_chr_5	1034654	T/C	--	TTTTCACATAAATTACATAATTTAATAAATAAAAATTAATCTATTGTTTACATATTATTT[T/C]CTGTACTGCCCTATACATTGTAAATTTTGTTGAAGAATATACTTAAATTAAAACACATTA	INTERGENIC	--
Ca_LG_510355712	Ca_chr_5	10355712	T/C	--	NGGGATGGTAGGAAGTACTAAGGTGTAGTCTAGTTCCTAGAGACTTTTGAAATGCCTTCT[T/C]AAAATATGGAGGTAAACTTAGGGTCCTTATCTGATATGATACTAAAAGGCACCCCATGTA	INTERGENIC	--
Ca_LG_510355739	Ca_chr_5	10355739	T/C	--	GTCTAGTTCCTAGAGACTTTTGAAATGCCTTCTAAAATATGGAGGTAAACTTAGGGTCCT[T/C]TATCTGATATGATACTAAAAGGCACCCCATGTAACCTCACTATTTCCTTACTGAATAACT	INTERGENIC	--
Ca_LG_510359652	Ca_chr_5	10359652	C/T	--	TTTTTATTCTAACTTTTTTATTCTAGAAAGAAAAGAAGGTAAATACTCAGTTTTCTAAAC[C/T]CTTTTCAATCTTGGCCCTGTTAAAACAAAAAGTTTAGGAGGAATGATGTATGATTTTGTT	INTERGENIC	--
Ca_LG_510361697	Ca_chr_5	10361697	T/A	--	TGCAACGCTGGAGATAAAATTGAACGAAAAAGCACAAGTGGGGTATGTCAGTTTCTTGGT[T/A]GAAGAATTAATAAGTTGGCCGTGCAGAAAATAAAACATGATTGCTCTCTTGACAATCAAA	INTERGENIC	--
Ca_LG_510361755	Ca_chr_5	10361755	A/G	--	GTGAAGAATTAATAAGTTGGCCGTGCAGAAAATAAAACATGATTGCTCTCTTGACAATCA[A/G]AAGCTGAATATGTCTCAACTGCAAACTGTTGCTCTCAAGTTCTTTGATAAAAAATCAACT	INTERGENIC	--
Ca_LG_510361840	Ca_chr_5	10361840	G/A	--	CTGTTGCTCTCAAGTTCTTTGATAAAAAATCAACTTGAAGATTTCTCTGTAAGTTTTCAG[G/A]GTTGTAACATCCCGTTTTTTCGAGACATTAACTAACGAAATTCTAAACGTAAAAATACAA	INTERGENIC	--
Ca_LG_510362176	Ca_chr_5	10362176	C/A	--	CTGGAAAACTCACCCAACAAGTCTAACACCGGCACAAAAGTATCAGAGCCTCCAACTGCC[C/A]TGATATTGTACTTCCTCACATTTCTCCTATTAGGTTGACCATAACATTATTCGCTCAAGT	INTERGENIC	--
Ca_LG_510362255	Ca_chr_5	10362255	A/C	--	ATTTCTCCTATTAGGTTGACCATAACATTATTCGCTCAAGTAACACTATATGTGACGTCA[A/C]TGTCAAACGTTAGGGTCATCTCCAAATAACAAACACATAGAAAATATGTATGTGTATATG	INTERGENIC	--
Ca_LG_510363085	Ca_chr_5	10363085	A/C	--	ACCGATATGAGTGTCATTATTAAAATTCTCATGCAGCAGTATTTGCTCCAAATATGCTAA[A/C]ACTTGAGGGGATAAATCACTAAATTCTTGAATTCCTTCCTTTTTTCTTCTGAACCCTTTT	INTERGENIC	--
Ca_LG_510363991	Ca_chr_5	10363991	T/C	--	TCAAACCATTTTTTGCAAAAATTTGAAATGGCTCGTACTAAAATGACTGCTCGAAAGAAT[T/C]GTTTTCCATAAATGCACCTTCATCATGTTCATCTCTTACATCTTCACCATTTCACAATCA	INTERGENIC	--
Ca_LG_510364968	Ca_chr_5	10364968	G/T	--	ACACAGATTCTCTTGGCTGGACCAAATTTCTGCAAATCTATGACTGCTATTACCAGATGG[G/T]GGTGAGGGCCTTCTATTGTAGAACCCAAACATTTCCTAAGAAGTCTATCTTGGTGACCAC	INTERGENIC	--
Ca_LG_510365403	Ca_chr_5	10365403	C/G	Ca_12477.1	ATCATACTACAAAATATGATGGTGTCCACTACGAAGGACTACAAGAAAAACAAAATCTCC[C/G]TATGGCATATTTTAGTCAAAAATATTTAGGTATTTTGAAGTCCTTCTTGCCTTTGAAACC	INTRON	----
Ca_LG_510365493	Ca_chr_5	10365493	G/A	Ca_12477.1	TATTTTGAAGTCCTTCTTGCCTTTGAAACCTCCATCATCAAGATCTCCAAATTTTCTTCG[G/A]AATAATGTGTCTCACATGAAGAAGCAGTCTTCAGCAAAACACATTCCTAAATCTACAATT	NON_SYNONYMOUS_CODING	----
Ca_LG_510366195	Ca_chr_5	10366195	A/G	Ca_12477.1	AAGTCAGGCTAAGCGACAAAAAGTCCAATAGGACTCCACCAGCCAATCCATCATGGCTGA[A/G]CCTGCACACTATCATGGCTCTACAAATACATCAAGATCAAGAATTTGCAATTCTAAGGGA	NON_SYNONYMOUS_CODING	----
Ca_LG_510366543	Ca_chr_5	10366543	G/A	Ca_12477.1	ATACAAAAATCTGAAGCATATTCTGAGGGGGAGCGATTAAGCTCTCTACGATTGAAATTG[G/A]GAATCAAAATTAAAATCTAAATTAACATATTTGTCATCATAAAAAGGGGGACATTATTGA	DOWNSTREAM	----
Ca_LG_510366908	Ca_chr_5	10366908	T/G	Ca_12477.1	CAAGATTAAATCAGTTTTTAATGCAAGGAAAGCTCTGGCAAATCGCGAATGGATTTCCAT[T/G]GTCAAATACTAGAAATGTACAACTCTCATATCGACAAAAGAATCACTCAAAAGGATCAAA	DOWNSTREAM	----
Ca_LG_510367083	Ca_chr_5	10367083	G/A	Ca_12477.1	AACATTTGTCTCCAGTTTGATAAACATTCTCCAACATGAGTTAAGCATAAATCATTATTG[G/A]TGTAAACTAAAAACTGTAAGGGTTGTTTATAATTTAAGTAGTCTTTTTTGTAAAAATCCT	DOWNSTREAM	----
Ca_LG_510367869	Ca_chr_5	10367869	C/A	Ca_12477.1	CTCTTCCAAAAATGTTTCACAGATGAAGAAACAATCCTCTGCCAAGAACATTTCCAAATC[C/A]TGCACTACCCTCCACAATTCCCAAACGCAAACGTTCTACTCGTCAATCTGGTGCCCATTC	DOWNSTREAM	----
Ca_LG_510368159	Ca_chr_5	10368159	C/T	Ca_12477.1	CACCTAGCCTCCCCTACTCATTTAACCATACATCCACTGAGGTTCCTGTTGTCCCCTATC[C/T]TGTATCATCAACAGAGTGACATGTGCTTCCAACTCCCATTTCATTCTACTTCAATCATCT	DOWNSTREAM	----
Ca_LG_510368172	Ca_chr_5	10368172	A/T	Ca_12477.1	CTACTCATTTAACCATACATCCACTGAGGTTCCTGTTGTCCCCTATCTGTATCATCAACA[A/T]GAGTGACATGTGCTTCCAACTCCCATTTCATTCTACTTCAATCATCTCACCTGCTTTTGT	DOWNSTREAM	----
Ca_LG_510368485	Ca_chr_5	10368485	G/A	Ca_12477.1	TAAAGACAATTCCAGGCGCCCTTCCAAACGTCAAAGAGTCAAGAAGGAGTCAACCAACCG[G/A]ATCAATCCTGGCTGCCCTCTAGAAAACTATGGCGCATCAAGAACATCAGGATAAAGAGTA	DOWNSTREAM	----
Ca_LG_510368806	Ca_chr_5	10368806	T/C	Ca_12478.1	TAATTAGTTTAGATTTACTACAATATGATATGTACTAAGAAGTCATTTTGCAAATTGAAT[T/C]TTTTGTATATTTTATCTTCTTGAAACATATGCATGAATCATGTATATCCATCATTCTAAA	DOWNSTREAM	----
Ca_LG_510368971	Ca_chr_5	10368971	C/G	Ca_12477.1	GAAGTGTAAAATCCTCTCTAAAGATTGATAGGTGACCTGCTTGAATCCCTTTTTGGGTGC[C/G]AAACGAATTGTTGTAACAGATCAAAGTTGATCTAAACAAACTATGTAAAACCAAGAACGT	DOWNSTREAM	----
Ca_LG_510369014	Ca_chr_5	10369014	A/G	Ca_12477.1	AATCCCTTTTTGGGTGCAAACGAATTGTTGTAACAGATCAAAGTTGATCTAAACAAACTA[A/G]TGTAAAACCAAGAACGTTGTAAAACTAATAATGTTCTTCATTTGAACACTTAGTGGAAAA	DOWNSTREAM	----
Ca_LG_510369309	Ca_chr_5	10369309	C/G	Ca_12477.1	AATCTTGAGTTATTTTCTTAAGTTTTAATAGAAAATTTTAAATAGGTGAATTTACTATGC[C/G]AAGCCCTCCTTCCTCGTAAATTGACATTACTACTTCATAGTCCCTCTATTTTATATAAAG	DOWNSTREAM	----
Ca_LG_510369375	Ca_chr_5	10369375	C/G	Ca_12477.1	TCCTTCCTCGTAAATTGACATTACTACTTCATAGTCCCTCTATTTTATATAAAGTAAAAC[C/G]GGGGTAAAATAGTCTATTTAGATGTATTGAGGGGGTTGGAGGTATAGATGAAGGGTGACA	DOWNSTREAM	----
Ca_LG_510370139	Ca_chr_5	10370139	T/A	Ca_12478.1	AGAGAGAGTGAGAGATAATAAATTAATATTAGGTAGTGACAAAGAAAAAAATAATAAAAT[T/A]TTTTTTAAAAACAAAGGAGTAAACAAAATAGGAAATAAAAAAAAATCTCTGAAAATTTGC	DOWNSTREAM	----
Ca_LG_510370140	Ca_chr_5	10370140	T/A	Ca_12478.1	GAGAGAGTGAGAGATAATAAATTAATATTAGGTAGTGACAAAGAAAAAAATAATAAAATT[T/A]TTTTTAAAAACAAAGGAGTAAACAAAATAGGAAATAAAAAAAAATCTCTGAAAATTTGCG	DOWNSTREAM	----
Ca_LG_510370145	Ca_chr_5	10370145	T/A	Ca_12478.1	AGTGAGAGATAATAAATTAATATTAGGTAGTGACAAAGAAAAAAATAATAAAATTTTTTT[T/A]AAAAACAAAGGAGTAAACAAAATAGGAAATAAAAAAAAATCTCTGAAAATTTGCGGTTTC	DOWNSTREAM	----
Ca_LG_510370367	Ca_chr_5	10370367	G/A	Ca_12478.1	ATAAGTTTTTTTGTATCTTCAAAAGTTTTCCAAAGTATAAGTTATGTACTAGAAAACTTG[G/A]AGAAAAAAAAATTCGGTAAAATATAAAAAATTGACACTCACTTGTGTACCGAAAAACTAA	DOWNSTREAM	----
Ca_LG_510370682	Ca_chr_5	10370682	A/G	Ca_12478.1	AGATATTTGACTTCTATATTAATTATATTTAGATTATGTACACATGCAGGAAGTTTTCAA[A/G]TTGATAATTAAGATTAACTTTTATAATTATTTTATTTCTATAAAGTATTATTATTATTCA	DOWNSTREAM	----
Ca_LG_510370793	Ca_chr_5	10370793	T/A	Ca_12478.1	TATTATTCATTTCATTAAGGTAATTTGGTAAGAAAATCATAAAGATAATTTTTATTATTT[T/A]TTTTTATATTTGATATATCAATTTTCAATTATGTATATAGTAAAGACGATATTTCGGAAA	DOWNSTREAM	----
Ca_LG_510371	Ca_chr_5	10371	A/G	Ca_11880.1	TTGTTCCTCTTCGTCTTCAACTCTTTCTCTCTCTGTCTCTACTTCACAATCCATCATCAA[A/G]TCTTCTTCTCTCAACCCTTCTTCTCCAACACTTTCCAATTCAAATCAAAACAATACACCT	INTRON	Phosphatidylinositol/phosphatidylcholine_transfer_protein_SFH13
Ca_LG_510371313	Ca_chr_5	10371313	A/C	Ca_12478.1	ACTCCTCTTCGCTCTTGCGAAGGCTATTTTGGAAATGGTTTCACGCGCCGTCTTGATGTA[A/C]TTCTCTGGTGACGACGGAGGTGGGTGGTTTCGGTGTTGGTATAGTGAGACATTGAGGAGT	DOWNSTREAM	----
Ca_LG_510371538	Ca_chr_5	10371538	A/G	Ca_12478.1	TTGGAAAAGATTGGAATGGCGAAAGGTGGTGAAGATTTGGTTGATGTTATTGGAAGAAGG[A/G]GAAGAGGAAGAGTTACCTTTGTTTGAAAAGGGTGCTTTTGAGATTGATGGTGGTCATAGG	DOWNSTREAM	----
Ca_LG_510371691	Ca_chr_5	10371691	G/A	Ca_12478.1	GAGACATACTATGCGTGATTTGATTAGTAAGATTCGGATCGTTCCAAAGAAGGAATTTGT[G/A]TTGTGATCAGGTCAGGTGTAGGAATAGGAACATTCATTCATAATTTTTATTTTTAAGTTT	DOWNSTREAM	----
Ca_LG_510371888	Ca_chr_5	10371888	T/C	Ca_12478.1	CTTCATATTCAAACTCCTTCGAGGATAATTATCACATTAGAAGCAAATAAAATATGTACA[T/C]AAGCATCTTAAGCAAAGAACACATGCTTATGCTGAAACATTCAACTATTACAAATACAAA	DOWNSTREAM	----
Ca_LG_510372317	Ca_chr_5	10372317	A/G	Ca_12478.1	CTTTGATATTTTGGTGTTTATGGTTAGTTATTGCTTTATTGCCAATTGGGTTGGATCCGA[A/G]TAGCAGTCAAGTTTATGATTTTGGATTTTCCTTGTGATGAAGTGAGGGGAATGTGTTTAT	DOWNSTREAM	----
Ca_LG_510372649	Ca_chr_5	10372649	T/G	Ca_12478.1	TTATGGTTTTTGTTTTTGAATTTGATCATTTAAGTGTTTGTAATTAATGCTTGGATTGTT[T/G]TGGAACTTTTTTTTTTTTTTTTTTTTACTTTGATTATTTGTGTGACTGTGTTTATGGTTA	DOWNSTREAM	----
Ca_LG_510372742	Ca_chr_5	10372742	T/A	Ca_12478.1	TTATTTGTGTGACTGTGTTTATGGTTAGTGCTTGTATTGGGTTGAAATTGCTGTGAGGTT[T/A]TATAAGATGTTGATGATTTTCCTAGTTTTGATTATTCTGAAACTTGTTCCATGCGGCAGT	DOWNSTREAM	----
Ca_LG_510372875	Ca_chr_5	10372875	A/G	Ca_12478.1	TAGTTTCTCTTTTAAGAGGGGGGTTACAAATCTTTTGGTTTGTCTTTTATCCGGCAGGGA[A/G]ATTTAATGTAATAGTTAGGGATATAATCAGTTATCATTTTATAGTAAATGAAAATAATAA	DOWNSTREAM	----
Ca_LG_510373122	Ca_chr_5	10373122	C/T	Ca_12478.1	TTGCGTTATAGTGCCACTATAGCCTCCATTCGACAACATTTTGTTCTAAATAAGTATCTC[C/T]GGAACTATAGCCATTTGTTCAAATTTCTACTACGGTTTAGTTGCTATTTAACCACGTTGG	DOWNSTREAM	----
Ca_LG_510373659	Ca_chr_5	10373659	G/T	Ca_12480.1	TATTTGGTTTGCTTACTTTCTCATTATGGAAACATGACAATTTGAAAGCATGCAGCATCG[G/T]TTAATGTTGCTTGTTTGCATGTATACTTTCTTTGCCAGTGATTTTTTCGTCGTTAGATGT	DOWNSTREAM	Ankyrin_repeat--containing_protein_At3g12360_
Ca_LG_510373742	Ca_chr_5	10373742	G/A	Ca_12480.1	TACTTTCTTTGCCAGTGATTTTTTCGTCGTTAGATGTTGACTTAGCAACTGAATATATCG[G/A]GAGTCAGAAGTAAGGTTTTGAGATACCGAATCAGATAGGACAATTGAGATGTGGAGAGTT	DOWNSTREAM	Ankyrin_repeat--containing_protein_At3g12360_
Ca_LG_510373792	Ca_chr_5	10373792	T/C	Ca_12480.1	GAATATATCGGAGTCAGAAGTAAGGTTTTGAGATACCGAATCAGATAGGACAATTGAGAT[T/C]GTGGAGAGTTGAAAAGGTTGTTGACTATGTGTGTAATTTTTGACCTCATTATGAAAATTA	DOWNSTREAM	Ankyrin_repeat--containing_protein_At3g12360_
Ca_LG_510374397	Ca_chr_5	10374397	G/A	Ca_12480.1	TCTTACAGGTTAGTTTTATTTGCTTTGGAAGAATTATTGGTTAGTTTATTAGTTACTTCG[G/A]AATGATTTTCAGGCTCCACTTGAAGAGACGTGGAAAGCGTTATTCTCGAGCCTCAGATAT	DOWNSTREAM	Ankyrin_repeat--containing_protein_At3g12360_
Ca_LG_510375163	Ca_chr_5	10375163	T/C	Ca_12480.1	TCAGCATAATGAAAAGCCTTGGATGTTGAGTGTTTTGGGCTTGGACTTGAAACTGACAAT[T/C]ATGTAACACCAACACCTCGGATTGAAGACGTGTCCAACACATGTCAGACACCAATACTTA	DOWNSTREAM	Ankyrin_repeat--containing_protein_At3g12360_
Ca_LG_510375458	Ca_chr_5	10375458	G/T	Ca_12480.1	CAAGCAATCTCTAACCTTATTATAACTACATCCAGATTGGGTCGGTTACCGAGCTGAAAG[G/T]AATTGCTGATATGATGTTGTAGCAGAAATAGCACTTAACATAACAAATTATATCATGTCC	DOWNSTREAM	Ankyrin_repeat--containing_protein_At3g12360_
Ca_LG_510376767	Ca_chr_5	10376767	C/T	Ca_12480.1	GTTCCATATGCTTAATTCTTAGCTTTGTCTCTGATTTCATGCGTCAAGTTAGGATCTTAC[C/T]ACAATATAAATTACTGAAAACATTATTTTTTTCAAGAATGTACTTTATTCATCGGTTTAT	DOWNSTREAM	Ankyrin_repeat--containing_protein_At3g12360_
Ca_LG_510376820	Ca_chr_5	10376820	C/T	Ca_12480.1	ATCTTACACAATATAAATTACTGAAAACATTATTTTTTTCAAGAATGTACTTTATTCATC[C/T]GGTTTATAAAACTCAAAAACTAATTTTTGTGACTCAAGAACTAATGTTCACAAAATGGAA	DOWNSTREAM	Ankyrin_repeat--containing_protein_At3g12360_
Ca_LG_510377074	Ca_chr_5	10377074	G/C	Ca_12480.1	AATAACAATAATTGCACAGTAAATAACATAGTTATTAATTTCATTTACATTGGTTTTAAG[G/C]AACAATATCTATATAAACATTCTCAACTTCAATTGCAATAAATAAACATTTCAACTTCAA	DOWNSTREAM	Ankyrin_repeat--containing_protein_At3g12360_
Ca_LG_510377152	Ca_chr_5	10377152	T/A	Ca_12479.1	ATTCTCAACTTCAATTGCAATAAATAAACATTTCAACTTCAATTGCAACAAAATCAGCAT[T/A]GAAAAAAATTCATAGCATCATAAATTCAAATAATAGTTTAATATTTCAAATGTTCCCACA	DOWNSTREAM	Beta--(1
Ca_LG_510377189	Ca_chr_5	10377189	T/C	Ca_12479.1	TTCAATTGCAACAAAATCAGCATGAAAAAAATTCATAGCATCATAAATTCAAATAATAGT[T/C]TTAATATTTCAAATGTTCCCACACAAAGTAGGGTCTATATCTAATAATAGACAAAAAAAT	DOWNSTREAM	Beta--(1
Ca_LG_510377669	Ca_chr_5	10377669	C/G	Ca_12479.1	TAAGGTTTGATGGAGGCGCTGAAATTAGGGTTGATTGTCTCTGTCCCATCTTTTTCAAAC[C/G]TTTTGTCATTATATACAACAACTGTAATACATTCTTTTTCTTTCTTTTTGTGTTTTTCTC	DOWNSTREAM	Beta--(1
Ca_LG_510378237	Ca_chr_5	10378237	G/A	Ca_12479.1	AACAAAGGAAGTTGAAGCTTTGAAAATAGAGCAATAGGGACACAAGCCAAAAGAGCAATG[G/A]GGAATTGGAGCCCATTTAAGTCTCTCCTTTAGCAACATAGACAGTGCTGCACCAAATGCT	DOWNSTREAM	Beta--(1
Ca_LG_510378326	Ca_chr_5	10378326	T/A	Ca_12479.1	TAGCAACATAGACAGTGCTGCACCAAATGCTACCATTGTACTCACTACACCAAAGAACAT[T/A]ACAAGCCATACCTATTATTAATCTCTTTGGTAATTCCATGACAAAATCTTCTTCGGCGAA	DOWNSTREAM	Beta--(1
Ca_LG_510378335	Ca_chr_5	10378335	T/A	Ca_12479.1	AGACAGTGCTGCACCAAATGCTACCATTGTACTCACTACACCAAAGAACATACAAGCCAT[T/A]ACCTATTATTAATCTCTTTGGTAATTCCATGACAAAATCTTCTTCGGCGAAGCGCGCATT	DOWNSTREAM	Beta--(1
Ca_LG_510378402	Ca_chr_5	10378402	C/G	Ca_12479.1	ATTAATCTCTTTGGTAATTCCATGACAAAATCTTCTTCGGCGAAGCGCGCATTTAGTATC[C/G]GCTAAAAACATCAGAAGTGAAGCCATTGATGAAAACAAGGCTAGTGCATCTGACACAGCA	DOWNSTREAM	Beta--(1
Ca_LG_510378467	Ca_chr_5	10378467	C/T	Ca_12479.1	AAACATCAGAAGTGAAGCCATTGATGAAAACAAGGCTAGTGCATCTGACACAGCAAATAC[C/T]CATGAAGGTGTTATCTGACAAGAATATTGGAATTCCTTTGTCCTGATTGTTACCTCCAGG	DOWNSTREAM	Beta--(1
Ca_LG_510378877	Ca_chr_5	10378877	T/G	Ca_12479.1	CACTCAAATTAAGATAAGTTGTAGACAAATGAAAGAATGTAACAATATTACAAAATTTCT[T/G]TTTTTAACCATTGGGAGTTAATCATTGTCATAAATACACAGTGGAGTATAATGAACTTGA	DOWNSTREAM	Beta--(1
Ca_LG_510379979	Ca_chr_5	10379979	T/C	Ca_12479.1	GTGTCCACATGTTGTTACATAGAGAATGATACTTTTAGAGAATCGCAGGGAATTTTGCTT[T/C]CACTACAAGTATAACATACCAAGATTTTGAAGTGCATTCCATATTGTATTTCCAGAGTTA	DOWNSTREAM	Beta--(1
Ca_LG_510380042	Ca_chr_5	10380042	A/C	Ca_12481.1	TACAAGTATAACATACCAAGATTTTGAAGTGCATTCCATATTGTATTTCCAGAGTTAGAA[A/C]TGATTGGGTGGTAAATATTCATGTTCTACAGGAACACCTGATATAGTTTAAGAATGTTAA	DOWNSTREAM	Disease_resistance_protein_RPM1
Ca_LG_510380179	Ca_chr_5	10380179	A/G	Ca_12481.1	GAGTATTACAACCGAGCATTGTACCACAAAAGAACAATAAAGTAAGTATTTACGTATCAA[A/G]TGTCGTGTCTGGTGTCTATGATTGTGTCGGTGCTTCATAGATTGTACCACAGAAGAATTA	DOWNSTREAM	Disease_resistance_protein_RPM1
Ca_LG_510380752	Ca_chr_5	10380752	G/A	Ca_12481.1	CTGTTTCATGAATCAGGACTAAAATTACTTACAACATTTACAGCTCAAAATTTGTGTTAG[G/A]TTTTACACGCTAATAAAGAGATAATATAGTAATCTTGAAGTGAACAGAAAAAGTGAAAAT	DOWNSTREAM	Disease_resistance_protein_RPM1
Ca_LG_510381915	Ca_chr_5	10381915	T/C	Ca_12481.1	TCACTAAAGTTTCATGGAAAAAAATTCTATGGTCATTTTATTTTGCAGTCTTTTGCCTAT[T/C]AAACACAATCCAAAAAGTTGTTTTGTTTTTGCTAATCCATTGTTTCAGAAACCCATTTTT	DOWNSTREAM	Disease_resistance_protein_RPM1
Ca_LG_510382079	Ca_chr_5	10382079	G/A	Ca_12481.1	GGTGAAACACATACCGAACTCAGTGACAGAAGCCTTGACATGATCAAAAGACATCAGTGG[G/A]ACTTGATTCTGCAGATGCCATTTCTATTACAAAACTTTGTCTTGGTTTTGGAAGCTGAAA	DOWNSTREAM	Disease_resistance_protein_RPM1
Ca_LG_510382164	Ca_chr_5	10382164	G/C	Ca_12481.1	ATTACAAAACTTTGTCTTGGTTTTGGAAGCTGAAAACTGATTCAAATGAATAATCAGAAG[G/C]CTGTAGAAGTTATGGTTAAAATCACACTTCTTTGGCTCTTCCTGATATAAGAGTTGGAAT	DOWNSTREAM	Disease_resistance_protein_RPM1
Ca_LG_510382386	Ca_chr_5	10382386	G/T	Ca_12481.1	TACAGGAAACAAAATAAGAAAAAACTGAAGAAAACAAAATCAAAATGCATTCTTGCATCG[G/T]GTTTCTTCCTCTTTTTTACATTTGTTTGTTAATTGTGCTGTTATAAATTAAATATTAATC	DOWNSTREAM	Disease_resistance_protein_RPM1
Ca_LG_510382446	Ca_chr_5	10382446	C/A	Ca_12481.1	GTTTCTTCCTCTTTTTTACATTTGTTTGTTAATTGTGCTGTTATAAATTAAATATTAATC[C/A]CACAGGTGAAAGGGGCATGTTCCTTTTTTCACTTTTTTAATTAAAGACCTGAAAAGCAAA	DOWNSTREAM	Disease_resistance_protein_RPM1
Ca_LG_510382640	Ca_chr_5	10382640	C/T	Ca_12481.1	CTGTGGATAATATACTTTCCAAGAAAAAAGTAAAAGTAGTATATGCCATGTTTGTTACAC[C/T]TTCATTTTCTTAATTTGGCTTTTTTTATTTTATTTTTCATTTCACAGTAGGAGCACCTTT	DOWNSTREAM	Disease_resistance_protein_RPM1
Ca_LG_510382959	Ca_chr_5	10382959	A/T	Ca_12481.1	TTGTAGTTTTTACAAAGGCTTCTTCTAATGTATGTTTTTTTATTTTTGTTCTGTTAAAGA[A/T]AATTCTGAAATTCTTTTACTTTGAAGTGATGTGCAAGTTAATGACCCTGAAGCTTGTGAT	DOWNSTREAM	Disease_resistance_protein_RPM1
Ca_LG_510383003	Ca_chr_5	10383003	A/C	Ca_12481.1	TTTGTTCTGTTAAAGAAATTCTGAAATTCTTTTACTTTGAAGTGATGTGCAAGTTAATGA[A/C]CCCTGAAGCTTGTGATTAAGCTGTATGCAATTTTTTTTTGTCTATAAATGAGATGGTAAA	DOWNSTREAM	Disease_resistance_protein_RPM1
Ca_LG_510383080	Ca_chr_5	10383080	C/G	Ca_12481.1	AAGCTGTATGCAATTTTTTTTTGTCTATAAATGAGATGGTAAATACCACAAGAAATTCAC[C/G]ACACACAACTACGAGGTCTTAGATTCGAACTCAGAACATAGTGTTCAAACTAAGAATATC	DOWNSTREAM	Disease_resistance_protein_RPM1
Ca_LG_510383551	Ca_chr_5	10383551	T/G	Ca_12481.1	ATTATGCAAAAATGGTATTGACTTCTTCCATAAAACTTGATTTTTCTTACACCAATACAT[T/G]AAAGTAAATATGTCACATACATAATACACTAAGATTATTACAAATAACTCAAATATCAAA	DOWNSTREAM	Disease_resistance_protein_RPM1
Ca_LG_510383584	Ca_chr_5	10383584	G/A	Ca_12481.1	AACTTGATTTTTCTTACACCAATACATAAAGTAAATATGTCACATACATAATACACTAAG[G/A]ATTATTACAAATAACTCAAATATCAAATGAAAAGCAACAATGTAGAGATTTCATACACCA	DOWNSTREAM	Disease_resistance_protein_RPM1
Ca_LG_510383626	Ca_chr_5	10383626	G/T	Ca_12481.1	CATACATAATACACTAAGATTATTACAAATAACTCAAATATCAAATGAAAAGCAACAATG[G/T]TAGAGATTTCATACACCATAACTATATAATAACAACAAAACATATAATTCTTTATGGAGG	DOWNSTREAM	Disease_resistance_protein_RPM1
Ca_LG_510383684	Ca_chr_5	10383684	A/G	Ca_12481.1	TGTAGAGATTTCATACACCATAACTATATAATAACAACAAAACATATAATTCTTTATGGA[A/G]GGAATAAAGCACCAAAGTGTTGTGGTCAAAGTCCTTGTCGGCAATCTGAATTGCAATTGC	DOWNSTREAM	Disease_resistance_protein_RPM1
Ca_LG_510383861	Ca_chr_5	10383861	A/G	Ca_12481.1	GAAATGAAAGGATTACAACAAAGTTGGTGATGTTGTGTTAAAATAATAAAGCATATAACA[A/G]GACGAAAATAAAATAAAATAAAACTTGTATTTTGATGACTGAACATTAAACATTCTAATG	DOWNSTREAM	Disease_resistance_protein_RPM1
Ca_LG_510384345	Ca_chr_5	10384345	C/T	Ca_12481.1	ATATAGAGAACTTCAAGCTTCTCTAAGTATTGTATGCCAGTGGGCATATGCTCCATACAC[C/T]GGGAGGCGGAATAACCTAAGTGTCTTGAGAAACGGGAGTGCTCCTTTGTCGATAATAATA	SYNONYMOUS_CODING	Disease_resistance_protein_RPM1
Ca_LG_510385166	Ca_chr_5	10385166	T/C	Ca_12481.1	GACCAAACTTCCCAATATTTTTGGAACATAAAACATGGAATTAGTTTCAAAATCAAGAAT[T/C]TTTCAACAACCTGTATTTCTTAAGGATTCTCCTCAAAAAGCATATGATTGTTTCTTTATT	INTRON	Disease_resistance_protein_RPM1
Ca_LG_510385223	Ca_chr_5	10385223	T/C	Ca_12481.1	AATTTTCAACAACCTGTATTTCTTAAGGATTCTCCTCAAAAAGCATATGATTGTTTCTTT[T/C]ATTTCCATTAACTATACAAACACGCAGTGACCGAACATGCGAGCTTCCAATATACGCCAT	INTRON	Disease_resistance_protein_RPM1
Ca_LG_510386608	Ca_chr_5	10386608	T/C	--	AAAGTTCCTTTCAGACCGAGCAAAGTTGGAGAACTTGAAAATCTTCTTTTGTTACACTTT[T/C]TATTCTATTATATATATTTAAAACACACCCTCGAGTGTCACCTCATTCTATTTCATCCAC	INTERGENIC	--
Ca_LG_510386643	Ca_chr_5	10386643	G/A	--	TGAAAATCTTCTTTTGTTACACTTTTATTCTATTATATATATTTAAAACACACCCTCGAG[G/A]TGTCACCTCATTCTATTTCATCCACCTATACAAATATTTTCCACATCAGTCAAAAAGCTT	INTERGENIC	--
Ca_LG_510386717	Ca_chr_5	10386717	A/C	--	ATTTCATCCACCTATACAAATATTTTCCACATCAGTCAAAAAGCTTATGTGGACCTCTCA[A/C]TATGTCTAATCTCCTTCAATCCTCCTCTCAATCACTAATTTATAAATTTATGAAAATAAT	INTERGENIC	--
Ca_LG_510387378	Ca_chr_5	10387378	A/G	--	TAAAATAAAAACTATTAAATAGTAAATCATATTTTTAAATTTTTATATCTTATTTTTGGA[A/G]TATGNNNNNNNNNNNNNNNNNNNNNNNNNNNNNNNNNNNNNNNNNNNNNNNNNNNNNNNN	INTERGENIC	--
Ca_LG_510393672	Ca_chr_5	10393672	C/T	--	ATGTTGAAGTGGCAAAATACGACGATGTGGCAAAATATGATGATGTGGCATCGAGAGTCC[C/T]GTTTTAAATATATATAATAGATTGCGATTTGACAAACGTAGAGTCAAACCAGTCAAACAC	INTERGENIC	--
Ca_LG_510393721	Ca_chr_5	10393721	C/T	--	ATCGAGAGTCCGTTTTAAATATATATAATAGATTGCGATTTGACAAACGTAGAGTCAAAC[C/T]CAGTCAAACACAAACAACGAAGAAGGCGAGTTTCGAAATTATGTTGGTAGTATAATATAA	INTERGENIC	--
Ca_LG_510393761	Ca_chr_5	10393761	T/C	--	TGACAAACGTAGAGTCAAACCAGTCAAACACAAACAACGAAGAAGGCGAGTTTCGAAATT[T/C]ATGTTGGTAGTATAATATAAGTAAGAAAAACATGCAATTAATCATAATAAAACTGTATTA	INTERGENIC	--
Ca_LG_510393829	Ca_chr_5	10393829	G/A	--	AGTATAATATAAGTAAGAAAAACATGCAATTAATCATAATAAAACTGTATTATCACACAG[G/A]ACAATCCTCAACAAAAATATCACATTATAAAGTCAAAATCACTCAAGAAAAATCAATACG	INTERGENIC	--
Ca_LG_510394170	Ca_chr_5	10394170	T/C	--	ACGTGTTGTATGGTAGCTCCCGACATTTGGAGTGCTACCTCCATGTCACTTAGGAATTCT[T/C]CCACTTGAATACCTCTAAGATCTAACAATCTTACCTTAAGGCTCAACTATAGACCGTCAC	INTERGENIC	--
Ca_LG_510394940	Ca_chr_5	10394940	T/C	--	TCACTCTTTACCTTATTTCGATGGTTTCACATGCGAAAACGAGGCCACAAACAAACAACT[T/C]TTTGTTCTTTGATGCATTCTTAAAAACTCAATTTCAAAATTGCGTCAATGAAACTTTCCA	INTERGENIC	--
Ca_LG_510394983	Ca_chr_5	10394983	C/T	--	GCCACAAACAAACAACTTTTGTTCTTTGATGCATTCTTAAAAACTCAATTTCAAAATTGC[C/T]GTCAATGAAACTTTCCATAAATCAGAAAACCAATCAATCGATAATATAGTCACTTTTTAC	INTERGENIC	--
Ca_LG_510395085	Ca_chr_5	10395085	A/G	--	AATATAGTCACTTTTTACTCGATCGTCTTGGCGTTGGTTTCACTCAAATCACACTTCCAA[A/G]CGAAGAAAACGGTACAAAATAACGAAATCTATAAACAAAGACCTTGGGTATTATAGAGAT	INTERGENIC	--
Ca_LG_510395116	Ca_chr_5	10395116	A/T	--	CGTTGGTTTCACTCAAATCACACTTCCAACGAAGAAAACGGTACAAAATAACGAAATCTA[A/T]TAAACAAAGACCTTGGGTATTATAGAGATAAATTGAGATCGCTAAAAATCTTGGAAATTA	INTERGENIC	--
Ca_LG_510395130	Ca_chr_5	10395130	T/C	--	AAATCACACTTCCAACGAAGAAAACGGTACAAAATAACGAAATCTATAAACAAAGACCTT[T/C]GGGTATTATAGAGATAAATTGAGATCGCTAAAAATCTTGGAAATTATGTTTAATTGACTA	INTERGENIC	--
Ca_LG_510395131	Ca_chr_5	10395131	G/A	--	AATCACACTTCCAACGAAGAAAACGGTACAAAATAACGAAATCTATAAACAAAGACCTTG[G/A]GGTATTATAGAGATAAATTGAGATCGCTAAAAATCTTGGAAATTATGTTTAATTGACTAA	INTERGENIC	--
Ca_LG_510395145	Ca_chr_5	10395145	T/G	--	CGAAGAAAACGGTACAAAATAACGAAATCTATAAACAAAGACCTTGGGTATTATAGAGAT[T/G]AAATTGAGATCGCTAAAAATCTTGGAAATTATGTTTAATTGACTAATTAAATGAATGAAA	INTERGENIC	--
Ca_LG_510395382	Ca_chr_5	10395382	C/A	--	TCCACCTTCCTGACTTATTTTTTTATTATTTTTTTTATTTTTTTTTTAAATTAAGTTTTC[C/A]CTTGCATATAGGCATAACCCATAAAACATATTTTACTAATTTCTTTTGATTTTTTAAAAA	INTERGENIC	--
Ca_LG_510396212	Ca_chr_5	10396212	C/T	--	CACAAAGTAGGCATTTGCGGCGGCCTTAGGCAGCCACAAATAAGGTGGTCACAAACCTTC[C/T]GTGGCAGCCAAAACGGCCACAAAGTGTGAAAATTTCGTTGTCCTTTGTGAGGGCAAAGGC	INTERGENIC	--
Ca_LG_510396375	Ca_chr_5	10396375	A/G	--	TGCCTCACTTTGTGAGGGCTTAGGCTGCCACAAAGGATAAACTGATTTTAAAAAGTTAAA[A/G]CTTTTGTGGGGGTCCAGGCCACCACAAATGCTTCCCTTTGTGAGGGTTTAGGCCGCCACA	INTERGENIC	--
Ca_LG_510398960	Ca_chr_5	10398960	A/G	--	GCTTTTTCGTCCACTAATTTGTGAAGGTTTTTTTTCGGCCACAAAATATTTGTAAAGTTA[A/G]GCCACAAAATGATTGTATTCTTGTAGTGTTAAAAAAATAGTTTATTATAAAAATTAAGGT	INTERGENIC	--
Ca_LG_510398973	Ca_chr_5	10398973	T/A	--	CTAATTTGTGAAGGTTTTTTTTCGGCCACAAAATATTTGTAAAGTTAGCCACAAAATGAT[T/A]TGTATTCTTGTAGTGTTAAAAAAATAGTTTATTATAAAAATTAAGGTGTTACACACGACA	INTERGENIC	--
Ca_LG_510398993	Ca_chr_5	10398993	A/C	--	TTCGGCCACAAAATATTTGTAAAGTTAGCCACAAAATGATTGTATTCTTGTAGTGTTAAA[A/C]AAAATAGTTTATTATAAAAATTAAGGTGTTACACACGACACAATCTCTATAAAGTATTGT	INTERGENIC	--
Ca_LG_510399074	Ca_chr_5	10399074	T/A	Ca_12482.1	TAAGGTGTTACACACGACACAATCTCTATAAAGTATTGTCAAATACGCCGAACCCAAACT[T/A]ATATTGTCCTGTCTCACGTAAATTTCTCAACAAGTACAACCACATAATATGTACTATGTT	DOWNSTREAM	NEP1--interacting_protein_1
Ca_LG_510399093	Ca_chr_5	10399093	T/C	Ca_12482.1	CAATCTCTATAAAGTATTGTCAAATACGCCGAACCCAAACTATATTGTCCTGTCTCACGT[T/C]AAATTTCTCAACAAGTACAACCACATAATATGTACTATGTTATGAGATTTGTCATACATA	DOWNSTREAM	NEP1--interacting_protein_1
Ca_LG_510399138	Ca_chr_5	10399138	A/G	Ca_12482.1	TGTCCTGTCTCACGTAAATTTCTCAACAAGTACAACCACATAATATGTACTATGTTATGA[A/G]GATTTGTCATACATATGTTGTCTATTTTATAGTTTTCTATTTACGATACATTACCTAACC	DOWNSTREAM	NEP1--interacting_protein_1
Ca_LG_510399613	Ca_chr_5	10399613	C/G	Ca_12482.1	ATAGTATAGCTAAGTATAAAATATATAAGTATAGATTAAAATATAACATAAAGTGCTTAC[C/G]AAAATTTTAAATATATTGTAGCGTTGTTATGTGATTATAAAAGTATGACTAAGAGCAAAC	DOWNSTREAM	NEP1--interacting_protein_1
Ca_LG_510399712	Ca_chr_5	10399712	C/G	Ca_12482.1	AAAGTATGACTAAGAGCAAACAAGAAAAATGTAGATGTTGAAGAGTGAAATTTTGTTGTC[C/G]TGGAGAATGATGAGATATTGGCCTCCAATTGAAGGTGAAATAGTGTATCACAATATTGAA	DOWNSTREAM	NEP1--interacting_protein_1
Ca_LG_510400815	Ca_chr_5	10400815	C/T	Ca_12482.1	TTAAGGGACCACAAATGTAATTTAACATACTTTAAATAATGTGACATACGATTTAATGAC[C/T]ATATAATCATTTAGACACATTAATTATTCATATATCATTAATTAAATTATAAAAATAAAA	DOWNSTREAM	NEP1--interacting_protein_1
Ca_LG_510400909	Ca_chr_5	10400909	A/T	Ca_12482.1	TCATTAATTAAATTATAAAAATAAAAAAATTGAAGTTGAAAGTTAAATTTTTAGAGAATA[A/T]TTATTACGATTTTATGGATGTTAATCATTCTACTTTATGATATCAAATGTCACGTTATTT	DOWNSTREAM	NEP1--interacting_protein_1
Ca_LG_510400955	Ca_chr_5	10400955	A/T	Ca_12482.1	ATTTTTAGAGAATATTATTACGATTTTATGGATGTTAATCATTCTACTTTATGATATCAA[A/T]ATGTCACGTTATTTAAAACATCCTACATCGCTATTTTTTTAGTTAAAAAATCAGAATGAA	DOWNSTREAM	NEP1--interacting_protein_1
Ca_LG_510400978	Ca_chr_5	10400978	C/T	Ca_12482.1	TTTTATGGATGTTAATCATTCTACTTTATGATATCAAATGTCACGTTATTTAAAACATCC[C/T]TACATCGCTATTTTTTTAGTTAAAAAATCAGAATGAAAAACTAAAACTGTTAAATTTTAA	DOWNSTREAM	NEP1--interacting_protein_1
Ca_LG_510401074	Ca_chr_5	10401074	A/T	Ca_12482.1	AAAACTAAAACTGTTAAATTTTAAAATAGATGGATCAATTTTATAAATTAGTAAAAATTA[A/T]GGAGACTTCAAATGCAATTAAATCTTATATATATATATAATAGTCATTTTATTTAATGTG	DOWNSTREAM	NEP1--interacting_protein_1
Ca_LG_510401075	Ca_chr_5	10401075	G/A	Ca_12482.1	AAACTAAAACTGTTAAATTTTAAAATAGATGGATCAATTTTATAAATTAGTAAAAATTAG[G/A]GAGACTTCAAATGCAATTAAATCTTATATATATATATAATAGTCATTTTATTTAATGTGT	DOWNSTREAM	NEP1--interacting_protein_1
Ca_LG_510401076	Ca_chr_5	10401076	G/A	Ca_12482.1	AACTAAAACTGTTAAATTTTAAAATAGATGGATCAATTTTATAAATTAGTAAAAATTAGG[G/A]AGACTTCAAATGCAATTAAATCTTATATATATATATAATAGTCATTTTATTTAATGTGTA	DOWNSTREAM	NEP1--interacting_protein_1
Ca_LG_510401082	Ca_chr_5	10401082	T/A	Ca_12482.1	AACTGTTAAATTTTAAAATAGATGGATCAATTTTATAAATTAGTAAAAATTAGGAGACTT[T/A]CAAATGCAATTAAATCTTATATATATATATAATAGTCATTTTATTTAATGTGTATTGTAC	DOWNSTREAM	NEP1--interacting_protein_1
Ca_LG_510401083	Ca_chr_5	10401083	C/A	Ca_12482.1	ACTGTTAAATTTTAAAATAGATGGATCAATTTTATAAATTAGTAAAAATTAGGAGACTTC[C/A]AAATGCAATTAAATCTTATATATATATATAATAGTCATTTTATTTAATGTGTATTGTACT	DOWNSTREAM	NEP1--interacting_protein_1
Ca_LG_510401163	Ca_chr_5	10401163	T/C	Ca_12482.1	TATATATATAATAGTCATTTTATTTAATGTGTATTGTACTATTCAAAATAAATATACACT[T/C]GCATTTCTTTTTTCTTTCAAAACATTTAAAATTAGTACACATTATTGTTAAGGTATTCAA	DOWNSTREAM	NEP1--interacting_protein_1
Ca_LG_510401164	Ca_chr_5	10401164	G/A	Ca_12482.1	ATATATATAATAGTCATTTTATTTAATGTGTATTGTACTATTCAAAATAAATATACACTG[G/A]CATTTCTTTTTTCTTTCAAAACATTTAAAATTAGTACACATTATTGTTAAGGTATTCAAA	DOWNSTREAM	NEP1--interacting_protein_1
Ca_LG_510401210	Ca_chr_5	10401210	G/A	Ca_12482.1	ATAAATATACACTGCATTTCTTTTTTCTTTCAAAACATTTAAAATTAGTACACATTATTG[G/A]TTAAGGTATTCAAATTTTTGATTAATTAAGTTTAATTTCTATAAATATTTATTGAAGGCA	DOWNSTREAM	NEP1--interacting_protein_1
Ca_LG_510401242	Ca_chr_5	10401242	T/C	Ca_12482.1	AAACATTTAAAATTAGTACACATTATTGTTAAGGTATTCAAATTTTTGATTAATTAAGTT[T/C]TAATTTCTATAAATATTTATTGAAGGCATGATTATAAATATGTTTTCCACAAAATTCAAA	DOWNSTREAM	NEP1--interacting_protein_1
Ca_LG_510401251	Ca_chr_5	10401251	A/G	Ca_12482.1	AAATTAGTACACATTATTGTTAAGGTATTCAAATTTTTGATTAATTAAGTTTAATTTCTA[A/G]TAAATATTTATTGAAGGCATGATTATAAATATGTTTTCCACAAAATTCAAATTAATTCCT	DOWNSTREAM	NEP1--interacting_protein_1
Ca_LG_510401256	Ca_chr_5	10401256	T/A	Ca_12482.1	AGTACACATTATTGTTAAGGTATTCAAATTTTTGATTAATTAAGTTTAATTTCTATAAAT[T/A]ATTTATTGAAGGCATGATTATAAATATGTTTTCCACAAAATTCAAATTAATTCCTCGACA	DOWNSTREAM	NEP1--interacting_protein_1
Ca_LG_510401269	Ca_chr_5	10401269	C/T	Ca_12482.1	GTTAAGGTATTCAAATTTTTGATTAATTAAGTTTAATTTCTATAAATATTTATTGAAGGC[C/T]ATGATTATAAATATGTTTTCCACAAAATTCAAATTAATTCCTCGACACTTTATATTAGTT	DOWNSTREAM	NEP1--interacting_protein_1
Ca_LG_510401276	Ca_chr_5	10401276	A/G	Ca_12482.1	TATTCAAATTTTTGATTAATTAAGTTTAATTTCTATAAATATTTATTGAAGGCATGATTA[A/G]TAAATATGTTTTCCACAAAATTCAAATTAATTCCTCGACACTTTATATTAGTTAGCTGAA	DOWNSTREAM	NEP1--interacting_protein_1
Ca_LG_510401294	Ca_chr_5	10401294	A/C	Ca_12482.1	ATTAAGTTTAATTTCTATAAATATTTATTGAAGGCATGATTATAAATATGTTTTCCACAA[A/C]AATTCAAATTAATTCCTCGACACTTTATATTAGTTAGCTGAATATCTATCCAGAATTTCA	DOWNSTREAM	NEP1--interacting_protein_1
Ca_LG_510401299	Ca_chr_5	10401299	C/G	Ca_12482.1	GTTTAATTTCTATAAATATTTATTGAAGGCATGATTATAAATATGTTTTCCACAAAATTC[C/G]AAATTAATTCCTCGACACTTTATATTAGTTAGCTGAATATCTATCCAGAATTTCAGCAGA	DOWNSTREAM	NEP1--interacting_protein_1
Ca_LG_510401327	Ca_chr_5	10401327	G/A	Ca_12482.1	GCATGATTATAAATATGTTTTCCACAAAATTCAAATTAATTCCTCGACACTTTATATTAG[G/A]TTAGCTGAATATCTATCCAGAATTTCAGCAGAACCAATATAAATGTGCCATTAACTTTAT	DOWNSTREAM	NEP1--interacting_protein_1
Ca_LG_510401330	Ca_chr_5	10401330	A/G	Ca_12482.1	TGATTATAAATATGTTTTCCACAAAATTCAAATTAATTCCTCGACACTTTATATTAGTTA[A/G]GCTGAATATCTATCCAGAATTTCAGCAGAACCAATATAAATGTGCCATTAACTTTATCCA	DOWNSTREAM	NEP1--interacting_protein_1
Ca_LG_510401351	Ca_chr_5	10401351	T/G	Ca_12482.1	CAAAATTCAAATTAATTCCTCGACACTTTATATTAGTTAGCTGAATATCTATCCAGAATT[T/G]TCAGCAGAACCAATATAAATGTGCCATTAACTTTATCCATTTGAATTTTTTATTTATTTT	DOWNSTREAM	NEP1--interacting_protein_1
Ca_LG_510401446	Ca_chr_5	10401446	T/C	Ca_12482.1	TCCATTTGAATTTTTTATTTATTTTTAATCAAAATTGGGTTCTACCTAACCCAACTTGTT[T/C]ATCATATATACGCATATTTCATGAAAATTGATCCACCAATTCATAAATGTGTGACATAAG	DOWNSTREAM	NEP1--interacting_protein_1
Ca_LG_510401826	Ca_chr_5	10401826	T/G	Ca_12482.1	TCTTAAAGTTGCAAAACAAAGTTTTACCACTGCGCCAGAGTGGTCCAATATTATGTATAT[T/G]AATTGCTATTTTAGGGTACAATATGTATAAATATATTTGATATTTAATATAGAAAAAATT	DOWNSTREAM	NEP1--interacting_protein_1
Ca_LG_510402014	Ca_chr_5	10402014	G/A	Ca_12482.1	TTACATATTTAATATTTTTGAATAAAATTAATTTTAATTTGAGTATAAAATTTGAAGTTG[G/A]TTTTTATAATTAAATTTTAGTCTCAAGTTTATCATCCAACTTATTTATACATAAATATAT	DOWNSTREAM	NEP1--interacting_protein_1
Ca_LG_510402050	Ca_chr_5	10402050	C/T	Ca_12482.1	ATTTGAGTATAAAATTTGAAGTTGTTTTTATAATTAAATTTTAGTCTCAAGTTTATCATC[C/T]CAACTTATTTATACATAAATATATTTAATTATAAATTATTTTATATATTTTTTATTTATC	DOWNSTREAM	NEP1--interacting_protein_1
Ca_LG_510402138	Ca_chr_5	10402138	G/T	Ca_12482.1	TTATAAATTATTTTATATATTTTTTATTTATCAGAATCAATCCCAATAAGTAATTAATTG[G/T]TAAATAATTTAATTTAATTATAATTTTGATATCATTATAACTAAATAATTATATTTTTAA	DOWNSTREAM	NEP1--interacting_protein_1
Ca_LG_510402149	Ca_chr_5	10402149	A/G	Ca_12482.1	TTTATATATTTTTTATTTATCAGAATCAATCCCAATAAGTAATTAATTGTAAATAATTTA[A/G]ATTTAATTATAATTTTGATATCATTATAACTAAATAATTATATTTTTAATGTAACATACG	DOWNSTREAM	NEP1--interacting_protein_1
Ca_LG_510402159	Ca_chr_5	10402159	T/C	Ca_12482.1	TTTTATTTATCAGAATCAATCCCAATAAGTAATTAATTGTAAATAATTTAATTTAATTAT[T/C]AATTTTGATATCATTATAACTAAATAATTATATTTTTAATGTAACATACGATTTTATGAT	DOWNSTREAM	NEP1--interacting_protein_1
Ca_LG_510402424	Ca_chr_5	10402424	A/C	Ca_12482.1	TCACATTATTTAAATAATATCAAATCATCATTTTTTTAATTCAAAAATATGAGAGAGACA[A/C]AAAACTGACGACTTTTAAAATAGAAAAAACCAATTTCGTAAATTAATAAACATTAAAAAA	DOWNSTREAM	NEP1--interacting_protein_1
Ca_LG_510402534	Ca_chr_5	10402534	T/C	Ca_12482.1	CATTAAAAAATTTAAACTACAATTAAACCAAATAATTAAACACAAATTTAAATCATTCGT[T/C]AGACAAAAATAATATCTACATTATTCAAAATATATTATTTAACACACATATTTTATTAAA	DOWNSTREAM	NEP1--interacting_protein_1
Ca_LG_510402750	Ca_chr_5	10402750	C/T	Ca_12482.1	TTTTCTTACCAGGAAGCAAATTGAGCAACACGTTTTTTCATGGTAATATTTCAACATTTC[C/T]GGTAGATTCAAATTCCTGAACAGGAAGCTTTTGAATAAAATTGTGGGGCATGCCTTTGAG	DOWNSTREAM	NEP1--interacting_protein_1
Ca_LG_510403019	Ca_chr_5	10403019	A/T	Ca_12482.1	TGACATTCATAAGCTTGTGCAACAGCTGGACATATCCATTCCATAAATACTTTCCCATTA[A/T]AATAAACCTTTCAATAGGACAACCTACAAATCAGCACCAAGTTTAGAAGAAGTTCATTAA	DOWNSTREAM	NEP1--interacting_protein_1
Ca_LG_510403034	Ca_chr_5	10403034	T/G	Ca_12482.1	TGTGCAACAGCTGGACATATCCATTCCATAAATACTTTCCCATTAAATAAACCTTTCAAT[T/G]AGGACAACCTACAAATCAGCACCAAGTTTAGAAGAAGTTCATTAATATGTAACCCCACAC	DOWNSTREAM	NEP1--interacting_protein_1
Ca_LG_510403166	Ca_chr_5	10403166	T/C	Ca_12482.1	ACCATTAATATAAAGAAAGAGATTTGTTATTTAGACACACAAAAGTTAGACACGATATTT[T/C]GATATAATATAAAATACAATTTAAAAGTAAGTGGTGTTGAAATTGAGGAGAGAGAAAATC	DOWNSTREAM	NEP1--interacting_protein_1
Ca_LG_510403172	Ca_chr_5	10403172	A/G	Ca_12482.1	AATATAAAGAAAGAGATTTGTTATTTAGACACACAAAAGTTAGACACGATATTTGATATA[A/G]ATATAAAATACAATTTAAAAGTAAGTGGTGTTGAAATTGAGGAGAGAGAAAATCATATAT	DOWNSTREAM	NEP1--interacting_protein_1
Ca_LG_510403331	Ca_chr_5	10403331	C/T	Ca_12482.1	TTTATGTATGAAGAATTGTGGTTGCAGTTACGATTGTAGTTATGCAACAAACTTCTATAC[C/T]TGTTATAAAATACATACAACTGTGTTTATTATAGATAAAATTGCAAATACCTAAAAAAAT	DOWNSTREAM	NEP1--interacting_protein_1
Ca_LG_510403474	Ca_chr_5	10403474	G/A	Ca_12482.1	GGTTGCAGAACTAATTTAAAACCATTAGAACATACTAAAAGAGAGAGGCCTTGGACATGG[G/A]CCTAGTGAACAATAATATCAATGTAAAATGAGTCCAGAGTAGCCAATTGGTTTACCAGTG	DOWNSTREAM	NEP1--interacting_protein_1
Ca_LG_510403506	Ca_chr_5	10403506	G/A	Ca_12482.1	TACTAAAAGAGAGAGGCCTTGGACATGGCCTAGTGAACAATAATATCAATGTAAAATGAG[G/A]TCCAGAGTAGCCAATTGGTTTACCAGTGTTGGTTGATTCAAGTGGTGAAAAACTTAATTT	DOWNSTREAM	NEP1--interacting_protein_1
Ca_LG_510403567	Ca_chr_5	10403567	C/T	Ca_12482.1	CCAGAGTAGCCAATTGGTTTACCAGTGTTGGTTGATTCAAGTGGTGAAAAACTTAATTTC[C/T]TCTTTAAGTAATCTATTGATTTGTAGTCTTGAGGACAGAAAAAATAAAACAAATATAGCT	DOWNSTREAM	NEP1--interacting_protein_1
Ca_LG_510403605	Ca_chr_5	10403605	G/T	Ca_12482.1	AAGTGGTGAAAAACTTAATTTCTCTTTAAGTAATCTATTGATTTGTAGTCTTGAGGACAG[G/T]AAAAAATAAAACAAATATAGCTTTGTTTATATAAGTTCTCTCGACTCTGATGAGATGAAT	DOWNSTREAM	NEP1--interacting_protein_1
Ca_LG_510403655	Ca_chr_5	10403655	A/T	Ca_12482.1	TTGAGGACAGAAAAAATAAAACAAATATAGCTTTGTTTATATAAGTTCTCTCGACTCTGA[A/T]TGAGATGAATTATAGTCCAATGCAGATTCCAGATACCAAGAGTCTAAATTCTAGACCAAT	DOWNSTREAM	NEP1--interacting_protein_1
Ca_LG_510403793	Ca_chr_5	10403793	C/A	Ca_12482.1	TAAAGTCTCGTTGATGAAAAATATAAGCGTTAATAGAACTTTGCTTTCATATATGCGTTC[C/A]TTTGATCTCGATTCAGAATAGTAATATTTTCAAATTATATCTTATTTAATGTAAAACTTT	DOWNSTREAM	NEP1--interacting_protein_1
Ca_LG_510403816	Ca_chr_5	10403816	A/C	Ca_12482.1	TAAGCGTTAATAGAACTTTGCTTTCATATATGCGTTCTTTGATCTCGATTCAGAATAGTA[A/C]ATATTTTCAAATTATATCTTATTTAATGTAAAACTTTTAATATACTCAAGATTGGATATT	DOWNSTREAM	NEP1--interacting_protein_1
Ca_LG_510403915	Ca_chr_5	10403915	C/G	Ca_12482.1	ATATACTCAAGATTGGATATTGAGAGTGCAACCCGAGTGGCCTAATCACAACTGATGATC[C/G]CAACCGATCTTACATAGACTCATATATCATCATAAAATTTGGATTGAATTTAACTCAACC	DOWNSTREAM	NEP1--interacting_protein_1
Ca_LG_510403990	Ca_chr_5	10403990	T/C	Ca_12482.1	AGACTCATATATCATCATAAAATTTGGATTGAATTTAACTCAACCCTACAAAACTGGCAT[T/C]GTAGGTGAGTGTCTAATGTGTCATCCAAACACCTAACAACAAGAATCTATCCTACTAACA	DOWNSTREAM	NEP1--interacting_protein_1
Ca_LG_510404017	Ca_chr_5	10404017	A/G	Ca_12482.1	ATTGAATTTAACTCAACCCTACAAAACTGGCATGTAGGTGAGTGTCTAATGTGTCATCCA[A/G]AACACCTAACAACAAGAATCTATCCTACTAACAAAGTATGGAACTTGCAGCATTACCTTA	DOWNSTREAM	NEP1--interacting_protein_1
Ca_LG_510404404	Ca_chr_5	10404404	C/T	Ca_12482.1	TTAGGAATTGACAACCATAGTTAACTCAATTAATAAATTCAAAGACACTGAATTAATGAC[C/T]CGTTAAGGAGGTCACATTTTTAAATCTGATAAATTAACGTGACCACTAATTTCTTACATT	INTRON	NEP1--interacting_protein_1
Ca_LG_510404555	Ca_chr_5	10404555	C/T	Ca_12482.1	AGTGAGAGATGAGGCAACATACCTAGAGCTAAAATGAAAATAAACTCAGCAAAAATAAGC[C/T]TTCTCAAAAGCTTTCATCAATAGCCTACATGCATAACAACCATTGCTAGAAAACCACTCT	SYNONYMOUS_CODING	NEP1--interacting_protein_1
Ca_LG_510404815	Ca_chr_5	10404815	C/A	--	TTTCTAAAATTATATATCCAATGCAATGGAATCTTAGAAACAAATATAGTGTTAAATGGC[C/A]AAAGTGATATTTATATTTGTTTACTATGTACGTTGCTTGTGAGTAGATGAAATAGAAATA	INTERGENIC	--
Ca_LG_510405007	Ca_chr_5	10405007	A/C	--	ACATCACTTGAACCCAAAAAAAAATTGAAAAAAAAATTGATTTTCGTATTCTATGTATTA[A/C]AAATCTAAGTACCAAACCAAAATATTTACATGTTTCGATTTATTATGAGTATAGTCAATA	INTERGENIC	--
Ca_LG_510405058	Ca_chr_5	10405058	A/T	--	TATGTATTAAAATCTAAGTACCAAACCAAAATATTTACATGTTTCGATTTATTATGAGTA[A/T]TAGTCAATAATTAGCTACATGAATTCAATTATTTCCATTAACTAACCTCGCTATTCAATA	INTERGENIC	--
Ca_LG_510405088	Ca_chr_5	10405088	T/A	--	ATATTTACATGTTTCGATTTATTATGAGTATAGTCAATAATTAGCTACATGAATTCAATT[T/A]ATTTCCATTAACTAACCTCGCTATTCAATATATGATGTTTGGTGTTGGATTAATTAGCGT	INTERGENIC	--
Ca_LG_510405133	Ca_chr_5	10405133	T/C	--	TACATGAATTCAATTATTTCCATTAACTAACCTCGCTATTCAATATATGATGTTTGGTGT[T/C]TGGATTAATTAGCGTACTTTGCAATTTAATTTAATTTTAGTATTCTAGTCACTTTTAATA	INTERGENIC	--
Ca_LG_510405497	Ca_chr_5	10405497	C/G	--	TACCTAAAAAATTAAGTAGTTAACAAAACTAACGGGGCTATATCGGATATTTTTTTCTTC[C/G]AAATTCAAACAATTCCAATTTGGTTTTATAAAAAAATAACCATATTCCAATTTGGGAACA	INTERGENIC	--
Ca_LG_510405592	Ca_chr_5	10405592	C/T	--	ATAACCATATTCCAATTTGGGAACATCCCTAACAGCACGAGCGTTGAAAAATTGAAAGAC[C/T]ACAACATAAATTACCACCTACTCCTAAATTTCACGATTATTAGCATGTGACACTTATATG	INTERGENIC	--
Ca_LG_510405803	Ca_chr_5	10405803	G/A	--	AATTTGGTTGGTGAGTTCGGTTGTCAGTACCAAAAAAGAACTCTTTATTGTCCTTCACAG[G/A]TAATAAAGAAAAAAATTGATTTCCAATGTCTAAATAAGTGTTTTCGATGTCTACCAGGTT	INTERGENIC	--
Ca_LG_510405817	Ca_chr_5	10405817	A/T	--	GTTCGGTTGTCAGTACCAAAAAAGAACTCTTTATTGTCCTTCACAGTAATAAAGAAAAAA[A/T]ATTGATTTCCAATGTCTAAATAAGTGTTTTCGATGTCTACCAGGTTTTTTATTTTTATTT	INTERGENIC	--
Ca_LG_510405818	Ca_chr_5	10405818	A/T	--	TTCGGTTGTCAGTACCAAAAAAGAACTCTTTATTGTCCTTCACAGTAATAAAGAAAAAAA[A/T]TTGATTTCCAATGTCTAAATAAGTGTTTTCGATGTCTACCAGGTTTTTTATTTTTATTTT	INTERGENIC	--
Ca_LG_510405852	Ca_chr_5	10405852	G/C	--	GTCCTTCACAGTAATAAAGAAAAAAATTGATTTCCAATGTCTAAATAAGTGTTTTCGATG[G/C]TCTACCAGGTTTTTTATTTTTATTTTTATAAATACAGTGTAAAAGTATCACATAATTATT	INTERGENIC	--
Ca_LG_510405887	Ca_chr_5	10405887	C/A	--	AATGTCTAAATAAGTGTTTTCGATGTCTACCAGGTTTTTTATTTTTATTTTTATAAATAC[C/A]AGTGTAAAAGTATCACATAATTATTTGGATATCTCAATTATGTTAGCAATTCAAGACAAA	INTERGENIC	--
Ca_LG_510405906	Ca_chr_5	10405906	A/G	--	TCGATGTCTACCAGGTTTTTTATTTTTATTTTTATAAATACAGTGTAAAAGTATCACATA[A/G]ATTATTTGGATATCTCAATTATGTTAGCAATTCAAGACAAATCACTTATCACTTGCAACA	INTERGENIC	--
Ca_LG_510405915	Ca_chr_5	10405915	G/A	--	ACCAGGTTTTTTATTTTTATTTTTATAAATACAGTGTAAAAGTATCACATAATTATTTGG[G/A]ATATCTCAATTATGTTAGCAATTCAAGACAAATCACTTATCACTTGCAACACTATAAAAA	INTERGENIC	--
Ca_LG_510405932	Ca_chr_5	10405932	A/T	--	TATTTTTATAAATACAGTGTAAAAGTATCACATAATTATTTGGATATCTCAATTATGTTA[A/T]GCAATTCAAGACAAATCACTTATCACTTGCAACACTATAAAAATATATTCAATAAAAAAG	INTERGENIC	--
Ca_LG_510405952	Ca_chr_5	10405952	T/C	--	AAAAGTATCACATAATTATTTGGATATCTCAATTATGTTAGCAATTCAAGACAAATCACT[T/C]TATCACTTGCAACACTATAAAAATATATTCAATAAAAAAGTGTAAAATTACAAAATTGAG	INTERGENIC	--
Ca_LG_510405958	Ca_chr_5	10405958	C/T	--	ATCACATAATTATTTGGATATCTCAATTATGTTAGCAATTCAAGACAAATCACTTATCAC[C/T]TTGCAACACTATAAAAATATATTCAATAAAAAAGTGTAAAATTACAAAATTGAGGGGACT	INTERGENIC	--
Ca_LG_510405962	Ca_chr_5	10405962	C/T	--	CATAATTATTTGGATATCTCAATTATGTTAGCAATTCAAGACAAATCACTTATCACTTGC[C/T]AACACTATAAAAATATATTCAATAAAAAAGTGTAAAATTACAAAATTGAGGGGACTAGCC	INTERGENIC	--
Ca_LG_510406003	Ca_chr_5	10406003	C/A	--	CAAATCACTTATCACTTGCAACACTATAAAAATATATTCAATAAAAAAGTGTAAAATTAC[C/A]AAAATTGAGGGGACTAGCCAAAACTCAACCTAAACAACCATTGGCAAAAATAATATATAT	INTERGENIC	--
Ca_LG_510406032	Ca_chr_5	10406032	C/T	--	AAATATATTCAATAAAAAAGTGTAAAATTACAAAATTGAGGGGACTAGCCAAAACTCAAC[C/T]CTAAACAACCATTGGCAAAAATAATATATATCTTATTAAAAAATTTACCATGAAAATTTG	INTERGENIC	--
Ca_LG_510406033	Ca_chr_5	10406033	C/G	--	AATATATTCAATAAAAAAGTGTAAAATTACAAAATTGAGGGGACTAGCCAAAACTCAACC[C/G]TAAACAACCATTGGCAAAAATAATATATATCTTATTAAAAAATTTACCATGAAAATTTGA	INTERGENIC	--
Ca_LG_510406044	Ca_chr_5	10406044	T/A	--	TAAAAAAGTGTAAAATTACAAAATTGAGGGGACTAGCCAAAACTCAACCTAAACAACCAT[T/A]TGGCAAAAATAATATATATCTTATTAAAAAATTTACCATGAAAATTTGAAGGGATAATAC	INTERGENIC	--
Ca_LG_510406054	Ca_chr_5	10406054	T/C	--	TAAAATTACAAAATTGAGGGGACTAGCCAAAACTCAACCTAAACAACCATTGGCAAAAAT[T/C]AATATATATCTTATTAAAAAATTTACCATGAAAATTTGAAGGGATAATACATTGGTGACG	INTERGENIC	--
Ca_LG_510406075	Ca_chr_5	10406075	A/C	--	ACTAGCCAAAACTCAACCTAAACAACCATTGGCAAAAATAATATATATCTTATTAAAAAA[A/C]TTTACCATGAAAATTTGAAGGGATAATACATTGGTGACGAGAAAAAGATTGCCGAGCAAA	INTERGENIC	--
Ca_LG_510406113	Ca_chr_5	10406113	C/A	--	TAATATATATCTTATTAAAAAATTTACCATGAAAATTTGAAGGGATAATACATTGGTGAC[C/A]GAGAAAAAGATTGCCGAGCAAACTAAAGACTGAACACATCATCAAAAACGATAATCAATA	INTERGENIC	--
Ca_LG_510406128	Ca_chr_5	10406128	C/T	--	TAAAAAATTTACCATGAAAATTTGAAGGGATAATACATTGGTGACGAGAAAAAGATTGCC[C/T]GAGCAAACTAAAGACTGAACACATCATCAAAAACGATAATCAATAAATCATAACTTATCA	INTERGENIC	--
Ca_LG_510406145	Ca_chr_5	10406145	G/A	--	AAATTTGAAGGGATAATACATTGGTGACGAGAAAAAGATTGCCGAGCAAACTAAAGACTG[G/A]AACACATCATCAAAAACGATAATCAATAAATCATAACTTATCAAAGTAATAAGATTCACA	INTERGENIC	--
Ca_LG_510406163	Ca_chr_5	10406163	G/A	--	CATTGGTGACGAGAAAAAGATTGCCGAGCAAACTAAAGACTGAACACATCATCAAAAACG[G/A]ATAATCAATAAATCATAACTTATCAAAGTAATAAGATTCACAAAAACAAGAAGGGTGTGT	INTERGENIC	--
Ca_LG_510406172	Ca_chr_5	10406172	T/G	--	CGAGAAAAAGATTGCCGAGCAAACTAAAGACTGAACACATCATCAAAAACGATAATCAAT[T/G]AAATCATAACTTATCAAAGTAATAAGATTCACAAAAACAAGAAGGGTGTGTATCCTATCA	INTERGENIC	--
Ca_LG_510406177	Ca_chr_5	10406177	C/T	--	AAAAGATTGCCGAGCAAACTAAAGACTGAACACATCATCAAAAACGATAATCAATAAATC[C/T]ATAACTTATCAAAGTAATAAGATTCACAAAAACAAGAAGGGTGTGTATCCTATCAAATAA	INTERGENIC	--
Ca_LG_510406178	Ca_chr_5	10406178	A/C	--	AAAGATTGCCGAGCAAACTAAAGACTGAACACATCATCAAAAACGATAATCAATAAATCA[A/C]TAACTTATCAAAGTAATAAGATTCACAAAAACAAGAAGGGTGTGTATCCTATCAAATAAA	INTERGENIC	--
Ca_LG_510406183	Ca_chr_5	10406183	T/C	--	TTGCCGAGCAAACTAAAGACTGAACACATCATCAAAAACGATAATCAATAAATCATAACT[T/C]TATCAAAGTAATAAGATTCACAAAAACAAGAAGGGTGTGTATCCTATCAAATAAAGTCAT	INTERGENIC	--
Ca_LG_510406187	Ca_chr_5	10406187	C/T	--	CGAGCAAACTAAAGACTGAACACATCATCAAAAACGATAATCAATAAATCATAACTTATC[C/T]AAAGTAATAAGATTCACAAAAACAAGAAGGGTGTGTATCCTATCAAATAAAGTCATTATA	INTERGENIC	--
Ca_LG_510406208	Ca_chr_5	10406208	A/G	--	ACATCATCAAAAACGATAATCAATAAATCATAACTTATCAAAGTAATAAGATTCACAAAA[A/G]ACAAGAAGGGTGTGTATCCTATCAAATAAAGTCATTATACTAAAGGTCTAAAGAAGCAAT	INTERGENIC	--
Ca_LG_510406216	Ca_chr_5	10406216	G/T	--	AAAAACGATAATCAATAAATCATAACTTATCAAAGTAATAAGATTCACAAAAACAAGAAG[G/T]GGTGTGTATCCTATCAAATAAAGTCATTATACTAAAGGTCTAAAGAAGCAATCTCGTCTA	INTERGENIC	--
Ca_LG_510406235	Ca_chr_5	10406235	T/C	--	TCATAACTTATCAAAGTAATAAGATTCACAAAAACAAGAAGGGTGTGTATCCTATCAAAT[T/C]AAAGTCATTATACTAAAGGTCTAAAGAAGCAATCTCGTCTACATAAGAATTGTCTTCTCT	INTERGENIC	--
Ca_LG_510406318	Ca_chr_5	10406318	T/C	--	AAGAAGCAATCTCGTCTACATAAGAATTGTCTTCTCTGAAGATATGAGAGATAATAAACT[T/C]GCATATTTTTAGTCATCTCAACACAATTCTACTATATGCTTCTTAACCTCCAAGGAACAA	INTERGENIC	--
Ca_LG_510406431	Ca_chr_5	10406431	C/A	--	GGAACAATGTCGTGATTTTTAAAAGCAAGAGTCACCAATTTAGAGTTAGTTTCCCACCAC[C/A]ATAGATCCCAAACCCTCTTGAAAAGCTATCTCGATTGGATGCATAACCCCAATGAGTTCT	INTERGENIC	--
Ca_LG_510406502	Ca_chr_5	10406502	T/C	--	ACCCTCTTGAAAAGCTATCTCGATTGGATGCATAACCCCAATGAGTTCTGCATGAAAAGT[T/C]GTTGGATCTTTTGTTTGGAGTATGTTGCACATCTTGAACAAGAAGATGAAATTGATGATG	INTERGENIC	--
Ca_LG_510406527	Ca_chr_5	10406527	T/C	--	GGATGCATAACCCCAATGAGTTCTGCATGAAAAGTGTTGGATCTTTTGTTTGGAGTATGT[T/C]TGCACATCTTGAACAAGAAGATGAAATTGATGATGATGAAAGTTTCACAAGTAAATTTCA	INTERGENIC	--
Ca_LG_510406655	Ca_chr_5	10406655	G/A	--	GTATCACACTAAACTTTAAGTTCGATTTACCCCAACCAATCTATGTATATTTGGATGCAG[G/A]ACGGGTTAACCGGCGAATCCCCTTTAGGATACTTTGGAATTCATAAAGTGAATTGCACAT	INTERGENIC	--
Ca_LG_510406722	Ca_chr_5	10406722	A/C	--	AACCGGCGAATCCCCTTTAGGATACTTTGGAATTCATAAAGTGAATTGCACATTCACATA[A/C]AAGCATATCAATGAATGATAGTTTACAGAATAAAGTTCGTTCATTTACTTTCGTGCACTA	INTERGENIC	--
Ca_LG_510406973	Ca_chr_5	10406973	A/G	--	AAAAAAACTCTTGAAAAAGTTTATAACATTTGGTAACTTAACATATGCATTGGTTTGATA[A/G]GCTAATAGATGCATTAAGCCCAAGCATTGTAACTTTTGGAACCTAGTTGGTTTTATACTT	INTERGENIC	--
Ca_LG_510406991	Ca_chr_5	10406991	G/A	--	GTTTATAACATTTGGTAACTTAACATATGCATTGGTTTGATAGCTAATAGATGCATTAAG[G/A]CCCAAGCATTGTAACTTTTGGAACCTAGTTGGTTTTATACTTAGAGTTTTGATGTTAACA	INTERGENIC	--
Ca_LG_510407017	Ca_chr_5	10407017	T/A	--	ATGCATTGGTTTGATAGCTAATAGATGCATTAAGCCCAAGCATTGTAACTTTTGGAACCT[T/A]AGTTGGTTTTATACTTAGAGTTTTGATGTTAACAAAAGTATTTTATGATAACAATATATT	INTERGENIC	--
Ca_LG_510408218	Ca_chr_5	10408218	C/G	--	TAAAAAGTCTGGGGTTGTCAAACTGTTTGAGAACATTGGCTTGGAATGTCAGGTGCTTTC[C/G]TAATTCAAGTTGTTGAATTAGTGGATTAAATCCTTCTTAGTGAAGGGACTGAATGTAGCC	INTERGENIC	--
Ca_LG_510408367	Ca_chr_5	10408367	C/T	--	TGTGTCCTTTTATTCTTGCGCTCCTTATTTTTGTTATTGCTTATACTTCAAATAAATCAC[C/T]CAAGTCGGAACCAATTTAATCAAATAATGAAAAAGTTATTAACTTAGTCAGACATAATTC	INTERGENIC	--
Ca_LG_510408561	Ca_chr_5	10408561	C/T	--	TTAATATAGCTATTAGAGAATTTCAAATATATTTTAGAATTTTTCCTCACAAAAAGTAGC[C/T]AGAGATGTTTAAGTTTTGAACATAACAATCCACAACAACAACATGCCTATCTCTAAATAT	INTERGENIC	--
Ca_LG_510408654	Ca_chr_5	10408654	T/C	--	AACAACAACATGCCTATCTCTAAATATGCCTCCACAAGCATTCGGTCCAAGACAACCTTT[T/C]TGCTGTGTCGTCTATATATTTTTTGGAAAAAGCCAAAAATAATATATGAACACAACCAAT	INTERGENIC	--
Ca_LG_510408657	Ca_chr_5	10408657	C/T	--	AACAACATGCCTATCTCTAAATATGCCTCCACAAGCATTCGGTCCAAGACAACCTTTTGC[C/T]TGTGTCGTCTATATATTTTTTGGAAAAAGCCAAAAATAATATATGAACACAACCAATTCT	INTERGENIC	--
Ca_LG_510408686	Ca_chr_5	10408686	G/A	--	CACAAGCATTCGGTCCAAGACAACCTTTTGCTGTGTCGTCTATATATTTTTTGGAAAAAG[G/A]CCAAAAATAATATATGAACACAACCAATTCTTAGCACAATATATGCTAAGAGAGGCAAAA	INTERGENIC	--
Ca_LG_510408727	Ca_chr_5	10408727	A/G	--	ATATATTTTTTGGAAAAAGCCAAAAATAATATATGAACACAACCAATTCTTAGCACAATA[A/G]TATGCTAAGAGAGGCAAAAGAAGTACATATAGAAATCATCGCAACAAAATGAAAAAACAA	INTERGENIC	--
Ca_LG_510408738	Ca_chr_5	10408738	G/A	--	GGAAAAAGCCAAAAATAATATATGAACACAACCAATTCTTAGCACAATATATGCTAAGAG[G/A]AGGCAAAAGAAGTACATATAGAAATCATCGCAACAAAATGAAAAAACAAATACCACAACC	INTERGENIC	--
Ca_LG_510408819	Ca_chr_5	10408819	T/A	--	AAATCATCGCAACAAAATGAAAAAACAAATACCACAACCCCTTACACCTTACTATCCATT[T/A]AAAATAAAAGGTTCATTCCACCATTGACTTAAAGCCAAACTAAAATCCTTGCACTTAACT	INTERGENIC	--
Ca_LG_510408845	Ca_chr_5	10408845	G/T	--	AAATACCACAACCCCTTACACCTTACTATCCATTAAAATAAAAGGTTCATTCCACCATTG[G/T]ACTTAAAGCCAAACTAAAATCCTTGCACTTAACTCTTAACCACCACCAATATAAAATTTT	INTERGENIC	--
Ca_LG_510408933	Ca_chr_5	10408933	G/A	--	TTAACTCTTAACCACCACCAATATAAAATTTTAAACCAATCCACTACCTTGAACCAGACG[G/A]CTCGCTTTCCAAATTGTAATAAACTCATCGCAACTCAACTTACCTCTTTGTACAAGATTT	INTERGENIC	--
Ca_LG_510409039	Ca_chr_5	10409039	G/A	--	TTTGTACAAGATTTGAGAAGAATAAAGCATAATGATGTATCACTATTAGCATGCCTCTGG[G/A]AACACCTAACCAATGCACAATGTGTTTCTACACCTCCTTGAAACACGAACATTCGAGGAA	INTERGENIC	--
Ca_LG_510409113	Ca_chr_5	10409113	T/G	--	GCACAATGTGTTTCTACACCTCCTTGAAACACGAACATTCGAGGAACATAAGCAAAACAT[T/G]TCATCACTCCCACAACCACCAGAACAAATGATGTCCGTTAGTGATATTAAACCTTTTCGT	INTERGENIC	--
Ca_LG_510409148	Ca_chr_5	10409148	C/T	--	CATTCGAGGAACATAAGCAAAACATTCATCACTCCCACAACCACCAGAACAAATGATGTC[C/T]CGTTAGTGATATTAAACCTTTTCGTCCCAAATTTAATTTAAACGATAACCAACCTTAAAG	INTERGENIC	--
Ca_LG_510409214	Ca_chr_5	10409214	G/A	--	TGATATTAAACCTTTTCGTCCCAAATTTAATTTAAACGATAACCAACCTTAAAGTATTCG[G/A]CCATAAAAATATAGACACCTTCAAAAGGATCATCTTGTTCCAAGTGACACATGATCATCG	INTERGENIC	--
Ca_LG_510409324	Ca_chr_5	10409324	C/A	--	ATGATCATCGTGTATATTGCATTTGATCCAAGAAATGATAGGAGGGTACAAAAAAAAAAC[C/A]CCTTCTTATTCTAAACATCATTGGCAACCTGAATCACAATAGAAAAAGCTTTTAGGATCA	INTERGENIC	--
Ca_LG_510409339	Ca_chr_5	10409339	A/G	--	ATTGCATTTGATCCAAGAAATGATAGGAGGGTACAAAAAAAAAACCCTTCTTATTCTAAA[A/G]CATCATTGGCAACCTGAATCACAATAGAAAAAGCTTTTAGGATCACAAATTCATGCATGG	INTERGENIC	--
Ca_LG_510411201	Ca_chr_5	10411201	T/G	--	CCCTTCTAGTGATATTTAGCTACATCAGTAGAATGATTTTCGATAATAAAAGTATTGAAT[T/G]CTAACAATATAAGAGGATGACTTCCAAGAAAACAACTTGTTATCAAACCTCCTTTTATTT	INTERGENIC	--
Ca_LG_510411374	Ca_chr_5	10411374	A/T	--	CTTACATTGAGAAGACCAAAGTATTCTACCGATGTCCAACACATTTTCGATAAATGAAGA[A/T]GTCAATCACAATGTTAAGAGGGAAGACAAGCTAGTTCCAAAGATTTTTTCCAAAGGCATA	INTERGENIC	--
Ca_LG_510411467	Ca_chr_5	10411467	C/T	--	GTTCCAAAGATTTTTTCCAAAGGCATAATCCAAGAAAATGTGTTGACTAGTCTTCGTTGC[C/T]TTTACTACACAAGTTACATTGAGAGACAACATTGCAACCTCTAGCACACAAATTCTCATT	INTERGENIC	--
Ca_LG_510411574	Ca_chr_5	10411574	G/T	--	ACAAATTCTCATTTGTAGGAACTTTATTGTGAAAAAGGTGTCTAACAAGAAAAGATTTGG[G/T]ATGGTTGAATAGAAGGGCTCCAGAACAACTTAACCCAATAAACCTCATTGAGGGATGGTT	INTERGENIC	--
Ca_LG_510411860	Ca_chr_5	10411860	A/G	--	GCTAATGAAGTCTTTCACAGTGACTTGAACCAAGTTATGTTTTTTTGAAGGGATATTAAA[A/G]ACTTCTAACCATAAGGAAGTTAAGCCAATGATCTTTCCAAAATTTAATCTTGTTTTCTTG	INTERGENIC	--
Ca_LG_510411974	Ca_chr_5	10411974	G/A	--	TTCTTGCTCAAGTAGCCATTGACAATTTTCTTTAGTGATGTGACCCTTATGCTTGATGTG[G/A]GACTAAAGCAAATAGTTTATATGATAAGGTATGTGACCATTAGGTCTCGTAACTCTAGCT	INTERGENIC	--
Ca_LG_510411978	Ca_chr_5	10411978	T/C	--	TGCTCAAGTAGCCATTGACAATTTTCTTTAGTGATGTGACCCTTATGCTTGATGTGGACT[T/C]AAAGCAAATAGTTTATATGATAAGGTATGTGACCATTAGGTCTCGTAACTCTAGCTTTTT	INTERGENIC	--
Ca_LG_510411991	Ca_chr_5	10411991	T/C	--	ATTGACAATTTTCTTTAGTGATGTGACCCTTATGCTTGATGTGGACTAAAGCAAATAGTT[T/C]TATATGATAAGGTATGTGACCATTAGGTCTCGTAACTCTAGCTTTTTGGAGAAAAGCCCG	INTERGENIC	--
Ca_LG_510412038	Ca_chr_5	10412038	T/A	--	AAAGCAAATAGTTTATATGATAAGGTATGTGACCATTAGGTCTCGTAACTCTAGCTTTTT[T/A]GGAGAAAAGCCCGTTAACAATCAAAAGTATTCAAATTCTAACACTGGTTGAGGATAATTG	INTERGENIC	--
Ca_LG_510412090	Ca_chr_5	10412090	G/T	--	AGCTTTTTGGAGAAAAGCCCGTTAACAATCAAAAGTATTCAAATTCTAACACTGGTTGAG[G/T]GATAATTGCCTCAATAAAATTCCTCAAGGATTTAATACCAAGGCATCCCTCCTTAGTGAA	INTERGENIC	--
Ca_LG_510412231	Ca_chr_5	10412231	C/T	--	GCAAAGTTTTCTTAAGTTAATGTCACCAAACTAAATAAAATTTCTTATTCATTTATCGAC[C/T]AATGTTAAGTAGTGAGACTAGTCAAGAGTAAATAATAAAACTTTATATCATCATATCCCG	INTERGENIC	--
Ca_LG_510412289	Ca_chr_5	10412289	C/T	--	ACAATGTTAAGTAGTGAGACTAGTCAAGAGTAAATAATAAAACTTTATATCATCATATCC[C/T]CGAACAATGATTTTCACAAGTTGCACTCTACATGCAATGGGTAATAAAGAAAGTCTTCCA	INTERGENIC	--
Ca_LG_510412399	Ca_chr_5	10412399	A/G	--	AAGTCTTCCAAGCAACTAATTTGGATTTAATTCTATCAACAATAGGCATGAAATCAATTA[A/G]TCTTAGGATTGCCTTAAAAAATATGAATGCCAAGATAAATAAAAGGAATCTCCTCAAAAT	INTERGENIC	--
Ca_LG_510412423	Ca_chr_5	10412423	T/G	--	ATTTAATTCTATCAACAATAGGCATGAAATCAATTATCTTAGGATTGCCTTAAAAAATAT[T/G]GAATGCCAAGATAAATAAAAGGAATCTCCTCAAAATTAAAACCTAATACATCAATAGTTT	INTERGENIC	--
Ca_LG_510412547	Ca_chr_5	10412547	T/C	--	TTTTCTTCGAGGAGTGATAGAAGCATCATCAATAGTGGATTTTAGTTGGTTGATAATTTT[T/C]GCCAGCAACTTCACCATAATGGAAAAAGAGATTTTCTAAGAGCTTTCAAATTAGAAATAT	INTERGENIC	--
Ca_LG_510412795	Ca_chr_5	10412795	A/T	--	AACCTGCAGTCTTACTATATTCACATAAATTGAAAGTTTTGCAAAGTGAAGAATAATGTA[A/T]TATCCAATGATAAAACTTATAATCAAAGCCAAAAGAATGCATAACTTTTTGCAAGAAATT	INTERGENIC	--
Ca_LG_510412800	Ca_chr_5	10412800	C/T	--	GCAGTCTTACTATATTCACATAAATTGAAAGTTTTGCAAAGTGAAGAATAATGTATATCC[C/T]AATGATAAAACTTATAATCAAAGCCAAAAGAATGCATAACTTTTTGCAAGAAATTCTAAT	INTERGENIC	--
Ca_LG_510413050	Ca_chr_5	10413050	A/C	--	GCCTTTCTGGTTGGTGGAGATAATGTTTGACATGATAGTCCTAAGTCTTTCAGCAAAAAA[A/C]CTTGGTGATGACTTTGAATATAAAATTGGAAAGAGCAATTGGCCTATATTGCTCGGTTAT	INTERGENIC	--
Ca_LG_510413094	Ca_chr_5	10413094	C/T	--	GTCTTTCAGCAAAAAACTTGGTGATGACTTTGAATATAAAATTGGAAAGAGCAATTGGCC[C/T]TATATTGCTCGGTTATGTCTGCTTTAAGTACTTTAGGAATTAGGACCACAATGTTTTCAT	INTERGENIC	--
Ca_LG_510413099	Ca_chr_5	10413099	T/C	--	TCAGCAAAAAACTTGGTGATGACTTTGAATATAAAATTGGAAAGAGCAATTGGCCTATAT[T/C]TGCTCGGTTATGTCTGCTTTAAGTACTTTAGGAATTAGGACCACAATGTTTTCATTAACC	INTERGENIC	--
Ca_LG_510414502	Ca_chr_5	10414502	C/T	--	GACTATAATGTCTCCAAGTGTGTACTAGATTTAGTATTTTGAGTGATATCAAACTTAGTC[C/T]TAGTCTAGATGATGTGTGTATGCTCCGTTGATTCTCATTCTCAATATCTTGCAAATTTTA	INTERGENIC	--
Ca_LG_510414528	Ca_chr_5	10414528	C/T	--	AGATTTAGTATTTTGAGTGATATCAAACTTAGTCTAGTCTAGATGATGTGTGTATGCTCC[C/T]GTTGATTCTCATTCTCAATATCTTGCAAATTTTACTTGAACAAGAAAGAACTCAATAAAA	INTERGENIC	--
Ca_LG_510414596	Ca_chr_5	10414596	G/T	--	TCATTCTCAATATCTTGCAAATTTTACTTGAACAAGAAAGAACTCAATAAAAAGAATATG[G/T]TTGTCATGCATAAGCTTTGTTGAATGTTATTTTAGCATGTATAAACCTTATAGCACGATC	INTERGENIC	--
Ca_LG_510414726	Ca_chr_5	10414726	T/C	--	AGCACACTTTGAAACAATTCAAAAAAAAAAAAAATCTAAGTGATTTTTAACTTGATAAAT[T/C]CAACTTACTAACTTAGGAGTTGACTTACAAACATCAAAAATTGGTTGTGACTCAAATCTC	INTERGENIC	--
Ca_LG_510414742	Ca_chr_5	10414742	G/T	--	ATTCAAAAAAAAAAAAAATCTAAGTGATTTTTAACTTGATAAATCAACTTACTAACTTAG[G/T]GAGTTGACTTACAAACATCAAAAATTGGTTGTGACTCAAATCTCACTACTGCAGACTAAA	INTERGENIC	--
Ca_LG_510415526	Ca_chr_5	10415526	C/T	--	TATAGATGTTAAAAGGTTTTGAATATTCAATTTAAAATGAATATATCCGTTGGACAAATC[C/T]TCTCAAGTGTCACATGTATTTTAAAGAAATTAAACATGTATTTGTTTGTTATCCATAATG	INTERGENIC	--
Ca_LG_510415585	Ca_chr_5	10415585	T/C	--	CTCTCAAGTGTCACATGTATTTTAAAGAAATTAAACATGTATTTGTTTGTTATCCATAAT[T/C]GTTCTTGATAAAACAAAGAACATTCTTGCTTTTGGGTCTCATGGATTACGTGAATGAGTG	INTERGENIC	--
Ca_LG_510415872	Ca_chr_5	10415872	A/T	--	TTGATTTGAGCAGTCTTGATACTCTTTAATATGTAGTTTATATTGTGGAAAATTATCAAA[A/T]TTTTATTATGTCTTTAAAAGAGAATTAAAACCAAAATGTTCTTTTGTAAAACAAGAACAT	INTERGENIC	--
Ca_LG_510415876	Ca_chr_5	10415876	T/A	--	TTTGAGCAGTCTTGATACTCTTTAATATGTAGTTTATATTGTGGAAAATTATCAAATTTT[T/A]ATTATGTCTTTAAAAGAGAATTAAAACCAAAATGTTCTTTTGTAAAACAAGAACATTCTT	INTERGENIC	--
Ca_LG_510417207	Ca_chr_5	10417207	C/A	--	TTAGTAGACCACTATTCATAAAACTTAATCATTTATTTCATAAGGTTTGTTGTCACTAAC[C/A]ACATACATAAAAAATGTTTTTGCTTCAACACATACTTCAAATTTCACAAAACAAAACCTA	INTERGENIC	--
Ca_LG_510417761	Ca_chr_5	10417761	G/A	--	CAACTTAAATTCCTTATTCTTGCTTCAAAAGTTTTTTTCACTTATTTTTGAGCTTAAATG[G/A]TCATTATCCTATCCTCTATTGTGATTTAGGCATAACTGCTCGTGCGATCCCTTAACTTAA	INTERGENIC	--
Ca_LG_510418260	Ca_chr_5	10418260	A/T	--	TTACCCTTCAAATTTTCTATTCAAGAAAATATTCAATTTGAATATGACTTGCAACATTAA[A/T]GAGTGTGATGTGGTTAAAGATGTCAATTTTCAAATGTTGTTTACGATTGGTGAATTATGT	INTERGENIC	--
Ca_LG_510419281	Ca_chr_5	10419281	C/T	--	AAAACTAACTATAAATTAAGTAATTTGGTTTAGTTCTTGCAATATTTTATCACGAACTCC[C/T]GAACAAAATCAAACTTTTAAAAAATATATTTTTATTCAAATCATACACGGGACAAATGTT	INTERGENIC	--
Ca_LG_510420072	Ca_chr_5	10420072	C/T	--	TTTACTTGAAAGTGTAAAATAAAATATTACTATTGAATAAGTTTCACTTAAAATTTTGAC[C/T]AATAAATACAACATGTATGAATATTTATTTTCCGGGAAAAAAAAATATGTATGAACATTT	INTERGENIC	--
Ca_LG_510420509	Ca_chr_5	10420509	T/G	--	GTATATGTTAATCCGAAGGTGATTAGTACTTTAACGAGTATCTAACTTTGTTGGGTCAGT[T/G]TGAGATTCCATTTGTGAATCAAATAAAGGAGGAGGGTGATATTATGATTCTTGGTTTAAA	INTERGENIC	--
Ca_LG_510421128	Ca_chr_5	10421128	C/G	--	TAAATCAAATCCACACCTTCATGCAAGATATTTTCTTGTCTTTTGTTTTCCTTTCTATTC[C/G]AACGAAACTTCATGCACAACTTCTTGGTAATTAGCTTGAACTTCTAATTGAGAATCCAAT	INTERGENIC	--
Ca_LG_510422374	Ca_chr_5	10422374	A/G	--	NNNNNNNNNAAATTGACAGTGTAACCTGAATCTCAAGGTGTTGTAAAAACTTTGAACTCA[A/G]TAGATTAATCTAATAAAATTAGTCTGTCATGAAATTAAATAAAAAGTGTTTATTCCTTGT	INTERGENIC	--
Ca_LG_510422878	Ca_chr_5	10422878	C/G	--	AGCTAGAAACATGTTCCCAAATGCTATGATCAATAGACTTATCTCTATACTTCAATACTC[C/G]TTGAGACAAAATTTCTCTCAAATGGTTTTAATGATAACAAAATTACTTAAAAGATTATGA	INTERGENIC	--
Ca_LG_510422952	Ca_chr_5	10422952	G/C	--	CTCTCAAATGGTTTTAATGATAACAAAATTACTTAAAAGATTATGATTGTGGTTAATTAG[G/C]TAATTTGTGCTTTTGAGTGAATTCATATTAGAAAACAGGTTAATCACCATTAAGATAAAA	INTERGENIC	--
Ca_LG_510422999	Ca_chr_5	10422999	C/T	--	TGTGGTTAATTAGTAATTTGTGCTTTTGAGTGAATTCATATTAGAAAACAGGTTAATCAC[C/T]CATTAAGATAAAAAGGATAAAAACCTGATTGGAGGATAGACAGACAAGAGGATGAACCTT	INTERGENIC	--
Ca_LG_510423111	Ca_chr_5	10423111	A/G	--	TGAACCTTCAAAGTTGCAAAATATTCATCATCACTGAAACAATGATTTTTAGTCATAAAA[A/G]AGAAGATAAATCAATGTCAAAGAATGAATGAAAAAAGCAATTTAAATTAAAAGGTCAAAG	INTERGENIC	--
Ca_LG_510425428	Ca_chr_5	10425428	T/C	--	TTTTTATGTTGATGGTACATGCAGGGACCTATTTATGGGGATAGGGAGAAAAGAATCATT[T/C]GAGGTCGAGAATAAAGATGAGGATGAGAGACATTTTGAGTGGCGGGAATAGGGAGCTGGA	INTERGENIC	--
Ca_LG_510425487	Ca_chr_5	10425487	G/T	--	TGAGGTCGAGAATAAAGATGAGGATGAGAGACATTTTGAGTGGCGGGAATAGGGAGCTGG[G/T]AGAGTACTCCTCACTCCCGCCCCACCTTGTTGGCATCCCTAAATATGAATTAGAAGTGTG	INTERGENIC	--
Ca_LG_510425578	Ca_chr_5	10425578	T/C	--	GGCATCCCTAAATATGAATTAGAAGTGTGTACCTAAATTGCAACCCAAAAAAATATGTGT[T/C]CTAGTTTGTGGCTGAGATGTCGTTTATATAGGAGCTAGGGACGATCCAAGGAGATGGTCA	INTERGENIC	--
Ca_LG_510425921	Ca_chr_5	10425921	T/A	--	TTTCTTTTAAAAATACTCCTATTAAACCCCTTAATATTAGGCTCTCTATTGAAATAATTT[T/A]TTAAGACACCAACCTATTATTTCATAAATTTTTGTGGGGTTAAGAAAATTTTTATCTAAA	INTERGENIC	--
Ca_LG_510425932	Ca_chr_5	10425932	A/G	--	AATACTCCTATTAAACCCCTTAATATTAGGCTCTCTATTGAAATAATTTTTAAGACACCA[A/G]ACCTATTATTTCATAAATTTTTGTGGGGTTAAGAAAATTTTTATCTAAAATAATTTATAG	INTERGENIC	--
Ca_LG_510426009	Ca_chr_5	10426009	T/G	--	TTTTTGTGGGGTTAAGAAAATTTTTATCTAAAATAATTTATAGAAAAACATTTGAAAAAT[T/G]TGGGCTCATAAGCCCACTTAGCCCACATAATTTTAAATTTTTTTATTGGTGCATTTTTAG	INTERGENIC	--
Ca_LG_510426805	Ca_chr_5	10426805	C/G	--	TTTTTTAGAAGTTTGTCTTGTTTGTTTAAAAGAAAAGTTTGGCCTAATATGGGCCTAACC[C/G]TAGTCGGTCTAACATATTTGCACTCCTACTTTTCACTCATACATTCAAAACTTTTGTTGA	INTERGENIC	--
Ca_LG_510426945	Ca_chr_5	10426945	C/A	--	TTTCTTTCAAAAGTTTGAATTAATTTGTAATTTTAGAAATACAATTAATGGTATTTATAC[C/A]AATGTTTTCGAAGTTTTGACCTTTAACAACAGTATCGAAATGCAAAATTTCAAAATAAAA	INTERGENIC	--
Ca_LG_510426967	Ca_chr_5	10426967	T/G	--	ATTTGTAATTTTAGAAATACAATTAATGGTATTTATACAATGTTTTCGAAGTTTTGACCT[T/G]TTAACAACAGTATCGAAATGCAAAATTTCAAAATAAAATTTCAAAATATAGATTTTTTCG	INTERGENIC	--
Ca_LG_510427692	Ca_chr_5	10427692	G/A	--	TGACATTCTAAAGAAAAACGCGTCAATTGTACTTTTTTGAAGAGCACGAAATGAGGTTTG[G/A]CATTCACCCTTTATTTATTTGTCGATCACTTTGCCGTAAATACACACAGCACACTTTGAT	INTERGENIC	--
Ca_LG_510427700	Ca_chr_5	10427700	C/A	--	TAAAGAAAAACGCGTCAATTGTACTTTTTTGAAGAGCACGAAATGAGGTTTGCATTCACC[C/A]CTTTATTTATTTGTCGATCACTTTGCCGTAAATACACACAGCACACTTTGATAGTTTGAT	INTERGENIC	--
Ca_LG_510427734	Ca_chr_5	10427734	A/G	--	AGCACGAAATGAGGTTTGCATTCACCCTTTATTTATTTGTCGATCACTTTGCCGTAAATA[A/G]CACACAGCACACTTTGATAGTTTGATGATCCCATTAATGTCATCGTCACCACTCGGTTAC	INTERGENIC	--
Ca_LG_510427855	Ca_chr_5	10427855	T/A	--	TGTTCTTCCATAAACCGACATGGCAATTCCAACATGGCGATGATGATAAGGCAAATCACT[T/A]TTTTTTTTTATTGTTAATAAAAATTCAGATATAAGTGATACTTCCTCAAAAAGTGAATTA	INTERGENIC	--
Ca_LG_510427900	Ca_chr_5	10427900	C/T	--	ATAAGGCAAATCACTTTTTTTTTTATTGTTAATAAAAATTCAGATATAAGTGATACTTCC[C/T]TCAAAAAGTGAATTAAAAAAATTAACGTAGTTGATCTAAAATTGTATTTGAATTAAATTA	INTERGENIC	--
Ca_LG_510427927	Ca_chr_5	10427927	G/C	--	GTTAATAAAAATTCAGATATAAGTGATACTTCCTCAAAAAGTGAATTAAAAAAATTAACG[G/C]TAGTTGATCTAAAATTGTATTTGAATTAAATTAATTATTTATTTATTTATTTTTGTTGAA	INTERGENIC	--
Ca_LG_510427976	Ca_chr_5	10427976	A/G	--	AAAAATTAACGTAGTTGATCTAAAATTGTATTTGAATTAAATTAATTATTTATTTATTTA[A/G]TTTTTGTTGAAATTTTAAAATTGGAGGAAGTGTAAACGAAAGAATTTATTTACGCTCACT	INTERGENIC	--
Ca_LG_510428078	Ca_chr_5	10428078	G/A	--	AATTTATTTACGCTCACTTATAATAAATCAAATTTTTTGTATGTATATTTTCTTTTAAAG[G/A]CTTTTTTAGGATGTGATAATTTATAACCTCCTACCACAAAATAGTTAAAAAAAAAAATTA	INTERGENIC	--
Ca_LG_510428079	Ca_chr_5	10428079	C/T	--	ATTTATTTACGCTCACTTATAATAAATCAAATTTTTTGTATGTATATTTTCTTTTAAAGC[C/T]TTTTTTAGGATGTGATAATTTATAACCTCCTACCACAAAATAGTTAAAAAAAAAAATTAA	INTERGENIC	--
Ca_LG_510428080	Ca_chr_5	10428080	T/A	--	TTTATTTACGCTCACTTATAATAAATCAAATTTTTTGTATGTATATTTTCTTTTAAAGCT[T/A]TTTTTAGGATGTGATAATTTATAACCTCCTACCACAAAATAGTTAAAAAAAAAAATTAAA	INTERGENIC	--
Ca_LG_510428092	Ca_chr_5	10428092	T/C	--	CACTTATAATAAATCAAATTTTTTGTATGTATATTTTCTTTTAAAGCTTTTTTAGGATGT[T/C]GATAATTTATAACCTCCTACCACAAAATAGTTAAAAAAAAAAATTAAAGTTTATAGATTA	INTERGENIC	--
Ca_LG_510428173	Ca_chr_5	10428173	T/C	--	ACAAAATAGTTAAAAAAAAAAATTAAAGTTTATAGATTATCGCATTTTAGGAATGCGATT[T/C]TCCTACTGCCCGAAAAAAAAAAAGTTGTCGCAGGACAATGGGGGATGCAACTTGGGCTAA	INTERGENIC	--
Ca_LG_510428201	Ca_chr_5	10428201	T/C	--	TTTATAGATTATCGCATTTTAGGAATGCGATTTCCTACTGCCCGAAAAAAAAAAAGTTGT[T/C]CGCAGGACAATGGGGGATGCAACTTGGGCTAAGAAAATGTTGGATCGAGCTAGACTTTGT	INTERGENIC	--
Ca_LG_510428227	Ca_chr_5	10428227	G/A	--	GCGATTTCCTACTGCCCGAAAAAAAAAAAGTTGTCGCAGGACAATGGGGGATGCAACTTG[G/A]GGCTAAGAAAATGTTGGATCGAGCTAGACTTTGTTAGGCCTGAGTTTGGTCTGTCAAAAC	INTERGENIC	--
Ca_LG_510428273	Ca_chr_5	10428273	T/C	--	GGGGATGCAACTTGGGCTAAGAAAATGTTGGATCGAGCTAGACTTTGTTAGGCCTGAGTT[T/C]TGGTCTGTCAAAACATGTAAGGCATGTGGCCTGTCATAGGCTTACTTTTTTTTACCTGAG	INTERGENIC	--
Ca_LG_510428290	Ca_chr_5	10428290	G/T	--	TAAGAAAATGTTGGATCGAGCTAGACTTTGTTAGGCCTGAGTTTGGTCTGTCAAAACATG[G/T]TAAGGCATGTGGCCTGTCATAGGCTTACTTTTTTTTACCTGAGTTTTGAACTTGATAGAA	INTERGENIC	--
Ca_LG_510428331	Ca_chr_5	10428331	G/A	--	TTTGGTCTGTCAAAACATGTAAGGCATGTGGCCTGTCATAGGCTTACTTTTTTTTACCTG[G/A]AGTTTTGAACTTGATAGAAGTTTGATATGGTCTGTTAATCTAGTTAAAAATCAATTTTAT	INTERGENIC	--
Ca_LG_510428856	Ca_chr_5	10428856	T/A	--	CTAGGTCGTAAGCCCTTATCGGTCGGTCTGACTTATTTTCATCTCTAGATGCGACCTCCT[T/A]GAAAGTGAGAAAAAGTAGTATATAAATTTCAATGTAGAGTATATATTGATTAATTTATTT	INTERGENIC	--
Ca_LG_510428865	Ca_chr_5	10428865	G/A	--	AAGCCCTTATCGGTCGGTCTGACTTATTTTCATCTCTAGATGCGACCTCCTGAAAGTGAG[G/A]AAAAAGTAGTATATAAATTTCAATGTAGAGTATATATTGATTAATTTATTTTATTTAAAA	INTERGENIC	--
Ca_LG_510428984	Ca_chr_5	10428984	A/G	--	AAAAAAGGATATATATGAAGGGAAAAAACTAATAAATCACTTATTTTATTATTTTACTCA[A/G]GATTAAAAAATGTATAAATAAATGAGAGATAATGTTGTTTTTACTAAATTGCATTTATTA	INTERGENIC	--
Ca_LG_510428996	Ca_chr_5	10428996	G/A	--	ATATGAAGGGAAAAAACTAATAAATCACTTATTTTATTATTTTACTCAGATTAAAAAATG[G/A]TATAAATAAATGAGAGATAATGTTGTTTTTACTAAATTGCATTTATTAACTATTGATGAA	INTERGENIC	--
Ca_LG_510429008	Ca_chr_5	10429008	G/A	--	AAAACTAATAAATCACTTATTTTATTATTTTACTCAGATTAAAAAATGTATAAATAAATG[G/A]AGAGATAATGTTGTTTTTACTAAATTGCATTTATTAACTATTGATGAATTTATAATTATT	INTERGENIC	--
Ca_LG_510429017	Ca_chr_5	10429017	T/A	--	AAATCACTTATTTTATTATTTTACTCAGATTAAAAAATGTATAAATAAATGAGAGATAAT[T/A]GTTGTTTTTACTAAATTGCATTTATTAACTATTGATGAATTTATAATTATTATTAATGTG	INTERGENIC	--
Ca_LG_510429018	Ca_chr_5	10429018	G/A	--	AATCACTTATTTTATTATTTTACTCAGATTAAAAAATGTATAAATAAATGAGAGATAATG[G/A]TTGTTTTTACTAAATTGCATTTATTAACTATTGATGAATTTATAATTATTATTAATGTGA	INTERGENIC	--
Ca_LG_510429030	Ca_chr_5	10429030	A/T	--	TATTATTTTACTCAGATTAAAAAATGTATAAATAAATGAGAGATAATGTTGTTTTTACTA[A/T]AATTGCATTTATTAACTATTGATGAATTTATAATTATTATTAATGTGAAATAGAATATAG	INTERGENIC	--
Ca_LG_510429087	Ca_chr_5	10429087	A/T	--	CTAAATTGCATTTATTAACTATTGATGAATTTATAATTATTATTAATGTGAAATAGAATA[A/T]TAGTGAAATGAAAGTGATGCATGTATTATTTTTTTGGGTTTTCTATAATTTCCCTCTACT	INTERGENIC	--
Ca_LG_510429092	Ca_chr_5	10429092	G/A	--	TTGCATTTATTAACTATTGATGAATTTATAATTATTATTAATGTGAAATAGAATATAGTG[G/A]AAATGAAAGTGATGCATGTATTATTTTTTTGGGTTTTCTATAATTTCCCTCTACTAGAGG	INTERGENIC	--
Ca_LG_510429110	Ca_chr_5	10429110	G/A	--	GATGAATTTATAATTATTATTAATGTGAAATAGAATATAGTGAAATGAAAGTGATGCATG[G/A]TATTATTTTTTTGGGTTTTCTATAATTTCCCTCTACTAGAGGTAATTTTATTTGAGTCTG	INTERGENIC	--
Ca_LG_510429113	Ca_chr_5	10429113	T/G	--	GAATTTATAATTATTATTAATGTGAAATAGAATATAGTGAAATGAAAGTGATGCATGTAT[T/G]TATTTTTTTGGGTTTTCTATAATTTCCCTCTACTAGAGGTAATTTTATTTGAGTCTGTCG	INTERGENIC	--
Ca_LG_510429125	Ca_chr_5	10429125	G/A	--	ATTATTAATGTGAAATAGAATATAGTGAAATGAAAGTGATGCATGTATTATTTTTTTGGG[G/A]TTTTCTATAATTTCCCTCTACTAGAGGTAATTTTATTTGAGTCTGTCGCATACGAAATAT	INTERGENIC	--
Ca_LG_510429139	Ca_chr_5	10429139	C/T	--	ATAGAATATAGTGAAATGAAAGTGATGCATGTATTATTTTTTTGGGTTTTCTATAATTTC[C/T]CCTCTACTAGAGGTAATTTTATTTGAGTCTGTCGCATACGAAATATAGATATTTCTATCA	INTERGENIC	--
Ca_LG_510429152	Ca_chr_5	10429152	G/A	--	AAATGAAAGTGATGCATGTATTATTTTTTTGGGTTTTCTATAATTTCCCTCTACTAGAGG[G/A]TAATTTTATTTGAGTCTGTCGCATACGAAATATAGATATTTCTATCAGTAGAGATTCGAC	INTERGENIC	--
Ca_LG_510429169	Ca_chr_5	10429169	T/C	--	GTATTATTTTTTTGGGTTTTCTATAATTTCCCTCTACTAGAGGTAATTTTATTTGAGTCT[T/C]GTCGCATACGAAATATAGATATTTCTATCAGTAGAGATTCGACTCAGATTCATCGCGTTG	INTERGENIC	--
Ca_LG_510429174	Ca_chr_5	10429174	C/G	--	ATTTTTTTGGGTTTTCTATAATTTCCCTCTACTAGAGGTAATTTTATTTGAGTCTGTCGC[C/G]ATACGAAATATAGATATTTCTATCAGTAGAGATTCGACTCAGATTCATCGCGTTGTAAAA	INTERGENIC	--
Ca_LG_510429176	Ca_chr_5	10429176	T/C	--	TTTTTTGGGTTTTCTATAATTTCCCTCTACTAGAGGTAATTTTATTTGAGTCTGTCGCAT[T/C]ACGAAATATAGATATTTCTATCAGTAGAGATTCGACTCAGATTCATCGCGTTGTAAAAGT	INTERGENIC	--
Ca_LG_510429197	Ca_chr_5	10429197	T/C	--	TCCCTCTACTAGAGGTAATTTTATTTGAGTCTGTCGCATACGAAATATAGATATTTCTAT[T/C]CAGTAGAGATTCGACTCAGATTCATCGCGTTGTAAAAGTCTAGTCTTTTTCGCTAAACTC	INTERGENIC	--
Ca_LG_510429200	Ca_chr_5	10429200	G/A	--	CTCTACTAGAGGTAATTTTATTTGAGTCTGTCGCATACGAAATATAGATATTTCTATCAG[G/A]TAGAGATTCGACTCAGATTCATCGCGTTGTAAAAGTCTAGTCTTTTTCGCTAAACTCAGT	INTERGENIC	--
Ca_LG_510429210	Ca_chr_5	10429210	G/A	--	GGTAATTTTATTTGAGTCTGTCGCATACGAAATATAGATATTTCTATCAGTAGAGATTCG[G/A]ACTCAGATTCATCGCGTTGTAAAAGTCTAGTCTTTTTCGCTAAACTCAGTTTTCGTTGAT	INTERGENIC	--
Ca_LG_510429220	Ca_chr_5	10429220	C/T	--	TTTGAGTCTGTCGCATACGAAATATAGATATTTCTATCAGTAGAGATTCGACTCAGATTC[C/T]ATCGCGTTGTAAAAGTCTAGTCTTTTTCGCTAAACTCAGTTTTCGTTGATTGATGCATGT	INTERGENIC	--
Ca_LG_510429259	Ca_chr_5	10429259	G/A	--	GTAGAGATTCGACTCAGATTCATCGCGTTGTAAAAGTCTAGTCTTTTTCGCTAAACTCAG[G/A]TTTTCGTTGATTGATGCATGTTGTATTAATTATAATGTACAATTCAAAATAATAATAATA	INTERGENIC	--
Ca_LG_510429264	Ca_chr_5	10429264	C/A	--	GATTCGACTCAGATTCATCGCGTTGTAAAAGTCTAGTCTTTTTCGCTAAACTCAGTTTTC[C/A]GTTGATTGATGCATGTTGTATTAATTATAATGTACAATTCAAAATAATAATAATAATAAT	INTERGENIC	--
Ca_LG_510429265	Ca_chr_5	10429265	G/T	--	ATTCGACTCAGATTCATCGCGTTGTAAAAGTCTAGTCTTTTTCGCTAAACTCAGTTTTCG[G/T]TTGATTGATGCATGTTGTATTAATTATAATGTACAATTCAAAATAATAATAATAATAATA	INTERGENIC	--
Ca_LG_510429294	Ca_chr_5	10429294	A/G	--	GTCTAGTCTTTTTCGCTAAACTCAGTTTTCGTTGATTGATGCATGTTGTATTAATTATAA[A/G]TGTACAATTCAAAATAATAATAATAATAATAATAATAATATATTAAAAATTGCTAGAATG	INTERGENIC	--
Ca_LG_510429348	Ca_chr_5	10429348	T/A	--	TTATAATGTACAATTCAAAATAATAATAATAATAATAATAATAATATATTAAAAATTGCT[T/A]AGAATGATTCGTTTAAGATCAATTATTTTTGCAAACAGATCACTTGTTATGGACTAAGAA	INTERGENIC	--
Ca_LG_510429351	Ca_chr_5	10429351	A/G	--	TAATGTACAATTCAAAATAATAATAATAATAATAATAATAATATATTAAAAATTGCTAGA[A/G]ATGATTCGTTTAAGATCAATTATTTTTGCAAACAGATCACTTGTTATGGACTAAGAAGTT	INTERGENIC	--
Ca_LG_510429354	Ca_chr_5	10429354	G/T	--	TGTACAATTCAAAATAATAATAATAATAATAATAATAATATATTAAAAATTGCTAGAATG[G/T]ATTCGTTTAAGATCAATTATTTTTGCAAACAGATCACTTGTTATGGACTAAGAAGTTTTA	INTERGENIC	--
Ca_LG_510429359	Ca_chr_5	10429359	G/A	--	AATTCAAAATAATAATAATAATAATAATAATAATATATTAAAAATTGCTAGAATGATTCG[G/A]TTTAAGATCAATTATTTTTGCAAACAGATCACTTGTTATGGACTAAGAAGTTTTATCTAA	INTERGENIC	--
Ca_LG_510429393	Ca_chr_5	10429393	T/C	--	ATATTAAAAATTGCTAGAATGATTCGTTTAAGATCAATTATTTTTGCAAACAGATCACTT[T/C]GTTATGGACTAAGAAGTTTTATCTAAAGCCAATTTGATTAAATTTTGATTTCTAAACAAG	INTERGENIC	--
Ca_LG_510429394	Ca_chr_5	10429394	G/A	--	TATTAAAAATTGCTAGAATGATTCGTTTAAGATCAATTATTTTTGCAAACAGATCACTTG[G/A]TTATGGACTAAGAAGTTTTATCTAAAGCCAATTTGATTAAATTTTGATTTCTAAACAAGA	INTERGENIC	--
Ca_LG_510429401	Ca_chr_5	10429401	A/G	--	AATTGCTAGAATGATTCGTTTAAGATCAATTATTTTTGCAAACAGATCACTTGTTATGGA[A/G]CTAAGAAGTTTTATCTAAAGCCAATTTGATTAAATTTTGATTTCTAAACAAGACAACATC	INTERGENIC	--
Ca_LG_510429464	Ca_chr_5	10429464	T/C	--	AGAAGTTTTATCTAAAGCCAATTTGATTAAATTTTGATTTCTAAACAAGACAACATCCAT[T/C]AAATGAAGTTGTGTATATGGTTTACAAGTAATTTTAACATTTAGAATTATTTATTTACAC	INTERGENIC	--
Ca_LG_510429477	Ca_chr_5	10429477	G/A	--	AAAGCCAATTTGATTAAATTTTGATTTCTAAACAAGACAACATCCATAAATGAAGTTGTG[G/A]TATATGGTTTACAAGTAATTTTAACATTTAGAATTATTTATTTACACACTCATATCACGA	INTERGENIC	--
Ca_LG_510429508	Ca_chr_5	10429508	G/T	--	ACAAGACAACATCCATAAATGAAGTTGTGTATATGGTTTACAAGTAATTTTAACATTTAG[G/T]AATTATTTATTTACACACTCATATCACGAAATATCGATAAAAAATAGAGAGAAAAAATGA	INTERGENIC	--
Ca_LG_510429519	Ca_chr_5	10429519	T/C	--	TCCATAAATGAAGTTGTGTATATGGTTTACAAGTAATTTTAACATTTAGAATTATTTATT[T/C]TACACACTCATATCACGAAATATCGATAAAAAATAGAGAGAAAAAATGAAATTGATTATT	INTERGENIC	--
Ca_LG_510429524	Ca_chr_5	10429524	C/T	--	AAATGAAGTTGTGTATATGGTTTACAAGTAATTTTAACATTTAGAATTATTTATTTACAC[C/T]ACTCATATCACGAAATATCGATAAAAAATAGAGAGAAAAAATGAAATTGATTATTAAATT	INTERGENIC	--
Ca_LG_510429534	Ca_chr_5	10429534	A/G	--	GTGTATATGGTTTACAAGTAATTTTAACATTTAGAATTATTTATTTACACACTCATATCA[A/G]CGAAATATCGATAAAAAATAGAGAGAAAAAATGAAATTGATTATTAAATTTGACGTTTGT	INTERGENIC	--
Ca_LG_510429547	Ca_chr_5	10429547	A/G	--	ACAAGTAATTTTAACATTTAGAATTATTTATTTACACACTCATATCACGAAATATCGATA[A/G]AAAAATAGAGAGAAAAAATGAAATTGATTATTAAATTTGACGTTTGTCACACTTAGTGAA	INTERGENIC	--
Ca_LG_510429579	Ca_chr_5	10429579	T/C	--	TACACACTCATATCACGAAATATCGATAAAAAATAGAGAGAAAAAATGAAATTGATTATT[T/C]AAATTTGACGTTTGTCACACTTAGTGAAAGAATTAAAAATAAAAATAAAAAATTATCTAT	INTERGENIC	--
Ca_LG_510429595	Ca_chr_5	10429595	C/A	--	GAAATATCGATAAAAAATAGAGAGAAAAAATGAAATTGATTATTAAATTTGACGTTTGTC[C/A]ACACTTAGTGAAAGAATTAAAAATAAAAATAAAAAATTATCTATTTGTATCTCTTAATTT	INTERGENIC	--
Ca_LG_510429603	Ca_chr_5	10429603	G/A	--	GATAAAAAATAGAGAGAAAAAATGAAATTGATTATTAAATTTGACGTTTGTCACACTTAG[G/A]TGAAAGAATTAAAAATAAAAATAAAAAATTATCTATTTGTATCTCTTAATTTTCATCGCT	INTERGENIC	--
Ca_LG_510429642	Ca_chr_5	10429642	G/T	--	TTTGACGTTTGTCACACTTAGTGAAAGAATTAAAAATAAAAATAAAAAATTATCTATTTG[G/T]TATCTCTTAATTTTCATCGCTATTTGAAACAACGTCCAATTTGCAAATATTCATCATGTC	INTERGENIC	--
Ca_LG_510429678	Ca_chr_5	10429678	C/T	--	TAAAAATAAAAAATTATCTATTTGTATCTCTTAATTTTCATCGCTATTTGAAACAACGTC[C/T]CAATTTGCAAATATTCATCATGTCGATAGAGGAATTTTGGTGTTTATAGTGTTTCCAATT	INTERGENIC	--
Ca_LG_510429715	Ca_chr_5	10429715	T/C	--	TCATCGCTATTTGAAACAACGTCCAATTTGCAAATATTCATCATGTCGATAGAGGAATTT[T/C]TGGTGTTTATAGTGTTTCCAATTGTAGAGTTTTGACTTAGAGGAATAAGTGTGCAACTGA	INTERGENIC	--
Ca_LG_510429763	Ca_chr_5	10429763	A/G	--	ATAGAGGAATTTTGGTGTTTATAGTGTTTCCAATTGTAGAGTTTTGACTTAGAGGAATAA[A/G]GTGTGCAACTGAACAATTAAAAATACGATATTAAAGGACCACCCTTTGGATAAATGGATA	INTERGENIC	--
Ca_LG_510429777	Ca_chr_5	10429777	C/T	--	GTGTTTATAGTGTTTCCAATTGTAGAGTTTTGACTTAGAGGAATAAGTGTGCAACTGAAC[C/T]AATTAAAAATACGATATTAAAGGACCACCCTTTGGATAAATGGATAAATAAATCTAAACC	INTERGENIC	--
Ca_LG_510429802	Ca_chr_5	10429802	C/T	--	AGTTTTGACTTAGAGGAATAAGTGTGCAACTGAACAATTAAAAATACGATATTAAAGGAC[C/T]CACCCTTTGGATAAATGGATAAATAAATCTAAACCGTTAAAATTATGTTTATACCATTAA	INTERGENIC	--
Ca_LG_510429812	Ca_chr_5	10429812	G/A	--	TAGAGGAATAAGTGTGCAACTGAACAATTAAAAATACGATATTAAAGGACCACCCTTTGG[G/A]ATAAATGGATAAATAAATCTAAACCGTTAAAATTATGTTTATACCATTAAATTATTAAGA	INTERGENIC	--
Ca_LG_510429871	Ca_chr_5	10429871	G/A	--	GATAAATGGATAAATAAATCTAAACCGTTAAAATTATGTTTATACCATTAAATTATTAAG[G/A]AACTATTCACTATGTTAAAGGTGAATGCTACATCAATATTTTTTTAAATTGTCAACCATA	INTERGENIC	--
Ca_LG_510429885	Ca_chr_5	10429885	G/C	--	TAAATCTAAACCGTTAAAATTATGTTTATACCATTAAATTATTAAGAACTATTCACTATG[G/C]TTAAAGGTGAATGCTACATCAATATTTTTTTAAATTGTCAACCATAAATTAATATTTAAA	INTERGENIC	--
Ca_LG_510429928	Ca_chr_5	10429928	C/T	--	AAGAACTATTCACTATGTTAAAGGTGAATGCTACATCAATATTTTTTTAAATTGTCAACC[C/T]ATAAATTAATATTTAAAGTTACTTAAAATTCTAACAAAAATCAACAATATTTTTTAAAAT	INTERGENIC	--
Ca_LG_510429974	Ca_chr_5	10429974	A/G	--	TTAAATTGTCAACCATAAATTAATATTTAAAGTTACTTAAAATTCTAACAAAAATCAACA[A/G]ATATTTTTTAAAATGATTCTTTTATATTTTACAATTGAGATTATAATTTGATTGATGTAA	INTERGENIC	--
Ca_LG_510429989	Ca_chr_5	10429989	G/A	--	TAAATTAATATTTAAAGTTACTTAAAATTCTAACAAAAATCAACAATATTTTTTAAAATG[G/A]ATTCTTTTATATTTTACAATTGAGATTATAATTTGATTGATGTAAAAATAAAAAATAAAA	INTERGENIC	--
Ca_LG_510429993	Ca_chr_5	10429993	C/T	--	TTAATATTTAAAGTTACTTAAAATTCTAACAAAAATCAACAATATTTTTTAAAATGATTC[C/T]TTTTATATTTTACAATTGAGATTATAATTTGATTGATGTAAAAATAAAAAATAAAAATAT	INTERGENIC	--
Ca_LG_510430006	Ca_chr_5	10430006	C/T	--	TTACTTAAAATTCTAACAAAAATCAACAATATTTTTTAAAATGATTCTTTTATATTTTAC[C/T]AATTGAGATTATAATTTGATTGATGTAAAAATAAAAAATAAAAATATATTCTTTAAAATT	INTERGENIC	--
Ca_LG_510430014	Ca_chr_5	10430014	A/T	--	AATTCTAACAAAAATCAACAATATTTTTTAAAATGATTCTTTTATATTTTACAATTGAGA[A/T]TTATAATTTGATTGATGTAAAAATAAAAAATAAAAATATATTCTTTAAAATTTAATTCAT	INTERGENIC	--
Ca_LG_510430016	Ca_chr_5	10430016	T/G	--	TTCTAACAAAAATCAACAATATTTTTTAAAATGATTCTTTTATATTTTACAATTGAGATT[T/G]ATAATTTGATTGATGTAAAAATAAAAAATAAAAATATATTCTTTAAAATTTAATTCATCT	INTERGENIC	--
Ca_LG_510430070	Ca_chr_5	10430070	T/C	--	GAGATTATAATTTGATTGATGTAAAAATAAAAAATAAAAATATATTCTTTAAAATTTAAT[T/C]TCATCTAACCAATATTAATAAATCACCAACTCAAGTATAAAAATAAAAGACAATTATTAA	INTERGENIC	--
Ca_LG_510430076	Ca_chr_5	10430076	T/A	--	ATAATTTGATTGATGTAAAAATAAAAAATAAAAATATATTCTTTAAAATTTAATTCATCT[T/A]AACCAATATTAATAAATCACCAACTCAAGTATAAAAATAAAAGACAATTATTAATTTATA	INTERGENIC	--
Ca_LG_510430079	Ca_chr_5	10430079	C/T	--	ATTTGATTGATGTAAAAATAAAAAATAAAAATATATTCTTTAAAATTTAATTCATCTAAC[C/T]CAATATTAATAAATCACCAACTCAAGTATAAAAATAAAAGACAATTATTAATTTATATTT	INTERGENIC	--
Ca_LG_510430080	Ca_chr_5	10430080	C/T	--	TTTGATTGATGTAAAAATAAAAAATAAAAATATATTCTTTAAAATTTAATTCATCTAACC[C/T]AATATTAATAAATCACCAACTCAAGTATAAAAATAAAAGACAATTATTAATTTATATTTC	INTERGENIC	--
Ca_LG_510430083	Ca_chr_5	10430083	T/A	--	GATTGATGTAAAAATAAAAAATAAAAATATATTCTTTAAAATTTAATTCATCTAACCAAT[T/A]ATTAATAAATCACCAACTCAAGTATAAAAATAAAAGACAATTATTAATTTATATTTCTAA	INTERGENIC	--
Ca_LG_510430094	Ca_chr_5	10430094	C/A	--	AAATAAAAAATAAAAATATATTCTTTAAAATTTAATTCATCTAACCAATATTAATAAATC[C/A]ACCAACTCAAGTATAAAAATAAAAGACAATTATTAATTTATATTTCTAAATAATATTATA	INTERGENIC	--
Ca_LG_510430096	Ca_chr_5	10430096	C/G	--	ATAAAAAATAAAAATATATTCTTTAAAATTTAATTCATCTAACCAATATTAATAAATCAC[C/G]CAACTCAAGTATAAAAATAAAAGACAATTATTAATTTATATTTCTAAATAATATTATATT	INTERGENIC	--
Ca_LG_510430105	Ca_chr_5	10430105	G/A	--	AAAAATATATTCTTTAAAATTTAATTCATCTAACCAATATTAATAAATCACCAACTCAAG[G/A]TATAAAAATAAAAGACAATTATTAATTTATATTTCTAAATAATATTATATTTTGTTATTA	INTERGENIC	--
Ca_LG_510430201	Ca_chr_5	10430201	T/A	--	AAATAATATTATATTTTGTTATTAAATTATTCAAATAACTTTTAAATATTGGTGAACGCT[T/A]AACTTTATCCAATCTAAAATTTGGCTAGACATAATATTTTAATTGTAATTGCAAATGAAA	INTERGENIC	--
Ca_LG_510430205	Ca_chr_5	10430205	T/C	--	AATATTATATTTTGTTATTAAATTATTCAAATAACTTTTAAATATTGGTGAACGCTAACT[T/C]TTATCCAATCTAAAATTTGGCTAGACATAATATTTTAATTGTAATTGCAAATGAAAATAG	INTERGENIC	--
Ca_LG_510430234	Ca_chr_5	10430234	A/G	--	AATAACTTTTAAATATTGGTGAACGCTAACTTTATCCAATCTAAAATTTGGCTAGACATA[A/G]ATATTTTAATTGTAATTGCAAATGAAAATAGTTTAGCTTTCTTCTTCCTATATAAAAATA	INTERGENIC	--
Ca_LG_510430309	Ca_chr_5	10430309	G/C	--	TTGCAAATGAAAATAGTTTAGCTTTCTTCTTCCTATATAAAAATATGAATGAATTACCAG[G/C]TCTTGACTCTGACCGTTGACTCAAATGATTCATAACATATTAAAGACGATAGAAATTATC	INTERGENIC	--
Ca_LG_510430385	Ca_chr_5	10430385	T/C	--	TGACTCAAATGATTCATAACATATTAAAGACGATAGAAATTATCCATAAAAAACAAACAT[T/C]TAGTTTTCAAAAAATTGGTATAATGAACCAATCCATTTCTCTGTTTGGTGACTGGCAACT	INTERGENIC	--
Ca_LG_510430393	Ca_chr_5	10430393	C/A	--	ATGATTCATAACATATTAAAGACGATAGAAATTATCCATAAAAAACAAACATTAGTTTTC[C/A]AAAAAATTGGTATAATGAACCAATCCATTTCTCTGTTTGGTGACTGGCAACTAAGACAGA	INTERGENIC	--
Ca_LG_510430534	Ca_chr_5	10430534	C/T	--	AAATAATTTAAAAATATATTATGAACAATGTTTTGTATGATTAAAATATTAAATTAATAC[C/T]AAGTCGATGAGTCAAACAGAAGAATGACGTGTCGGATGGATCTTTGATACACTGTTTTAA	INTERGENIC	--
Ca_LG_510430845	Ca_chr_5	10430845	G/T	--	ATAAATAAAATAATATACAATTTTATATAATCACTATTAGTTATTAATTATTGATTATTG[G/T]TTATAAATAAATAAATAATTAAGTAAAATGATTTGAAAGGCACTCCATCTATCTTATCAT	INTERGENIC	--
Ca_LG_510430961	Ca_chr_5	10430961	A/G	--	TCATAATCTTAAATTATCTATTACTTTAAAATACTACTACATTGATCAAATTTTAAAAAA[A/G]ATATCACTCTAAATATTTTTTATTTTTTTATAATTTTAAAATACTTTGACTACATTTATT	INTERGENIC	--
Ca_LG_510431180	Ca_chr_5	10431180	G/A	--	GGTTTTCACATATGTGATTTTTCTCTAACTGAATCAAATGGATTATTTTCTTGACATAAG[G/A]AATATGTTTGCTTCAACCAACCTTACAATAAAACATAAGATTATAAAAATTACAAACATG	INTERGENIC	--
Ca_LG_510431257	Ca_chr_5	10431257	C/T	--	CAACCTTACAATAAAACATAAGATTATAAAAATTACAAACATGGTTAATTAAAATGTAAC[C/T]CATTAATTTATTACACATATTTTTGACACATAATTAATGTTATATTGAAAAGGTAGAATA	INTERGENIC	--
Ca_LG_510431730	Ca_chr_5	10431730	G/A	--	TATATTAATAATATTAAACAAAATTTATTAAATAAAAAAAGTATATTAAAAATTAATACG[G/A]ATTGTATAGATGTTTAAAAAAAATAACTTACTATAATATTTTAATAATTTCATTATATAT	INTERGENIC	--
Ca_LG_510431852	Ca_chr_5	10431852	A/T	--	GCAGTCTATTACAAATAAAATAACAACTCATCTTGTTTTTGTCAATAATTCTATAAGACA[A/T]TTCTTAATTTATAATAATTTTAATATATTTTTATTTAATTTAATTTTATTAATATAATTA	INTERGENIC	--
Ca_LG_510434978	Ca_chr_5	10434978	C/T	--	TATAAAATATAATGAAAAGTTTTGTTTAGAAATTAAATATATTGAAAAATAAGCTTCAAC[C/T]GTTCTTTCCTATTTTAGAATTATTTCCTTATATTAATCTTCCACAATTTCTCCATCTTAA	INTERGENIC	--
Ca_LG_510435093	Ca_chr_5	10435093	G/T	--	CTTAATTATATTAATACAACTAACATTTCCTCCTTTAAATTAATACACATTTAACTCTTG[G/T]CAAACCCCTTTATTATAATAACACCTTTTTAACATTTCTTCATCAAAGTATCAAACTTTG	INTERGENIC	--
Ca_LG_510435491	Ca_chr_5	10435491	C/G	Ca_12483.1	ATAATGAAAAAGTCAACCAAACAAGAACATCAACACAACCTAGTACTTCTAATCAACCTC[C/G]AAAAACATGTTTCATCAACTCATATGAAACCTTCATCTGTTTCTGTTCCAAGTCCAAAGC	NON_SYNONYMOUS_CODING	Calcium--dependent_protein_kinase_12
Ca_LG_510435595	Ca_chr_5	10435595	T/C	Ca_12483.1	GTTCCAAGTCCAAAGCCTTTTATGAAGCAAGAAACAAACACAATTCTAGGAAAAGGTTTT[T/C]GAGGATGTTAAGGATTTTTACACACTTGGTAAAGAATTAGGTAGAGGGCAATTTGGGGTA	SYNONYMOUS_CODING	Calcium--dependent_protein_kinase_12
Ca_LG_510436100	Ca_chr_5	10436100	A/C	Ca_12483.1	AGGCAACAGATTTTGGTTTGTCTGTTTTCATTGAAGAAGGTAAGTTTTTTTTACTTTTGA[A/C]TCCATTTATTGGTTATTTTATTTTTTCTAATTTTCATTCCAGAAAATTTTAATGTTGTAG	INTRON	Calcium--dependent_protein_kinase_12
Ca_LG_510436114	Ca_chr_5	10436114	T/A	Ca_12483.1	GGTTTGTCTGTTTTCATTGAAGAAGGTAAGTTTTTTTTACTTTTGATCCATTTATTGGTT[T/A]ATTTTATTTTTTCTAATTTTCATTCCAGAAAATTTTAATGTTGTAGAGTTTAAGTTTAAC	INTRON	Calcium--dependent_protein_kinase_12
Ca_LG_510436588	Ca_chr_5	10436588	C/T	Ca_12483.1	ATCCTTTGTTATTGAAGTTGCTTATACATAAACACTTATATGATAATCGCTTATGCTTGC[C/T]TTTATTAAGTTGTTTATTCGAACAAGCCTTAGTAAACAATAAGATATACTCACTTAGTTT	INTRON	Calcium--dependent_protein_kinase_12
Ca_LG_510436671	Ca_chr_5	10436671	G/A	Ca_12483.1	AAGCCTTAGTAAACAATAAGATATACTCACTTAGTTTCCTTCCTTAAAAGGTGAGTGGGG[G/A]GAGACTATATCCACAGTAGTTTCATTGACCATACTTGTTATTGGTAGCTTTGTTTTGTCA	INTRON	Calcium--dependent_protein_kinase_12
Ca_LG_510436751	Ca_chr_5	10436751	C/A	Ca_12483.1	TTCATTGACCATACTTGTTATTGGTAGCTTTGTTTTGTCATATGATTGTTCTTTTTTTCC[C/A]CTATATGTATCCAATTATGACATATTTTCTATCCATTTTGGATCATGACCAATGAACTAT	INTRON	Calcium--dependent_protein_kinase_12
Ca_LG_510436753	Ca_chr_5	10436753	T/C	Ca_12483.1	CATTGACCATACTTGTTATTGGTAGCTTTGTTTTGTCATATGATTGTTCTTTTTTTCCCT[T/C]ATATGTATCCAATTATGACATATTTTCTATCCATTTTGGATCATGACCAATGAACTATAA	INTRON	Calcium--dependent_protein_kinase_12
Ca_LG_510436756	Ca_chr_5	10436756	A/G	Ca_12483.1	TGACCATACTTGTTATTGGTAGCTTTGTTTTGTCATATGATTGTTCTTTTTTTCCCTATA[A/G]TGTATCCAATTATGACATATTTTCTATCCATTTTGGATCATGACCAATGAACTATAATAA	INTRON	Calcium--dependent_protein_kinase_12
Ca_LG_510436902	Ca_chr_5	10436902	C/T	Ca_12483.1	ATTTATACCTTATGATGTGATGAGTCATTTTGTATTTATGAGAGACTATCAAAGCTTAGC[C/T]TATACCCAAAAATTCACAAATATTAGACTTTGTATTTGCAGACTATGAGTTTCTGTTCAT	INTRON	Calcium--dependent_protein_kinase_12
Ca_LG_510436984	Ca_chr_5	10436984	C/A	Ca_12483.1	TTAGACTTTGTATTTGCAGACTATGAGTTTCTGTTCATTTTGCACTTAAATTGTAGTTTC[C/A]TGAAAACCTCATGTGACTGCATTTTGTAATCCTGTTAAAGCCTTTTTGCAATCCTTTAAT	INTRON	Calcium--dependent_protein_kinase_12
Ca_LG_510437088	Ca_chr_5	10437088	T/A	Ca_12483.1	TTTGCAATCCTTTAATTTAAACTTGGTATGAAGCAAAATAAAGTATGATATACAAAATAT[T/A]AATGACATTGTGCATCCTAATCAATTAGTCAGCACTCAGAAGTTGTGAGCTGACATGTTT	INTRON	Calcium--dependent_protein_kinase_12
Ca_LG_510437092	Ca_chr_5	10437092	G/C	Ca_12483.1	CAATCCTTTAATTTAAACTTGGTATGAAGCAAAATAAAGTATGATATACAAAATATAATG[G/C]ACATTGTGCATCCTAATCAATTAGTCAGCACTCAGAAGTTGTGAGCTGACATGTTTTATA	INTRON	Calcium--dependent_protein_kinase_12
Ca_LG_510437110	Ca_chr_5	10437110	C/T	Ca_12483.1	TTGGTATGAAGCAAAATAAAGTATGATATACAAAATATAATGACATTGTGCATCCTAATC[C/T]AATTAGTCAGCACTCAGAAGTTGTGAGCTGACATGTTTTATATGCTATCAAGAATCTGAA	INTRON	Calcium--dependent_protein_kinase_12
Ca_LG_510437212	Ca_chr_5	10437212	G/A	Ca_12483.1	TGCTATCAAGAATCTGAAATTTTCATCATTTTATTTTATGTATTTCATACATCACACTAG[G/A]TTGAGGAAGTAAAATTATTGCTTCACGAGAGAAGTTATGTAAATCTTAGGAAGTAAAATA	INTRON	Calcium--dependent_protein_kinase_12
Ca_LG_510437381	Ca_chr_5	10437381	T/C	Ca_12483.1	ACACACATATTTGTAACACAATATGTGAACTTTAGTATGTTTAGCAACTACTTATCTTTT[T/C]TATTATCTTAATGTACCTAAATTTTTCCAATTAATGATTTTCAGGAAAGGTGTATCGCGA	INTRON	Calcium--dependent_protein_kinase_12
Ca_LG_510437382	Ca_chr_5	10437382	T/G	Ca_12483.1	CACACATATTTGTAACACAATATGTGAACTTTAGTATGTTTAGCAACTACTTATCTTTTT[T/G]ATTATCTTAATGTACCTAAATTTTTCCAATTAATGATTTTCAGGAAAGGTGTATCGCGAT	INTRON	Calcium--dependent_protein_kinase_12
Ca_LG_510437406	Ca_chr_5	10437406	T/G	Ca_12483.1	TGAACTTTAGTATGTTTAGCAACTACTTATCTTTTTATTATCTTAATGTACCTAAATTTT[T/G]TCCAATTAATGATTTTCAGGAAAGGTGTATCGCGATATAGTTGGGAGTGCTTATTATGTT	INTRON	Calcium--dependent_protein_kinase_12
Ca_LG_510437414	Ca_chr_5	10437414	A/G	Ca_12483.1	AGTATGTTTAGCAACTACTTATCTTTTTATTATCTTAATGTACCTAAATTTTTCCAATTA[A/G]ATGATTTTCAGGAAAGGTGTATCGCGATATAGTTGGGAGTGCTTATTATGTTGCTCCAGA	INTRON	Calcium--dependent_protein_kinase_12
Ca_LG_510437439	Ca_chr_5	10437439	C/T	Ca_12483.1	TTTATTATCTTAATGTACCTAAATTTTTCCAATTAATGATTTTCAGGAAAGGTGTATCGC[C/T]GATATAGTTGGGAGTGCTTATTATGTTGCTCCAGAAGTTCTTCGGCGAAGATGTGGGAAA	STOP_GAINED	Calcium--dependent_protein_kinase_12
Ca_LG_510437606	Ca_chr_5	10437606	C/T	Ca_12483.1	TGGTGTCCCTCCATTTTGGGCTGGTAAACTACGATTTTGATTTTCATAGAATAGAATAAC[C/T]TATCAATTTATGGGTATTGTAAGTGGCAGAGTGGTCTTGCTATTATTGTTTCGATTTGTA	INTRON	Calcium--dependent_protein_kinase_12
Ca_LG_510437645	Ca_chr_5	10437645	G/A	Ca_12483.1	ATTTTCATAGAATAGAATAACTATCAATTTATGGGTATTGTAAGTGGCAGAGTGGTCTTG[G/A]CTATTATTGTTTCGATTTGTAAGAAGAAAAAAAAATTAGTACTAAAAATTTCAGACATGT	INTRON	Calcium--dependent_protein_kinase_12
Ca_LG_510437651	Ca_chr_5	10437651	A/G	Ca_12483.1	ATAGAATAGAATAACTATCAATTTATGGGTATTGTAAGTGGCAGAGTGGTCTTGCTATTA[A/G]TTGTTTCGATTTGTAAGAAGAAAAAAAAATTAGTACTAAAAATTTCAGACATGTATTCTT	INTRON	Calcium--dependent_protein_kinase_12
Ca_LG_510437705	Ca_chr_5	10437705	T/A	Ca_12483.1	CTATTATTGTTTCGATTTGTAAGAAGAAAAAAAAATTAGTACTAAAAATTTCAGACATGT[T/A]ATTCTTTTCCTAGTATCTTTTGACATTTGAGGCTTGTCTAATTTTTATCACATGGATGTT	INTRON	Calcium--dependent_protein_kinase_12
Ca_LG_510437708	Ca_chr_5	10437708	T/A	Ca_12483.1	TTATTGTTTCGATTTGTAAGAAGAAAAAAAAATTAGTACTAAAAATTTCAGACATGTATT[T/A]CTTTTCCTAGTATCTTTTGACATTTGAGGCTTGTCTAATTTTTATCACATGGATGTTCTG	INTRON	Calcium--dependent_protein_kinase_12
Ca_LG_510437709	Ca_chr_5	10437709	C/T	Ca_12483.1	TATTGTTTCGATTTGTAAGAAGAAAAAAAAATTAGTACTAAAAATTTCAGACATGTATTC[C/T]TTTTCCTAGTATCTTTTGACATTTGAGGCTTGTCTAATTTTTATCACATGGATGTTCTGT	INTRON	Calcium--dependent_protein_kinase_12
Ca_LG_510437716	Ca_chr_5	10437716	T/C	Ca_12483.1	TCGATTTGTAAGAAGAAAAAAAAATTAGTACTAAAAATTTCAGACATGTATTCTTTTCCT[T/C]AGTATCTTTTGACATTTGAGGCTTGTCTAATTTTTATCACATGGATGTTCTGTAGAGACT	INTRON	Calcium--dependent_protein_kinase_12
Ca_LG_510437718	Ca_chr_5	10437718	G/A	Ca_12483.1	GATTTGTAAGAAGAAAAAAAAATTAGTACTAAAAATTTCAGACATGTATTCTTTTCCTAG[G/A]TATCTTTTGACATTTGAGGCTTGTCTAATTTTTATCACATGGATGTTCTGTAGAGACTGA	INTRON	Calcium--dependent_protein_kinase_12
Ca_LG_510437727	Ca_chr_5	10437727	G/T	Ca_12483.1	GAAGAAAAAAAAATTAGTACTAAAAATTTCAGACATGTATTCTTTTCCTAGTATCTTTTG[G/T]ACATTTGAGGCTTGTCTAATTTTTATCACATGGATGTTCTGTAGAGACTGAAAAGGGAAT	INTRON	Calcium--dependent_protein_kinase_12
Ca_LG_510437962	Ca_chr_5	10437962	T/C	Ca_12483.1	ATTACTTCTGCTCAGGTTCTAGGTTTGTAACTTCTATTGTGCTTTCTCTTTAATTCTCAT[T/C]TCCTCATCAAATACTTGAAGTTTATCAAACAGAATGTTACTACCTCTTTCCCTTATTATA	INTRON	Calcium--dependent_protein_kinase_12
Ca_LG_510438010	Ca_chr_5	10438010	T/G	Ca_12483.1	TTTAATTCTCATTCCTCATCAAATACTTGAAGTTTATCAAACAGAATGTTACTACCTCTT[T/G]TCCCTTATTATAAGCTTCTTTTGCAATTTTTACAAAGATATACGGTGTATTTGTTGCTAC	INTRON	Calcium--dependent_protein_kinase_12
Ca_LG_510438042	Ca_chr_5	10438042	A/T	Ca_12483.1	TTTATCAAACAGAATGTTACTACCTCTTTCCCTTATTATAAGCTTCTTTTGCAATTTTTA[A/T]CAAAGATATACGGTGTATTTGTTGCTACGACATAAGATTTCTACCGATTATTTATGTCAT	INTRON	Calcium--dependent_protein_kinase_12
Ca_LG_510438047	Ca_chr_5	10438047	G/C	Ca_12483.1	CAAACAGAATGTTACTACCTCTTTCCCTTATTATAAGCTTCTTTTGCAATTTTTACAAAG[G/C]ATATACGGTGTATTTGTTGCTACGACATAAGATTTCTACCGATTATTTATGTCATTCATA	INTRON	Calcium--dependent_protein_kinase_12
Ca_LG_510438088	Ca_chr_5	10438088	G/A	Ca_12483.1	TTTTGCAATTTTTACAAAGATATACGGTGTATTTGTTGCTACGACATAAGATTTCTACCG[G/A]ATTATTTATGTCATTCATAGAAAAAGAAATTTAAACTGCTGCTGACAGAACATGAGTTTA	INTRON	Calcium--dependent_protein_kinase_12
Ca_LG_510438119	Ca_chr_5	10438119	T/G	Ca_12483.1	TTTGTTGCTACGACATAAGATTTCTACCGATTATTTATGTCATTCATAGAAAAAGAAATT[T/G]TAAACTGCTGCTGACAGAACATGAGTTTAGCATTCTTAGAATTTTCTTGGTTAGTAGAAG	INTRON	Calcium--dependent_protein_kinase_12
Ca_LG_510438179	Ca_chr_5	10438179	G/T	Ca_12483.1	TAAACTGCTGCTGACAGAACATGAGTTTAGCATTCTTAGAATTTTCTTGGTTAGTAGAAG[G/T]TTATATTCTTCAGTAACTGATTCAAATGTTTGATGAATGATTAGAGCATCCATGGATTAA	INTRON	Calcium--dependent_protein_kinase_12
Ca_LG_510438285	Ca_chr_5	10438285	T/C	Ca_12483.1	CATCCATGGATTAAAGATGGAAATGCATCTGATAAGCCAATAGACAGTGCAGTTCTATCT[T/C]AGAATGAAGCAATTCAGAGCTATGAATAAACTAAAGAAACTCGCCCTCAAGGTATGTCCA	STOP_LOST	Calcium--dependent_protein_kinase_12
Ca_LG_510438577	Ca_chr_5	10438577	C/T	Ca_12483.1	TGAAATCAATGTTTACGAATATGGACACAGACAACAGTGGTACAATCACCTATGAAGAAC[C/T]TAAAAGCAGGTTTGCAAAGACTTGGATCAAAGCTTTCTGAGGCTGAAGTAAAGCAACTTA	SYNONYMOUS_CODING	Calcium--dependent_protein_kinase_12
Ca_LG_510438907	Ca_chr_5	10438907	T/A	Ca_12483.1	ACAACAGTGGGTAAGTCCTTTATCTTGTATTCTAGGAACCATATGGTTAAGCCAAAAAAT[T/A]ATGTTTATGTCAGTAGACAAACTCAAATAAGTTAATCTAAACATATCCTAAGTGTCATGC	INTRON	Calcium--dependent_protein_kinase_12
Ca_LG_510439094	Ca_chr_5	10439094	C/G	Ca_12483.1	ATTAACTGATTAATAACCTAACTTGGGTTGTATTTCAGGAGCAATGACATATCTACTTTC[C/G]GTATTTGTTTCACTAACAATTAGTTTAGGATGTTGCATAGAGACGGGTCACAGAACTAAA	INTRON	Calcium--dependent_protein_kinase_12
Ca_LG_510439138	Ca_chr_5	10439138	C/T	Ca_12483.1	TGACATATCTACTTTCGTATTTGTTTCACTAACAATTAGTTTAGGATGTTGCATAGAGAC[C/T]GGGTCACAGAACTAAAACGTGCTCCAATACCATGTAAAATATGTGATTTTTGTGTTTTTT	INTRON	Calcium--dependent_protein_kinase_12
Ca_LG_510439140	Ca_chr_5	10439140	G/A	Ca_12483.1	ACATATCTACTTTCGTATTTGTTTCACTAACAATTAGTTTAGGATGTTGCATAGAGACGG[G/A]GTCACAGAACTAAAACGTGCTCCAATACCATGTAAAATATGTGATTTTTGTGTTTTTTAT	INTRON	Calcium--dependent_protein_kinase_12
Ca_LG_510439644	Ca_chr_5	10439644	G/A	Ca_12483.1	ATCAACTATGAAGAATTTTGTGCAATGATGAGGAGTGGAAACCAACCACAAGTCAAGCTG[G/A]TTCTAAATTTCGCCTCGTAATGAGTCTACATGTCCGACATCAAGAACACTCGAAGCGAAG	SYNONYMOUS_CODING	Calcium--dependent_protein_kinase_12
Ca_LG_510439655	Ca_chr_5	10439655	C/T	Ca_12483.1	AGAATTTTGTGCAATGATGAGGAGTGGAAACCAACCACAAGTCAAGCTGTTCTAAATTTC[C/T]GCCTCGTAATGAGTCTACATGTCCGACATCAAGAACACTCGAAGCGAAGAGGTTTATAGT	DOWNSTREAM	Calcium--dependent_protein_kinase_12
Ca_LG_510439665	Ca_chr_5	10439665	T/C	Ca_12483.1	GCAATGATGAGGAGTGGAAACCAACCACAAGTCAAGCTGTTCTAAATTTCGCCTCGTAAT[T/C]GAGTCTACATGTCCGACATCAAGAACACTCGAAGCGAAGAGGTTTATAGTTCTGAGAAGT	DOWNSTREAM	Calcium--dependent_protein_kinase_12
Ca_LG_510439730	Ca_chr_5	10439730	A/T	Ca_12483.1	TACATGTCCGACATCAAGAACACTCGAAGCGAAGAGGTTTATAGTTCTGAGAAGTATACA[A/T]TCTAAACTATCATATCATTGATATGCATGTAAAGTTTTTTTTTTGAACAGTTTTTGAATT	DOWNSTREAM	Calcium--dependent_protein_kinase_12
Ca_LG_510439779	Ca_chr_5	10439779	A/G	Ca_12483.1	AGAAGTATACATCTAAACTATCATATCATTGATATGCATGTAAAGTTTTTTTTTTGAACA[A/G]GTTTTTGAATTGAGTTATTGTGTTCCACATGACGGTTAGCGATCAACTCTCTTGTTAAAT	DOWNSTREAM	Calcium--dependent_protein_kinase_12
Ca_LG_510439880	Ca_chr_5	10439880	G/T	Ca_12483.1	ATCAACTCTCTTGTTAAATTTACTTTTTTGTTTCTTTTTCTTTCTGTAGACATTCTATTG[G/T]CTGAGTCATCTTCAAATTTGTGTTAGACACCAATTACAAACTCACATAGCAAAGTTGATA	DOWNSTREAM	Calcium--dependent_protein_kinase_12
Ca_LG_510439969	Ca_chr_5	10439969	C/T	Ca_12483.1	CCAATTACAAACTCACATAGCAAAGTTGATACTTCACATAAGGCCTAAAAGAGACAATAC[C/T]CTCGATGCAACAAAATTGAGGTCGGGACAAAAGTCAAGCAAAAATTTGTTTTGGATGCTC	DOWNSTREAM	Calcium--dependent_protein_kinase_12
Ca_LG_510440546	Ca_chr_5	10440546	G/T	Ca_12483.1	CAAAAAAAAATAAAAAAAAAAGAATAGATCTCAAAATAATCTCTATAAAAAGCAAAACAG[G/T]GGATTAAAGGGATTAAACATTTTAAGAACTAAATTTGAAAAATCGTAGTTTTTTAGGAGT	DOWNSTREAM	Calcium--dependent_protein_kinase_12
Ca_LG_510440854	Ca_chr_5	10440854	A/C	Ca_12483.1	CAGTAAAATTTTAACATTTCAATCTTATTCATTATAAAATAAAAATACAGTTTTTAGTCA[A/C]TGACAAAATTATAATGTATTCATTTTTTGTCCCTGTCGAATGAAAAGTTAGAACATAAAA	DOWNSTREAM	Calcium--dependent_protein_kinase_12
Ca_LG_510441104	Ca_chr_5	10441104	C/T	Ca_12483.1	ATTCATTTTTTGTCCCTGTCGTTAAGTCAATATATATTTTTGAATGAATTTTTCGCAGAC[C/T]ATGTTATGACATTATATAAATTTTTTCCACAAAAAATAAACACAAAATTTGATTTCTAGG	DOWNSTREAM	Calcium--dependent_protein_kinase_12
Ca_LG_510441125	Ca_chr_5	10441125	T/G	Ca_12483.1	TTAAGTCAATATATATTTTTGAATGAATTTTTCGCAGACATGTTATGACATTATATAAAT[T/G]TTTTTCCACAAAAAATAAACACAAAATTTGATTTCTAGGTCCACATAGTTTCGTTACTTT	DOWNSTREAM	Calcium--dependent_protein_kinase_12
Ca_LG_510441169	Ca_chr_5	10441169	C/T	Ca_12483.1	ATGACATTATATAAATTTTTTCCACAAAAAATAAACACAAAATTTGATTTCTAGGTCCAC[C/T]ATAGTTTCGTTACTTTTAACTTTAGTTTTTTACATTTGAAAATTTTAAATTTTGTGGAAG	DOWNSTREAM	Calcium--dependent_protein_kinase_12
Ca_LG_510441415	Ca_chr_5	10441415	A/G	Ca_12483.1	GAATTGTATGTGTTACTATACAATTCAATCGAAGATATTTGAATTTCCTAATCTTTTTCA[A/G]AATTTTCATAATTACTATTTTGATAAAACTTAGATTAATTGAATGTAAGTGTTTTGGAAC	DOWNSTREAM	Calcium--dependent_protein_kinase_12
Ca_LG_510441721	Ca_chr_5	10441721	T/C	Ca_12483.1	TTCTGTATAACAGTTTGATGTGTTCTTCCGTTTCGTTTTTCTGCACTTTTATGTTATTGT[T/C]TGTGTTACTGATTTAATATTGTTTCTAAATAAACATATTTTTGCCATTGTGTTTTGCACG	DOWNSTREAM	Calcium--dependent_protein_kinase_12
Ca_LG_510441950	Ca_chr_5	10441950	G/C	Ca_12483.1	TGTTGTTTAAATTGTTCAAGGCAGATTATCAACCACAAAGTTTTCAGGATATAATAGCTG[G/C]AGACACACTATATAGGAGTTCCACTGCACTGTAGAAAATTGTTCTAGATTTACAGCCTCA	DOWNSTREAM	Calcium--dependent_protein_kinase_12
Ca_LG_510442005	Ca_chr_5	10442005	G/A	Ca_12483.1	AGCTGAGACACACTATATAGGAGTTCCACTGCACTGTAGAAAATTGTTCTAGATTTACAG[G/A]CCTCAATATGACTGTTAATAATTGTCACTATATGATACTAATGATCACTCGAAAAAAAGA	DOWNSTREAM	Calcium--dependent_protein_kinase_12
Ca_LG_51044218	Ca_chr_5	1044218	C/A	Ca_11951.1	ACAGACTGAGGCTATTGTTTGGTTTTTCATTTAAGTTTTATTCTTGTTGTGGATTGAAAC[C/A]TATTGTTTACTTAATCAGTTTATATCTTAATTGGTGCAATCATAAGATGAAAACACATTT	DOWNSTREAM	60S_ribosomal_protein_L2
Ca_LG_510442279	Ca_chr_5	10442279	G/A	Ca_12483.1	CATAAAATTACACTCCTAAATTTTCTAGGTTTTCAACCGAAATTTTCTTGGTTTTGATCG[G/A]GGCAAACACATGATGCACGAATCCACCGAAAACTGAAACGCGAAAAAGCTAGGTTTTGAT	DOWNSTREAM	Calcium--dependent_protein_kinase_12
Ca_LG_510442355	Ca_chr_5	10442355	T/C	Ca_12483.1	ACGAATCCACCGAAAACTGAAACGCGAAAAAGCTAGGTTTTGATCAAGGCGAACTGATGT[T/C]GCGAATTCAGAGAAGAATTGACCTGATCAGATGTTGAATGTTACTTCTGTGGACGACAGA	DOWNSTREAM	Calcium--dependent_protein_kinase_12
Ca_LG_510442587	Ca_chr_5	10442587	T/C	Ca_12483.1	ACTCGAATCGAGCCAGTCAGTCGAACGGCGGCAACCCCCGCGTGCGCATCTGATGGTCAT[T/C]CCCTTTCACAAAATTGGGGTACCCATTGGGGAACATCGCAATTGTCATACCTCCATCTTA	DOWNSTREAM	Calcium--dependent_protein_kinase_12
Ca_LG_510443047	Ca_chr_5	10443047	C/A	Ca_12483.1	AATGGTCATGCACATCTATCCCAGTATAGTGAACACTCCAAGAATTATGCCTCAAAATTC[C/A]TATAAGAGGTGGCCCCACTTCCACATTCACATAGGTGAGTCTATCAAGAGGACTCAGGTA	DOWNSTREAM	Calcium--dependent_protein_kinase_12
Ca_LG_510443148	Ca_chr_5	10443148	A/G	Ca_12483.1	TATCAAGAGGACTCAGGTAGCTAGATATTCCACTCCACATAGAGTATAGATCTCATTAAA[A/G]AGTTTCTATCACCCCATCCTTTCGTCACTTCAAGAATCATGATTCTCTAAGATATAAGGC	DOWNSTREAM	Calcium--dependent_protein_kinase_12
Ca_LG_510443690	Ca_chr_5	10443690	C/G	Ca_12484.1	TTAGGTTAAATTTCCATCATGAATGACTCATTGATCTATGACAATAGTCTCATCCTTTTC[C/G]GATGTATTTAGGACTTTCTCTCTAGCTAATCCTTTTGTCGAATGGTCCACTAAATTCTTA	DOWNSTREAM	----
Ca_LG_510443733	Ca_chr_5	10443733	T/G	Ca_12484.1	ATAGTCTCATCCTTTTCGATGTATTTAGGACTTTCTCTCTAGCTAATCCTTTTGTCGAAT[T/G]GGTCCACTAAATTCTTATCAGTGCGTACATGATCAACTATAACAGTTCTTTTAGAAAGTA	DOWNSTREAM	----
Ca_LG_510443738	Ca_chr_5	10443738	C/T	Ca_12484.1	CTCATCCTTTTCGATGTATTTAGGACTTTCTCTCTAGCTAATCCTTTTGTCGAATGGTCC[C/T]ACTAAATTCTTATCAGTGCGTACATGATCAACTATAACAGTTCTTTTAGAAAGTAACTCT	DOWNSTREAM	----
Ca_LG_510444061	Ca_chr_5	10444061	T/C	Ca_12484.1	ATTGAACTGAGTCAGTATCGCATATTTTTTTGATTTCCAAGATACAACATCGTCGGCTAT[T/C]ACTAAAGCTTCCACTCCTTCGCCTTCATATTCTTTTGCTCTGGTGACACAACTCACTTAT	DOWNSTREAM	----
Ca_LG_510444220	Ca_chr_5	10444220	T/C	Ca_12484.1	TGAAAAGAGTATAATAAAAGTAAAAGAGAAAATAAGAAGTTGAGAAGGAGTGGAAAAAAT[T/C]CAAGTTTGAGAAGAATATTGAGTCCACGTAAAAGGAAAAAAACATAAACAATGATCAAAC	DOWNSTREAM	----
Ca_LG_510444345	Ca_chr_5	10444345	T/A	Ca_12484.1	TCGTCGACGAACTATAACACACATTAATAGGCTGAACTCAATGTGAGTAAAACGAGCAAT[T/A]TAATTTTGGTCCTAAAATTTCATAAAATCGTAAAAATAAAAAATGATTGACAAAGAATGG	DOWNSTREAM	----
Ca_LG_510444374	Ca_chr_5	10444374	C/T	Ca_12484.1	GGCTGAACTCAATGTGAGTAAAACGAGCAATTAATTTTGGTCCTAAAATTTCATAAAATC[C/T]GTAAAAATAAAAAATGATTGACAAAGAATGGTTGAAGAATCATCATCCCCTGAATTTTCA	DOWNSTREAM	----
Ca_LG_510444415	Ca_chr_5	10444415	C/T	Ca_12484.1	CCTAAAATTTCATAAAATCGTAAAAATAAAAAATGATTGACAAAGAATGGTTGAAGAATC[C/T]ATCATCCCCTGAATTTTCAAAGCCTTCTAAAATAAAGAACATCATAACTCATTTACAAGA	DOWNSTREAM	----
Ca_LG_510444432	Ca_chr_5	10444432	T/G	Ca_12484.1	TCGTAAAAATAAAAAATGATTGACAAAGAATGGTTGAAGAATCATCATCCCCTGAATTTT[T/G]CAAAGCCTTCTAAAATAAAGAACATCATAACTCATTTACAAGAAAAAAAAATTGCAGAGA	DOWNSTREAM	----
Ca_LG_510444555	Ca_chr_5	10444555	A/C	Ca_12484.1	AAGAAAACAAAGTGAGAAGGAGGGGAGACAAGAAACAAGAACAAAACTAATTCTAATATA[A/C]CTGATCCCAGTATATGGTCACATCTAACGTGATTTATTTGAATATTGAAAAAAAATTATC	DOWNSTREAM	----
Ca_LG_510444567	Ca_chr_5	10444567	A/T	Ca_12484.1	TGAGAAGGAGGGGAGACAAGAAACAAGAACAAAACTAATTCTAATATACTGATCCCAGTA[A/T]TATGGTCACATCTAACGTGATTTATTTGAATATTGAAAAAAAATTATCTAATAAATGCGT	DOWNSTREAM	----
Ca_LG_510444653	Ca_chr_5	10444653	A/G	Ca_12484.1	TGAATATTGAAAAAAAATTATCTAATAAATGCGTAATTAAAATCTAATGAGAAACCCAAA[A/G]ACATAAACCATCATTCAGATTAACGTTGCACATTTAATTTGATTTATTTGAATATTAAAA	DOWNSTREAM	----
Ca_LG_510444715	Ca_chr_5	10444715	G/A	Ca_12484.1	ATAAACCATCATTCAGATTAACGTTGCACATTTAATTTGATTTATTTGAATATTAAAAAG[G/A]AATTATCTCACTCTCTTGAAAATTGAGACGAAATTAAAATCTGATTGGAAACAAAAATTA	DOWNSTREAM	----
Ca_LG_510444738	Ca_chr_5	10444738	T/C	Ca_12484.1	TTGCACATTTAATTTGATTTATTTGAATATTAAAAAGAATTATCTCACTCTCTTGAAAAT[T/C]TGAGACGAAATTAAAATCTGATTGGAAACAAAAATTACATAAATTGAAACAATTTAACAA	DOWNSTREAM	----
Ca_LG_510444746	Ca_chr_5	10444746	A/T	Ca_12484.1	TTAATTTGATTTATTTGAATATTAAAAAGAATTATCTCACTCTCTTGAAAATTGAGACGA[A/T]AATTAAAATCTGATTGGAAACAAAAATTACATAAATTGAAACAATTTAACAATTTATCAG	DOWNSTREAM	----
Ca_LG_510444828	Ca_chr_5	10444828	G/A	Ca_12484.1	AAAATTACATAAATTGAAACAATTTAACAATTTATCAGTGATATATCATGATAAATCTGG[G/A]TAAGAAAAATTAATCGCATTAATATTATCCTCAAACTAAGTTAAATTAATAAAATTTAAA	DOWNSTREAM	----
Ca_LG_510444832	Ca_chr_5	10444832	G/A	Ca_12484.1	TTACATAAATTGAAACAATTTAACAATTTATCAGTGATATATCATGATAAATCTGGTAAG[G/A]AAAAATTAATCGCATTAATATTATCCTCAAACTAAGTTAAATTAATAAAATTTAAATATA	DOWNSTREAM	----
Ca_LG_510444841	Ca_chr_5	10444841	A/C	Ca_12484.1	TTGAAACAATTTAACAATTTATCAGTGATATATCATGATAAATCTGGTAAGAAAAATTAA[A/C]TCGCATTAATATTATCCTCAAACTAAGTTAAATTAATAAAATTTAAATATAATAAATAAT	DOWNSTREAM	----
Ca_LG_510444844	Ca_chr_5	10444844	G/A	Ca_12484.1	AAACAATTTAACAATTTATCAGTGATATATCATGATAAATCTGGTAAGAAAAATTAATCG[G/A]CATTAATATTATCCTCAAACTAAGTTAAATTAATAAAATTTAAATATAATAAATAATTGT	DOWNSTREAM	----
Ca_LG_510446616	Ca_chr_5	10446616	A/G	Ca_12484.1	ATTTACCAATATCAGAGTAATTTAAGTAGTCATCAGAGCAGCAATTTGCAGCAGCAGTAA[A/G]TAGTAGTAAGATTTAATTCCAGTATAGAAGCAACACAAGTAGCATGTAAAAGTTACCACA	DOWNSTREAM	----
Ca_LG_510446626	Ca_chr_5	10446626	G/A	Ca_12484.1	ATCAGAGTAATTTAAGTAGTCATCAGAGCAGCAATTTGCAGCAGCAGTAATAGTAGTAAG[G/A]ATTTAATTCCAGTATAGAAGCAACACAAGTAGCATGTAAAAGTTACCACAAGTTATAATT	DOWNSTREAM	----
Ca_LG_510447524	Ca_chr_5	10447524	A/C	Ca_12484.1	ACACTTTAAAATGTCTCAGAATCTTGGTGATTAACTGGGGATAGGGCAGCACCAGCTTGA[A/C]TTTGTGATGCTTCCATCATGTGCTTCAACACTATCCATGTCCAACTCATCTTGAGCTCTT	NON_SYNONYMOUS_CODING	----
Ca_LG_510447638	Ca_chr_5	10447638	T/C	Ca_12484.1	GCTCTTTGGACAGTCCCCACAACAGCAGTATGTCCAGCTTCTGGACGACGGTATGGTTTT[T/C]CGGATCGGGGCACCAGCATTCGGGTTAATGTGTACATGAGCATTCCGCAATTCTTGTAAA	NON_SYNONYMOUS_CODING	----
Ca_LG_510447709	Ca_chr_5	10447709	T/G	Ca_12484.1	ACCAGCATTCGGGTTAATGTGTACATGAGCATTCCGCAATTCTTGTAAATGTTTACTACT[T/G]CTTTGCAAATGAGACACAAGAAGAAATGGGGGCTAATTTTGTGTTGTGTTTCAATGTTGT	INTRON	----
Ca_LG_510447710	Ca_chr_5	10447710	C/T	Ca_12484.1	CCAGCATTCGGGTTAATGTGTACATGAGCATTCCGCAATTCTTGTAAATGTTTACTACTC[C/T]TTTGCAAATGAGACACAAGAAGAAATGGGGGCTAATTTTGTGTTGTGTTTCAATGTTGTA	INTRON	----
Ca_LG_510447793	Ca_chr_5	10447793	C/T	Ca_12484.1	AATGGGGGCTAATTTTGTGTTGTGTTTCAATGTTGTATACTTGGTTTGTGTCTCACATGC[C/T]TCGGGAAAGGGTTTCTTGGTGGGGTTAAGAGTAATCGTGAATGGGCTCAGAGTATAGCTA	NON_SYNONYMOUS_CODING	----
Ca_LG_510447864	Ca_chr_5	10447864	T/G	Ca_12484.1	TTTCTTGGTGGGGTTAAGAGTAATCGTGAATGGGCTCAGAGTATAGCTAGTCTTACAGGT[T/G]GACACAATTTCATGGTACCATAGAGAACAATGGGTGGAAGAAGTAATATGCCAATGTGGA	INTRON	----
Ca_LG_510448012	Ca_chr_5	10448012	A/T	Ca_12484.1	CGAAAGGATGTATTAACTACAATCTAATGATAGCTCTGAGACAGCTTGGCTATCCTATGA[A/T]TGGAGAAACCATATGATAAGTCATTTGAAGTTTTTGTTTTTTACAATACATGTATAGTAG	INTRON	----
Ca_LG_510448079	Ca_chr_5	10448079	G/C	Ca_12484.1	ACCATATGATAAGTCATTTGAAGTTTTTGTTTTTTACAATACATGTATAGTAGACCCACG[G/C]AATGTTGCGAAGGATAAGTCGAGCTTGGGAAATGATCATTAGAAAAGGAAGAGTACTCTG	NON_SYNONYMOUS_CODING	----
Ca_LG_510448299	Ca_chr_5	10448299	G/A	--	GATCAGGAAATGCCTGAACCTACCCTTGTTACAAGTGAAGAAATAGAATAACTCAAAACG[G/A]TCATTGTTAAAATCTGAAGAGGAGAAAAGAAAGCTACAAGCGAAGTTAGAAACAGTCCCC	INTERGENIC	--
Ca_LG_510448448	Ca_chr_5	10448448	C/T	--	CACTTGTAAGAGTAAGTTTATTGAGAGAAGCAACAAGAAAAACTGAAAAAGAAAACACAC[C/T]TTCACGTACAAGATTGTTTGACAGGTGAAAATGAAGAATTACATGTGCTAAAGCAAGAAA	INTERGENIC	--
Ca_LG_510448490	Ca_chr_5	10448490	C/G	--	CTGAAAAAGAAAACACACTTCACGTACAAGATTGTTTGACAGGTGAAAATGAAGAATTAC[C/G]ATGTGCTAAAGCAAGAAACTAATGAAGCTATTGAAGAAGCATATATGTGGAAGCAATTGT	INTERGENIC	--
Ca_LG_510449717	Ca_chr_5	10449717	G/A	--	CCATCTCCTCTGGCTACGTGACACCCCAAAACACTATACCCTCAGAAAATATTCCATTCG[G/A]GTGCACCCCAAGTACCTCATTTTGATGTTAACGGAAATTGACAATAACCTCATGTTGGTG	INTERGENIC	--
Ca_LG_510449734	Ca_chr_5	10449734	T/C	--	GTGACACCCCAAAACACTATACCCTCAGAAAATATTCCATTCGGTGCACCCCAAGTACCT[T/C]CATTTTGATGTTAACGGAAATTGACAATAACCTCATGTTGGTGATGATACATAATCGAAA	INTERGENIC	--
Ca_LG_510450743	Ca_chr_5	10450743	G/T	--	GAATCCAAACCCGAATCAATGTAAACCACCAGTCAATCGGGAAACGAAGATAACCTATTG[G/T]TTCCCTGATTCATGTGACATACATCCAATTATTGCCTCACCTACTCCAGAATTCAATGGT	INTERGENIC	--
Ca_LG_510450886	Ca_chr_5	10450886	C/T	--	TGGAACCACCATTACCAAAATGGTACAACCCAAACACCAAATGTGAATACCATTTAGTGC[C/T]TGAGACAAAATCTCTCAAATGATTTTAATGATAACAAAATTACTTACGAGATTATGATTG	INTERGENIC	--
Ca_LG_510450933	Ca_chr_5	10450933	C/A	--	TACCATTTAGTGCTGAGACAAAATCTCTCAAATGATTTTAATGATAACAAAATTACTTAC[C/A]GAGATTATGATTGTGGTTAATGACTAACATGTGCTCTTGAGTGTATTCATATAAGATAAT	INTERGENIC	--
Ca_LG_510451064	Ca_chr_5	10451064	A/G	--	CATTAAGGCAAAAAGAAGGAAAATGTGATTTTGGCCTGAGGATGGAAAACCCACGTGAGA[A/G]ATGGAAATTGCTGCAAGCGCGAGGATGGAAATTGCTGCAANNNNNNNNNNNNNNNNNNNN	INTERGENIC	--
Ca_LG_510457464	Ca_chr_5	10457464	C/T	--	NNNNNNNNNNNNNNNNNNNNNNNNNNNNNNNNNNNNNNNTTTTAGAAAGTGATAAAGTAC[C/T]TAAGTATCAATCACTCTCATTCTACTTTGTAATTTCCTAGTGAGTGAAGCTTGGAAATAT	INTERGENIC	--
Ca_LG_510457871	Ca_chr_5	10457871	C/T	--	ATCCCTATTCAACCCCCCCTTCTAGTGATATTTAGCTACATCATTTAGGAGCCGTAGGGC[C/T]ATTCCAACGAAGATTGCCAAACCCTAAAATCTAAAATGCATGAACTGACTAATGAAAAAT	INTERGENIC	--
Ca_LG_510457980	Ca_chr_5	10457980	C/T	--	TAATGAAAAATGGATTACCATCATGGAAGACAGTCCCAACATAGGGAGTAATCCTTTGTC[C/T]GGGCCACGAAGATACCTCTATAAATGTCATTGAATATGACATAGACCAATGTGCAAAAGA	INTERGENIC	--
Ca_LG_510457983	Ca_chr_5	10457983	G/A	--	TGAAAAATGGATTACCATCATGGAAGACAGTCCCAACATAGGGAGTAATCCTTTGTCGGG[G/A]CCACGAAGATACCTCTATAAATGTCATTGAATATGACATAGACCAATGTGCAAAAGATGA	INTERGENIC	--
Ca_LG_510458063	Ca_chr_5	10458063	C/T	--	ATGTCATTGAATATGACATAGACCAATGTGCAAAAGATGACCATGTATCGACCATGCAGC[C/T]CGTGCATGGAAAATAGATCTTTCCCAAGACCATTGGAAATCCTCTATAGAAAATAGAATC	INTERGENIC	--
Ca_LG_510458299	Ca_chr_5	10458299	C/T	--	CATCAATCAAGTGATAGCTTTTAACCTCAAGGAACTGATGTCACCAATATTTTAGGGATC[C/T]GGTGGGATGACTTGGAGTGGTTGAGTATACACTCTTGAGCAACTTAGAAAAAATGAGGGT	INTERGENIC	--
Ca_LG_510458559	Ca_chr_5	10458559	T/G	--	TCAAACACTTCCAAGATATCTGTTTTCTCGTTGTTATTGAACTCTAAAGGACATAGAAAT[T/G]GCACTGATGAAAGTTTTAAACAAGGCCCATGTTACTCATGATACATTGATGACCAGTTTG	INTERGENIC	--
[truncated: 739,991+ more rows]
[truncated: 3 more columns]
